# Supplementary material for: Generation of a high confidence set of domain–domain interface types to guide protein complex structure predictions by AlphaFold
Source: Bioinformatics. 2024 Aug 22;40(8):btae482. doi: 10.1093/bioinformatics/btae482 (PMC11361816; doi:10.1093/bioinformatics/btae482)
Supplement: btae482_Supplementary_Data [file btae482_supplementary_data.zip]

Archive with 9 entries (9 files):
- S6_Network_predicted_PPIs_HuRI_AF.xlsx
- S2_HuRI_DDI_AF_predictions.zip
- S1_manual_curation_set_DDI_AF_predictions.zip
- Supplementary_information.docx
- S2_DDI_naming.xlsx
- S5_3did_subset_hetero-protein_interchain.xlsx
- S4_model_parameters.xlsx
- S1_DDI_manual_curation_set.xlsx
- S3_ML_Training_Test_Data.xlsx
