# Supplementary material for: Generation of a high confidence set of domain–domain interface types to guide protein complex structure predictions by AlphaFold
Source: Bioinformatics. 2024 Aug 22;40(8):btae482. doi: 10.1093/bioinformatics/btae482 (PMC11361816; doi:10.1093/bioinformatics/btae482)
Supplement: btae482_Supplementary_Data [file btae482_supplementary_data.zip › S6_Network_predicted_PPIs_HuRI_AF.xlsx]

## Sheet: Legend
HuRI_network_complete
Protein-protein interactions in HuRI that exhibit at least one potential high-confidence DDI interface.
Header legend
ens1/2	Ensembl IDs of interacting proteins
uniprot1/2	UniProt IDs of interacting proteins
gene_symbol1/2	Gene symbols of interacting proteins
DDI_type	DDI interface for the interaction (multiple rows are possible for an interaction exhibiting multiple potential DDI interfaces)
domain_id1/2	Pfam domain carried by interacting protein1 and 2 for the respective interface
num_DDI_matches	Number of DDI interfaces for the respective protein-protein interaction
sorted_PPI	Unique identifier for a protein-protein interaction in the network
domain_name1/2	Pfam domain names for the domains carried by protein1 and 2
domain_short1/2	Pfam short names for the domains carried by protein1 and 2
model_confidence	maximum AlphaFold model confidence obtained for the domain-domain fragment of the highest scoring PDB structure carrying the DDI in 3did
high_conf_AF_model	high confidence cutoff for AlphaFold model confidence = 0.8
pDockq_Burke	pDockQ for the structural model predicted for the full length protein-protein interaction compared to the native template from Burke et. Al
IF_pLDDT_Burke	AlphaFold interface pLDDT for the structural model predicted for the full length protein-protein interaction in burke et al.
interactome3D_type	Interface type as classified in Interactome3D
max_protlen	maximum protein length out of both interacting proteins
max_disfrac	maximum fraction of disorder out of both interacting proteins

## Sheet: Network_predicted_DDIs_HuRI
ens1	ens2	uniprot1	uniprot2	gene_symbol1	gene_symbol2	DDI_type	domain_id1	domain_id2	num_DDI_matches	sorted_PPI	domain_name1	domain_short1	domain_name2	domain_short2	model_confidence	high_conf_AF_model	pDockq_Burke	IF_pLDDT_Burke	interactome3D_type	max_protlen	max_disfrac
ENSG00000120837	ENSG00000001167	P25208	P23511	NFYB	NFYA	PF02045_PF00808	PF00808	PF02045	1	ENSG00000001167_ENSG00000120837	Histone-like transcription factor (CBF/NF-Y) and archaeal histone	CBFD_NFYB_HMF	CCAAT-binding transcription factor (CBF-B/NF-YA) subunit B	CBFB_NFYA	0.789641	0	0.196866	74.5471	Structure	347	0.51585
ENSG00000002330	ENSG00000129473	Q92934	Q92843	BAD	BCL2L2	PF00452_PF10514	PF10514	PF00452	1	ENSG00000002330_ENSG00000129473	Pro-apoptotic Bcl-2 protein, BAD	Bcl-2_BAD	Apoptosis regulator proteins, Bcl-2 family	Bcl-2	0.813592	1	0.032649	78.7136	Model	168	0.982143
ENSG00000171552	ENSG00000002330	Q07817	Q92934	BCL2L1	BAD	PF00452_PF10514	PF00452	PF10514	1	ENSG00000002330_ENSG00000171552	Apoptosis regulator proteins, Bcl-2 family	Bcl-2	Pro-apoptotic Bcl-2 protein, BAD	Bcl-2_BAD	0.842049	1	0.387514	81.884	Structure	233	0.982143
ENSG00000164109	ENSG00000002822	Q13257	Q9Y6D9	MAD2L1	MAD1L1	PF02301_PF05557	PF02301	PF05557	1	ENSG00000002822_ENSG00000164109	HORMA domain	HORMA	Mitotic checkpoint protein	MAD	0.80758	1	0.606315	89.464	Structure	718	0.718663
ENSG00000002834	ENSG00000130762	Q14847	Q5VV41	LASP1	ARHGEF16	PF14604_PF14604	PF14604	PF14604	1	ENSG00000002834_ENSG00000130762	Variant SH3 domain	SH3_9	Variant SH3 domain	SH3_9	0.245058	0	0.162348	70.746	NULL	709	0.762452
ENSG00000188021	ENSG00000002834	Q9UHD9	Q14847	UBQLN2	LASP1	PF14604_PF00240	PF00240	PF14604	1	ENSG00000002834_ENSG00000188021	Ubiquitin family	ubiquitin	Variant SH3 domain	SH3_9	0.354815	0	0.198179	77.7535	NULL	624	0.916667
ENSG00000104388	ENSG00000003147	P61019	Q05084	RAB2A	ICA1	PF06456_PF00071	PF00071	PF06456	1	ENSG00000003147_ENSG00000104388	Ras family	Ras	Arfaptin-like domain	Arfaptin	0.888478	1	0.145853	80.4535	Dom_dom_model	483	0.401656
ENSG00000129472	ENSG00000003147	Q8WUD1	Q05084	RAB2B	ICA1	PF06456_PF00071	PF00071	PF06456	1	ENSG00000003147_ENSG00000129472	Ras family	Ras	Arfaptin-like domain	Arfaptin	0.887108	1	0.127595	79.8044	Dom_dom_model	483	0.401656
ENSG00000117625	ENSG00000004487	Q9P2K3	O60341	RCOR3	KDM1A	PF01593_PF00249	PF00249	PF01593	1	ENSG00000004487_ENSG00000117625	Myb-like DNA-binding domain	Myb_DNA-binding	Flavin containing amine oxidoreductase	Amino_oxidase	0.851619	1	0.710354	80.9013	Structure	852	0.656566
ENSG00000171453	ENSG00000005075	O15160	P52435	POLR1C	POLR2J	PF01193_PF13656	PF01193	PF13656	1	ENSG00000005075_ENSG00000171453	RNA polymerase Rpb3/Rpb11 dimerisation domain	RNA_pol_L	RNA polymerase Rpb3/Rpb11 dimerisation domain	RNA_pol_L_2	0.857453	1	0.680941	87.8622	Model	346	0.0953757
ENSG00000118507	ENSG00000005249	Q9P0M2	P31323	AKAP7	PRKAR2B	PF10470_PF02197	PF10470	PF02197	1	ENSG00000005249_ENSG00000118507	PKA-RI-RII subunit binding domain of A-kinase anchor protein	AKAP7_RIRII_bdg	Regulatory subunit of type II PKA R-subunit	RIIa	0.747812	0	0.226871	70.186	NULL	418	0.807692
ENSG00000187699	ENSG00000005249	Q9BSF0	P31323	C2orf88	PRKAR2B	PF02197_PF15127	PF15127	PF02197	1	ENSG00000005249_ENSG00000187699	Small membrane A-kinase anchor protein	SmAKAP	Regulatory subunit of type II PKA R-subunit	RIIa	0.711332	0	0.103947	71.8494	Dom_dom_model	418	0.557895
ENSG00000006125	ENSG00000072958	P63010	Q9BXS5	AP2B1	AP1M1	PF00928_PF01602	PF01602	PF00928	1	ENSG00000006125_ENSG00000072958	Adaptin N terminal region	Adaptin_N	Adaptor complexes medium subunit family	Adap_comp_sub	0.911453	1	0.714738	80.6498	Model	937	0.108747
ENSG00000006125	ENSG00000129354	P63010	Q9Y6Q5	AP2B1	AP1M2	PF00928_PF01602	PF01602	PF00928	2	ENSG00000006125_ENSG00000129354	Adaptin N terminal region	Adaptin_N	Adaptor complexes medium subunit family	Adap_comp_sub	0.901981	1	0.717098	81.0118	Model	937	0.105656
ENSG00000006125	ENSG00000129354	P63010	Q9Y6Q5	AP2B1	AP1M2	PF01602_PF01217	PF01602	PF01217	2	ENSG00000006125_ENSG00000129354	Adaptin N terminal region	Adaptin_N	Clathrin adaptor complex small chain	Clat_adaptor_s	0.948491	1	0.717098	81.0118	Model	937	0.105656
ENSG00000006125	ENSG00000161203	P63010	Q96CW1	AP2B1	AP2M1	PF00928_PF01602	PF01602	PF00928	2	ENSG00000006125_ENSG00000161203	Adaptin N terminal region	Adaptin_N	Adaptor complexes medium subunit family	Adap_comp_sub	0.845487	1	0.712642	79.5655	Structure	937	0.105656
ENSG00000006125	ENSG00000161203	P63010	Q96CW1	AP2B1	AP2M1	PF01602_PF01217	PF01602	PF01217	2	ENSG00000006125_ENSG00000161203	Adaptin N terminal region	Adaptin_N	Clathrin adaptor complex small chain	Clat_adaptor_s	0.953945	1	0.712642	79.5655	Structure	937	0.105656
ENSG00000097046	ENSG00000006634	O00311	Q9UBU7	CDC7	DBF4	PF00069_PF07535	PF00069	PF07535	1	ENSG00000006634_ENSG00000097046	Protein kinase domain	Pkinase	DBF zinc finger	zf-DBF	0.834866	1	0.622739	71.6195	Structure	674	0.501484
ENSG00000006712	ENSG00000166477	Q8N7H5	Q8WVC0	PAF1	LEO1	PF04004_PF03985	PF03985	PF04004	1	ENSG00000006712_ENSG00000166477	Paf1	Paf1	Leo1-like protein	Leo1	0.776282	0	0.67266	76.192	Structure	666	0.923423
ENSG00000007255	ENSG00000054116	O75865	O43617	TRAPPC6A	TRAPPC3	PF04051_PF04051	PF04051	PF04051	1	ENSG00000007255_ENSG00000054116	Transport protein particle (TRAPP) component	TRAPP	Transport protein particle (TRAPP) component	TRAPP	0.88296	1	0.657951	90.8245	Structure	180	0.0888889
ENSG00000007866	ENSG00000102243	Q99594	Q99990	TEAD3	VGLL1	PF07545_PF17725	PF17725	PF07545	1	ENSG00000007866_ENSG00000102243	YAP binding domain	YBD	Vestigial/Tondu family	Vg_Tdu	0.896639	1	0.582355	82.7125	Model	435	0.829457
ENSG00000007866	ENSG00000170162	Q99594	Q8N8G2	TEAD3	VGLL2	PF07545_PF17725	PF17725	PF07545	1	ENSG00000007866_ENSG00000170162	YAP binding domain	YBD	Vestigial/Tondu family	Vg_Tdu	0.902755	1	0.608394	79.4427	Model	435	0.652997
ENSG00000007866	ENSG00000206538	Q99594	A8MV65	TEAD3	VGLL3	PF07545_PF17725	PF17725	PF07545	1	ENSG00000007866_ENSG00000206538	YAP binding domain	YBD	Vestigial/Tondu family	Vg_Tdu	0.900989	1	0.649212	82.5326	Dom_dom_model	435	0.846626
ENSG00000129084	ENSG00000008018	P25786	P20618	PSMA1	PSMB1	PF00227_PF00227	PF00227	PF00227	1	ENSG00000008018_ENSG00000129084	Proteasome subunit	Proteasome	Proteasome subunit	Proteasome	0.761591	0	0.303109	81.1937	Structure	263	0.205323
ENSG00000008018	ENSG00000159377	P20618	P28070	PSMB1	PSMB4	PF00227_PF00227	PF00227	PF00227	1	ENSG00000008018_ENSG00000159377	Proteasome subunit	Proteasome	Proteasome subunit	Proteasome	0.804771	1	0.593087	89.7182	Structure	264	0.0795455
ENSG00000009844	ENSG00000131165	Q9NP79	Q9HD42	VTA1	CHMP1A	PF03357_PF04652	PF04652	PF03357	1	ENSG00000009844_ENSG00000131165	Vta1 like	Vta1	Snf7	Snf7	0.418229	0	0.423151	85.5807	Dom_dom_model	307	0.586735
ENSG00000009844	ENSG00000255112	Q9NP79	Q7LBR1	VTA1	CHMP1B	PF03357_PF04652	PF04652	PF03357	1	ENSG00000009844_ENSG00000255112	Vta1 like	Vta1	Snf7	Snf7	0.242672	0	0.462018	83.711	Structure	307	0.658291
ENSG00000101871	ENSG00000010219	O15344	Q9NR20	MID1	DYRK4	PF00069_PF00041	PF00041	PF00069	1	ENSG00000010219_ENSG00000101871	Fibronectin type III domain	fn3	Protein kinase domain	Pkinase	NULL	NULL	0.080814	61.2105	NULL	667	0.348077
ENSG00000010803	ENSG00000163935	Q96GD3	Q9UHJ3	SCMH1	SFMBT1	PF00536_PF00536	PF00536	PF00536	1	ENSG00000010803_ENSG00000163935	SAM domain (Sterile alpha motif)	SAM_1	SAM domain (Sterile alpha motif)	SAM_1	0.834622	1	0.408626	71.0563	Model	866	0.440909
ENSG00000010803	ENSG00000198879	Q96GD3	Q5VUG0	SCMH1	SFMBT2	PF00536_PF00536	PF00536	PF00536	1	ENSG00000010803_ENSG00000198879	SAM domain (Sterile alpha motif)	SAM_1	SAM domain (Sterile alpha motif)	SAM_1	0.776233	0	0.620344	80.7472	Model	894	0.440909
ENSG00000143171	ENSG00000012504	P48443	Q96RI1	RXRG	NR1H4	PF00104_PF00104	PF00104	PF00104	1	ENSG00000012504_ENSG00000143171	Ligand-binding domain of nuclear hormone receptor	Hormone_recep	Ligand-binding domain of nuclear hormone receptor	Hormone_recep	0.900784	1	0.597787	81.5184	Model	486	0.336933
ENSG00000204231	ENSG00000012504	P28702	Q96RI1	RXRB	NR1H4	PF00104_PF00104	PF00104	PF00104	1	ENSG00000012504_ENSG00000204231	Ligand-binding domain of nuclear hormone receptor	Hormone_recep	Ligand-binding domain of nuclear hormone receptor	Hormone_recep	0.899734	1	0.626011	81.4195	Model	533	0.521576
ENSG00000087191	ENSG00000013275	P62195	P43686	PSMC5	PSMC4	PF00004_PF00004	PF00004	PF00004	2	ENSG00000013275_ENSG00000087191	ATPase family associated with various cellular activities (AAA)	AAA	ATPase family associated with various cellular activities (AAA)	AAA	0.663013	0	0.668633	76.2423	Structure	418	0.152709
ENSG00000087191	ENSG00000013275	P62195	P43686	PSMC5	PSMC4	PF16450_PF16450	PF16450	PF16450	2	ENSG00000013275_ENSG00000087191	Proteasomal ATPase OB C-terminal domain	Prot_ATP_ID_OB_C	Proteasomal ATPase OB C-terminal domain	Prot_ATP_ID_OB_C	0.854489	1	0.668633	76.2423	Structure	418	0.152709
ENSG00000013441	ENSG00000176444	P49759	P49760	CLK1	CLK2	PF00069_PF00069	PF00069	PF00069	1	ENSG00000013441_ENSG00000176444	Protein kinase domain	Pkinase	Protein kinase domain	Pkinase	NULL	NULL	0.189616	64.5705	Model	499	0.320641
ENSG00000072401	ENSG00000013561	P51668	Q9UBS8	UBE2D1	RNF14	PF05773_PF00179	PF00179	PF05773	1	ENSG00000013561_ENSG00000072401	Ubiquitin-conjugating enzyme	UQ_con	RWD domain	RWD	0.768409	0	0.605031	86.9285	NULL	474	0.0907173
ENSG00000078967	ENSG00000013561	Q9Y2X8	Q9UBS8	UBE2D4	RNF14	PF05773_PF00179	PF00179	PF05773	1	ENSG00000013561_ENSG00000078967	Ubiquitin-conjugating enzyme	UQ_con	RWD domain	RWD	0.745188	0	0.596794	86.2241	NULL	474	0.156463
ENSG00000121481	ENSG00000015153	Q99496	Q8IY57	RNF2	YAF2	PF16207_PF17219	PF16207	PF17219	1	ENSG00000015153_ENSG00000121481	RAWUL domain RING finger- and WD40-associated ubiquitin-like	RAWUL	Yaf2/RYBP C-terminal binding motif	YAF2_RYBP	0.819967	1	0.50886	81.2484	Model	336	0.922222
ENSG00000204227	ENSG00000015153	Q06587	Q8IY57	RING1	YAF2	PF16207_PF17219	PF16207	PF17219	1	ENSG00000015153_ENSG00000204227	RAWUL domain RING finger- and WD40-associated ubiquitin-like	RAWUL	Yaf2/RYBP C-terminal binding motif	YAF2_RYBP	0.708051	0	0.499313	82.6082	Model	406	0.922222
ENSG00000016082	ENSG00000198728	P61371	Q86U70	ISL1	LDB1	PF17916_PF00412	PF00412	PF17916	1	ENSG00000016082_ENSG00000198728	LIM domain	LIM	LIM interaction domain (LID)	LID	0.706227	0	0.629025	78.7953	NULL	411	0.52149
ENSG00000144118	ENSG00000017797	P11234	Q15311	RALB	RALBP1	PF00071_PF00620	PF00071	PF00620	1	ENSG00000017797_ENSG00000144118	Ras family	Ras	RhoGAP domain	RhoGAP	0.267668	0	0.042053	63.7598	Structure	655	0.589313
ENSG00000134594	ENSG00000018189	Q14088	Q7L099	RAB33A	RUFY3	PF02759_PF00071	PF00071	PF02759	1	ENSG00000018189_ENSG00000134594	Ras family	Ras	RUN domain	RUN	0.694262	0	0.213835	73.7962	Dom_dom_model	469	0.439232
ENSG00000164675	ENSG00000019995	Q8NA54	Q9UGI0	IQUB	ZRANB1	PF02338_PF00240	PF00240	PF02338	2	ENSG00000019995_ENSG00000164675	Ubiquitin family	ubiquitin	OTU-like cysteine protease	OTU	0.355187	0	0.141218	68.0455	NULL	791	0.217514
ENSG00000164675	ENSG00000019995	Q8NA54	Q9UGI0	IQUB	ZRANB1	PF00240_PF00641	PF00240	PF00641	2	ENSG00000019995_ENSG00000164675	Ubiquitin family	ubiquitin	Zn-finger in Ran binding protein and others	zf-RanBP	0.773366	0	0.141218	68.0455	NULL	791	0.217514
ENSG00000067955	ENSG00000020633	Q13951	Q13761	CBFB	RUNX3	PF02312_PF00853	PF02312	PF00853	1	ENSG00000020633_ENSG00000067955	Core binding factor beta subunit	CBF_beta	Runt domain	Runt	0.863809	1	0.673879	90.2976	Model	415	0.792771
ENSG00000143171	ENSG00000025434	P48443	Q13133	RXRG	NR1H3	PF00104_PF00104	PF00104	PF00104	1	ENSG00000025434_ENSG00000143171	Ligand-binding domain of nuclear hormone receptor	Hormone_recep	Ligand-binding domain of nuclear hormone receptor	Hormone_recep	0.93419	1	0.653921	84.6654	Model	463	0.336933
ENSG00000204231	ENSG00000025434	P28702	Q13133	RXRB	NR1H3	PF00104_PF00104	PF00104	PF00104	1	ENSG00000025434_ENSG00000204231	Ligand-binding domain of nuclear hormone receptor	Hormone_recep	Ligand-binding domain of nuclear hormone receptor	Hormone_recep	0.93365	1	0.596105	78.9151	Structure	533	0.521576
ENSG00000025800	ENSG00000093000	O60684	Q9UKX7	KPNA6	NUP50	PF16186_PF08911	PF16186	PF08911	1	ENSG00000025800_ENSG00000093000	Atypical Arm repeat	Arm_3	NUP50 (Nucleoporin 50 kDa)	NUP50	0.871449	1	0.674693	80.0056	Model	536	0.702991
ENSG00000104722	ENSG00000026025	P07197	P08670	NEFM	VIM	PF00038_PF00038	PF00038	PF00038	1	ENSG00000026025_ENSG00000104722	Intermediate filament protein	Filament	Intermediate filament protein	Filament	NULL	NULL	0.649939	73.0603	Model	916	0.836245
ENSG00000131095	ENSG00000026025	P14136	P08670	GFAP	VIM	PF00038_PF00038	PF00038	PF00038	1	ENSG00000026025_ENSG00000131095	Intermediate filament protein	Filament	Intermediate filament protein	Filament	NULL	NULL	0.73296	84.9016	Model	466	0.671674
ENSG00000135406	ENSG00000026025	P41219	P08670	PRPH	VIM	PF00038_PF00038	PF00038	PF00038	1	ENSG00000026025_ENSG00000135406	Intermediate filament protein	Filament	Intermediate filament protein	Filament	NULL	NULL	0.730276	82.3303	Model	470	0.671674
ENSG00000170454	ENSG00000026025	O95678	P08670	KRT75	VIM	PF00038_PF00038	PF00038	PF00038	1	ENSG00000026025_ENSG00000170454	Intermediate filament protein	Filament	Intermediate filament protein	Filament	NULL	NULL	0.728438	81.7328	Model	551	0.671674
ENSG00000026025	ENSG00000171431	P08670	P35900	VIM	KRT20	PF00038_PF00038	PF00038	PF00038	1	ENSG00000026025_ENSG00000171431	Intermediate filament protein	Filament	Intermediate filament protein	Filament	NULL	NULL	0.734777	87.0016	Model	466	0.671674
ENSG00000175084	ENSG00000026025	P17661	P08670	DES	VIM	PF00038_PF00038	PF00038	PF00038	1	ENSG00000026025_ENSG00000175084	Intermediate filament protein	Filament	Intermediate filament protein	Filament	NULL	NULL	0.731427	83.4265	Model	470	0.671674
ENSG00000027869	ENSG00000165025	Q9NP31	P43405	SH2D2A	SYK	PF07714_PF00017	PF00017	PF07714	1	ENSG00000027869_ENSG00000165025	SH2 domain	SH2	Protein tyrosine and serine/threonine kinase	PK_Tyr_Ser-Thr	0.334211	0	0.096925	63.4194	Dom_dom_model	635	0.712082
ENSG00000165417	ENSG00000028839	P52655	P62380	GTF2A1	TBPL1	PF00352_PF03153	PF03153	PF00352	1	ENSG00000028839_ENSG00000165417	Transcription factor IIA, alpha/beta subunit	TFIIA	Transcription factor TFIID (or TATA-binding protein, TBP)	TBP	0.716163	0	0.497393	81.4126	Model	376	0.68617
ENSG00000116016	ENSG00000029153	Q99814	Q8WYA1	EPAS1	ARNTL2	PF14598_PF08447	PF08447	PF14598	3	ENSG00000029153_ENSG00000116016	PAS fold	PAS_3	PAS domain	PAS_11	0.821138	1	0.546861	65.9828	Model	870	0.512644
ENSG00000116016	ENSG00000029153	Q99814	Q8WYA1	EPAS1	ARNTL2	PF00989_PF14598	PF00989	PF14598	3	ENSG00000029153_ENSG00000116016	PAS fold	PAS	PAS domain	PAS_11	0.263342	0	0.546861	65.9828	Model	870	0.512644
ENSG00000116016	ENSG00000029153	Q99814	Q8WYA1	EPAS1	ARNTL2	PF00989_PF00989	PF00989	PF00989	3	ENSG00000029153_ENSG00000116016	PAS fold	PAS	PAS fold	PAS	0.711794	0	0.546861	65.9828	Model	870	0.512644
ENSG00000134852	ENSG00000029153	O15516	Q8WYA1	CLOCK	ARNTL2	PF00989_PF00989	PF00989	PF00989	4	ENSG00000029153_ENSG00000134852	PAS fold	PAS	PAS fold	PAS	0.780837	0	0.662884	72.1276	Model	846	0.539007
ENSG00000134852	ENSG00000029153	O15516	Q8WYA1	CLOCK	ARNTL2	PF00989_PF14598	PF14598, PF00989	PF14598, PF00989	4	ENSG00000029153_ENSG00000134852					NULL	NULL	0.662884	72.1276	Model	846	0.539007
ENSG00000134852	ENSG00000029153	O15516	Q8WYA1	CLOCK	ARNTL2	PF14598_PF14598	PF14598	PF14598	4	ENSG00000029153_ENSG00000134852	PAS domain	PAS_11	PAS domain	PAS_11	0.861119	1	0.662884	72.1276	Model	846	0.539007
ENSG00000134852	ENSG00000029153	O15516	Q8WYA1	CLOCK	ARNTL2	PF00010_PF00010	PF00010	PF00010	4	ENSG00000029153_ENSG00000134852	Helix-loop-helix DNA-binding domain	HLH	Helix-loop-helix DNA-binding domain	HLH	0.864641	1	0.662884	72.1276	Model	846	0.539007
ENSG00000170485	ENSG00000029153	Q99743	Q8WYA1	NPAS2	ARNTL2	PF00989_PF00989	PF00989	PF00989	4	ENSG00000029153_ENSG00000170485	PAS fold	PAS	PAS fold	PAS	0.604542	0	0.582817	68.7569	Model	824	0.576456
ENSG00000170485	ENSG00000029153	Q99743	Q8WYA1	NPAS2	ARNTL2	PF00989_PF14598	PF14598, PF00989	PF14598, PF00989	4	ENSG00000029153_ENSG00000170485					NULL	NULL	0.582817	68.7569	Model	824	0.576456
ENSG00000170485	ENSG00000029153	Q99743	Q8WYA1	NPAS2	ARNTL2	PF14598_PF14598	PF14598	PF14598	4	ENSG00000029153_ENSG00000170485	PAS domain	PAS_11	PAS domain	PAS_11	0.865872	1	0.582817	68.7569	Model	824	0.576456
ENSG00000170485	ENSG00000029153	Q99743	Q8WYA1	NPAS2	ARNTL2	PF00010_PF00010	PF00010	PF00010	4	ENSG00000029153_ENSG00000170485	Helix-loop-helix DNA-binding domain	HLH	Helix-loop-helix DNA-binding domain	HLH	0.850267	1	0.582817	68.7569	Model	824	0.576456
ENSG00000034713	ENSG00000081307	P60520	Q9GZZ9	GABARAPL2	UBA5	PF02991_PF00899	PF02991	PF00899	1	ENSG00000034713_ENSG00000081307	Autophagy protein Atg8 ubiquitin like	ATG8	ThiF family	ThiF	0.278525	0	0.033311	81.1367	Structure	404	0.321782
ENSG00000168397	ENSG00000034713	Q9Y4P1	P60520	ATG4B	GABARAPL2	PF02991_PF03416	PF03416	PF02991	1	ENSG00000034713_ENSG00000168397	Peptidase family C54	Peptidase_C54	Autophagy protein Atg8 ubiquitin like	ATG8	0.920133	1	0.678234	85.1621	Model	393	0.0330789
ENSG00000165675	ENSG00000035403	Q16206	P18206	ENOX2	VCL	PF00076_PF01044	PF00076	PF01044	1	ENSG00000035403_ENSG00000165675	RNA recognition motif	RRM_1	Vinculin family	Vinculin	0.36644	0	0.219403	65.9136	NULL	1134	0.599647
ENSG00000036054	ENSG00000118046	Q9NUY8	Q15831	TBC1D23	STK11	PF00069_PF00581	PF00581	PF00069	1	ENSG00000036054_ENSG00000118046	Rhodanese-like domain	Rhodanese	Protein kinase domain	Pkinase	0.344094	0	0.209231	71.2151	NULL	699	0.30254
ENSG00000036257	ENSG00000064726	Q13618	Q9H0C5	CUL3	BTBD1	PF00651_PF00888	PF00888	PF00651	1	ENSG00000036257_ENSG00000064726	Cullin family	Cullin	BTB/POZ domain	BTB	0.83297	1	0.096416	90.1897	NULL	768	0.217448
ENSG00000036257	ENSG00000079999	Q13618	Q14145	CUL3	KEAP1	PF00651_PF00888	PF00888	PF00651	1	ENSG00000036257_ENSG00000079999	Cullin family	Cullin	BTB/POZ domain	BTB	0.829532	1	0.17902	76.2815	Structure	768	0.217448
ENSG00000036257	ENSG00000087338	Q13618	Q96IK5	CUL3	GMCL1	PF00651_PF00888	PF00888	PF00651	1	ENSG00000036257_ENSG00000087338	Cullin family	Cullin	BTB/POZ domain	BTB	0.847869	1	0.206588	78.4023	Dom_dom_model	768	0.217448
ENSG00000036257	ENSG00000109466	Q13618	O95198	CUL3	KLHL2	PF00651_PF00888	PF00888	PF00651	1	ENSG00000036257_ENSG00000109466	Cullin family	Cullin	BTB/POZ domain	BTB	0.849999	1	0.187281	84.6426	Model	768	0.217448
ENSG00000036257	ENSG00000114626	Q13618	Q969K4	CUL3	ABTB1	PF00651_PF00888	PF00888	PF00651	1	ENSG00000036257_ENSG00000114626	Cullin family	Cullin	BTB/POZ domain	BTB	0.848962	1	0.057935	85.555	Dom_dom_model	768	0.217448
ENSG00000036257	ENSG00000117153	Q13618	Q53G59	CUL3	KLHL12	PF00651_PF00888	PF00888	PF00651	1	ENSG00000036257_ENSG00000117153	Cullin family	Cullin	BTB/POZ domain	BTB	0.852879	1	0.082345	88.5594	Model	768	0.217448
ENSG00000036257	ENSG00000132640	Q13618	Q9Y2F9	CUL3	BTBD3	PF00651_PF00888	PF00888	PF00651	1	ENSG00000036257_ENSG00000132640	Cullin family	Cullin	BTB/POZ domain	BTB	0.813276	1	0.636773	79.2325	NULL	768	0.217448
ENSG00000036257	ENSG00000133243	Q13618	Q9BX70	CUL3	BTBD2	PF00651_PF00888	PF00888	PF00651	1	ENSG00000036257_ENSG00000133243	Cullin family	Cullin	BTB/POZ domain	BTB	0.83744	1	0.100641	84.9612	NULL	768	0.228571
ENSG00000036257	ENSG00000146021	Q13618	Q9UH77	CUL3	KLHL3	PF00651_PF00888	PF00888	PF00651	1	ENSG00000036257_ENSG00000146021	Cullin family	Cullin	BTB/POZ domain	BTB	0.843455	1	0.240732	85.7513	Structure	768	0.217448
ENSG00000036257	ENSG00000184887	Q13618	Q96KE9	CUL3	BTBD6	PF00651_PF00888	PF00888	PF00651	1	ENSG00000036257_ENSG00000184887	Cullin family	Cullin	BTB/POZ domain	BTB	0.818746	1	0.131412	81.1268	NULL	768	0.217448
ENSG00000036672	ENSG00000170967	O75604	Q8WTU0	USP2	DDI1	PF00443_PF00240	PF00443	PF00240	1	ENSG00000036672_ENSG00000170967	Ubiquitin carboxyl-terminal hydrolase	UCH	Ubiquitin family	ubiquitin	0.426855	0	0.078439	61.3833	NULL	605	0.406566
ENSG00000089169	ENSG00000041353	Q9Y2J0	O00194	RPH3A	RAB27B	PF02318_PF00071	PF02318	PF00071	1	ENSG00000041353_ENSG00000089169	FYVE-type zinc finger	FYVE_2	Ras family	Ras	0.886756	1	0.104627	62.4331	Model	694	0.603746
ENSG00000115648	ENSG00000041353	Q9BV36	O00194	MLPH	RAB27B	PF02318_PF00071	PF02318	PF00071	1	ENSG00000041353_ENSG00000115648	FYVE-type zinc finger	FYVE_2	Ras family	Ras	0.898853	1	0.550275	78.3933	Model	600	0.773333
ENSG00000147041	ENSG00000041353	Q8TDW5	O00194	SYTL5	RAB27B	PF02318_PF00071	PF02318	PF00071	1	ENSG00000041353_ENSG00000147041	FYVE-type zinc finger	FYVE_2	Ras family	Ras	0.868704	1	0.587068	77.8784	Dom_dom_model	730	0.483562
ENSG00000170011	ENSG00000041353	Q8NFW9	O00194	MYRIP	RAB27B	PF02318_PF00071	PF02318	PF00071	1	ENSG00000041353_ENSG00000170011	FYVE-type zinc finger	FYVE_2	Ras family	Ras	0.902815	1	0.137292	67.2735	Model	859	0.699651
ENSG00000041353	ENSG00000181031	O00194	Q9UNE2	RAB27B	RPH3AL	PF02318_PF00071	PF00071	PF02318	1	ENSG00000041353_ENSG00000181031	Ras family	Ras	FYVE-type zinc finger	FYVE_2	0.87915	1	0.596716	81.9298	Model	315	0.520635
ENSG00000101182	ENSG00000041357	O14818	P25789	PSMA7	PSMA4	PF00227_PF00227	PF00227	PF00227	2	ENSG00000041357_ENSG00000101182	Proteasome subunit	Proteasome	Proteasome subunit	Proteasome	0.773373	0	0.701359	93.7857	Structure	261	0.126437
ENSG00000101182	ENSG00000041357	O14818	P25789	PSMA7	PSMA4	PF10584_PF10584	PF10584	PF10584	2	ENSG00000041357_ENSG00000101182	Proteasome subunit A N-terminal signature	Proteasome_A_N	Proteasome subunit A N-terminal signature	Proteasome_A_N	0.473729	0	0.701359	93.7857	Structure	261	0.126437
ENSG00000198879	ENSG00000047634	Q5VUG0	Q9UN30	SFMBT2	SCML1	PF00536_PF00536	PF00536	PF00536	1	ENSG00000047634_ENSG00000198879	SAM domain (Sterile alpha motif)	SAM_1	SAM domain (Sterile alpha motif)	SAM_1	0.821656	1	0.525908	75.9344	Model	894	0.364742
ENSG00000169744	ENSG00000048540	O43679	Q8TAP4	LDB2	LMO3	PF17916_PF00412	PF17916	PF00412	1	ENSG00000048540_ENSG00000169744	LIM interaction domain (LID)	LID	LIM domain	LIM	0.799817	0	0.620195	81.8948	Model	373	0.394102
ENSG00000198728	ENSG00000048540	Q86U70	Q8TAP4	LDB1	LMO3	PF17916_PF00412	PF17916	PF00412	1	ENSG00000048540_ENSG00000198728	LIM interaction domain (LID)	LID	LIM domain	LIM	0.799001	0	0.633087	84.9399	Model	411	0.437956
ENSG00000103496	ENSG00000049245	Q12846	Q15836	STX4	VAMP3	PF05739_PF00957	PF05739	PF00957	2	ENSG00000049245_ENSG00000103496	SNARE domain	SNARE	Synaptobrevin	Synaptobrevin	0.754782	0	0.604317	79.3439	Model	297	0.535354
ENSG00000103496	ENSG00000049245	Q12846	Q15836	STX4	VAMP3	PF00957_PF00804	PF00804	PF00957	2	ENSG00000049245_ENSG00000103496	Syntaxin	Syntaxin	Synaptobrevin	Synaptobrevin	0.320735	0	0.604317	79.3439	Model	297	0.535354
ENSG00000106089	ENSG00000049245	Q16623	Q15836	STX1A	VAMP3	PF05739_PF00957	PF05739	PF00957	2	ENSG00000049245_ENSG00000106089	SNARE domain	SNARE	Synaptobrevin	Synaptobrevin	0.743664	0	0.468953	74.9947	Model	288	0.479167
ENSG00000106089	ENSG00000049245	Q16623	Q15836	STX1A	VAMP3	PF00957_PF00804	PF00804	PF00957	2	ENSG00000049245_ENSG00000106089	Syntaxin	Syntaxin	Synaptobrevin	Synaptobrevin	0.339813	0	0.468953	74.9947	Model	288	0.479167
ENSG00000049245	ENSG00000111450	Q15836	P32856	VAMP3	STX2	PF05739_PF00957	PF00957	PF05739	2	ENSG00000049245_ENSG00000111450	Synaptobrevin	Synaptobrevin	SNARE domain	SNARE	0.697162	0	0.592439	80.8634	Model	288	0.503472
ENSG00000049245	ENSG00000111450	Q15836	P32856	VAMP3	STX2	PF00957_PF00804	PF00957	PF00804	2	ENSG00000049245_ENSG00000111450	Synaptobrevin	Synaptobrevin	Syntaxin	Syntaxin	0.323575	0	0.592439	80.8634	Model	288	0.503472
ENSG00000266714	ENSG00000049449	Q96JP2	Q15293	MYO15B	RCN1	PF13499_PF00063	PF00063	PF13499	1	ENSG00000049449_ENSG00000266714	Myosin head (motor domain)	Myosin_head	EF-hand domain pair	EF-hand_7	0.183529	0	NULL	NULL	NULL	NULL	NULL
ENSG00000111266	ENSG00000050748	Q9BY84	P45984	DUSP16	MAPK9	PF00069_PF00581	PF00581	PF00069	2	ENSG00000050748_ENSG00000111266	Rhodanese-like domain	Rhodanese	Protein kinase domain	Pkinase	0.604216	0	0.573818	73.9225	Model	665	0.415038
ENSG00000111266	ENSG00000050748	Q9BY84	P45984	DUSP16	MAPK9	PF00782_PF00069	PF00782	PF00069	2	ENSG00000050748_ENSG00000111266	Dual specificity phosphatase, catalytic domain	DSPc	Protein kinase domain	Pkinase	0.888803	1	0.573818	73.9225	Model	665	0.415038
ENSG00000120875	ENSG00000050748	Q13115	P45984	DUSP4	MAPK9	PF00069_PF00581	PF00581	PF00069	2	ENSG00000050748_ENSG00000120875	Rhodanese-like domain	Rhodanese	Protein kinase domain	Pkinase	0.761321	0	0.576099	76.5451	Model	424	0.207547
ENSG00000120875	ENSG00000050748	Q13115	P45984	DUSP4	MAPK9	PF00782_PF00069	PF00782	PF00069	2	ENSG00000050748_ENSG00000120875	Dual specificity phosphatase, catalytic domain	DSPc	Protein kinase domain	Pkinase	0.863446	1	0.576099	76.5451	Model	424	0.207547
ENSG00000143507	ENSG00000050748	Q9Y6W6	P45984	DUSP10	MAPK9	PF00069_PF00581	PF00581	PF00069	2	ENSG00000050748_ENSG00000143507	Rhodanese-like domain	Rhodanese	Protein kinase domain	Pkinase	0.59824	0	0.553586	74.0828	Model	482	0.288382
ENSG00000143507	ENSG00000050748	Q9Y6W6	P45984	DUSP10	MAPK9	PF00782_PF00069	PF00782	PF00069	2	ENSG00000050748_ENSG00000143507	Dual specificity phosphatase, catalytic domain	DSPc	Protein kinase domain	Pkinase	0.87416	1	0.553586	74.0828	Model	482	0.288382
ENSG00000050748	ENSG00000270885	P45984	Q96S79	MAPK9	RASL10B	PF00069_PF00071	PF00069	PF00071	1	ENSG00000050748_ENSG00000270885	Protein kinase domain	Pkinase	Ras family	Ras	0.762168	0	0.232627	78.788	NULL	424	0.207547
ENSG00000051108	ENSG00000182944	Q15011	Q01844	HERPUD1	EWSR1	PF00240_PF00641	PF00240	PF00641	1	ENSG00000051108_ENSG00000182944	Ubiquitin family	ubiquitin	Zn-finger in Ran binding protein and others	zf-RanBP	0.231675	0	0.034587	55.57	Dom_dom_model	656	0.97561
ENSG00000170043	ENSG00000054116	Q9Y5R8	O43617	TRAPPC1	TRAPPC3	PF04099_PF04051	PF04099	PF04051	1	ENSG00000054116_ENSG00000170043	Sybindin-like family	Sybindin	Transport protein particle (TRAPP) component	TRAPP	0.847573	1	0.565637	90.9032	Model	180	0.0888889
ENSG00000181029	ENSG00000054116	Q8IUR0	O43617	TRAPPC5	TRAPPC3	PF04051_PF04051	PF04051	PF04051	1	ENSG00000054116_ENSG00000181029	Transport protein particle (TRAPP) component	TRAPP	Transport protein particle (TRAPP) component	TRAPP	0.887877	1	0.653984	86.8566	Model	188	0.0888889
ENSG00000127191	ENSG00000056558	Q12933	Q13077	TRAF2	TRAF1	PF16673_PF16673	PF16673	PF16673	1	ENSG00000056558_ENSG00000127191	TNF receptor-associated factor BIRC3 binding domain	TRAF_BIRC3_bd	TNF receptor-associated factor BIRC3 binding domain	TRAF_BIRC3_bd	0.717834	0	0.69809	81.0649	Structure	501	0.161058
ENSG00000070808	ENSG00000058404	Q9UQM7	Q13554	CAMK2A	CAMK2B	PF00069_PF00069	PF00069	PF00069	1	ENSG00000058404_ENSG00000070808	Protein kinase domain	Pkinase	Protein kinase domain	Pkinase	0.211456	0	0.492482	71.6207	Model	666	0.429429
ENSG00000105401	ENSG00000058404	Q16543	Q13554	CDC37	CAMK2B	PF03234_PF00069	PF03234	PF00069	2	ENSG00000058404_ENSG00000105401	Cdc37 N terminal kinase binding	CDC37_N	Protein kinase domain	Pkinase	0.303537	0	0.07705	62.5879	NULL	666	0.550265
ENSG00000105401	ENSG00000058404	Q16543	Q13554	CDC37	CAMK2B	PF08565_PF00069	PF08565	PF00069	2	ENSG00000058404_ENSG00000105401	Cdc37 Hsp90 binding domain	CDC37_M	Protein kinase domain	Pkinase	0.541632	0	0.07705	62.5879	NULL	666	0.550265
ENSG00000145349	ENSG00000058404	Q13557	Q13554	CAMK2D	CAMK2B	PF00069_PF00069	PF00069	PF00069	1	ENSG00000058404_ENSG00000145349	Protein kinase domain	Pkinase	Protein kinase domain	Pkinase	0.217689	0	0.553328	69.8927	Model	666	0.429429
ENSG00000148660	ENSG00000058404	Q13555	Q13554	CAMK2G	CAMK2B	PF00069_PF00069	PF00069	PF00069	1	ENSG00000058404_ENSG00000148660	Protein kinase domain	Pkinase	Protein kinase domain	Pkinase	0.221155	0	0.59478	73.0651	Model	666	0.429429
ENSG00000181467	ENSG00000058404	P61225	Q13554	RAP2B	CAMK2B	PF00069_PF00071	PF00071	PF00069	1	ENSG00000058404_ENSG00000181467	Ras family	Ras	Protein kinase domain	Pkinase	0.244846	0	0.091737	70.0303	NULL	666	0.429429
ENSG00000117461	ENSG00000061938	Q92569	Q07912	PIK3R3	TNK2	PF07714_PF00017	PF00017	PF07714	1	ENSG00000061938_ENSG00000117461	SH2 domain	SH2	Protein tyrosine and serine/threonine kinase	PK_Tyr_Ser-Thr	0.270067	0	0.107723	59.0285	NULL	1038	0.568401
ENSG00000119408	ENSG00000061938	Q9HC98	Q07912	NEK6	TNK2	PF00069_PF07714	PF00069	PF07714	1	ENSG00000061938_ENSG00000119408	Protein kinase domain	Pkinase	Protein tyrosine and serine/threonine kinase	PK_Tyr_Ser-Thr	0.556838	0	0.198193	63.5228	NULL	1038	0.568401
ENSG00000183918	ENSG00000061938	O60880	Q07912	SH2D1A	TNK2	PF07714_PF00017	PF00017	PF07714	1	ENSG00000061938_ENSG00000183918	SH2 domain	SH2	Protein tyrosine and serine/threonine kinase	PK_Tyr_Ser-Thr	0.408593	0	0.074507	68.361	NULL	1038	0.568401
ENSG00000198574	ENSG00000061938	O14796	Q07912	SH2D1B	TNK2	PF07714_PF00017	PF00017	PF07714	1	ENSG00000061938_ENSG00000198574	SH2 domain	SH2	Protein tyrosine and serine/threonine kinase	PK_Tyr_Ser-Thr	0.262314	0	0.060473	62.2921	NULL	1038	0.568401
ENSG00000063244	ENSG00000168066	P26368	Q15637	U2AF2	SF1	PF00076_PF16275	PF00076	PF16275	1	ENSG00000063244_ENSG00000168066	RNA recognition motif	RRM_1	Splicing factor 1 helix-hairpin domain	SF1-HH	0.797845	0	0.391385	73.257	Structure	639	0.976526
ENSG00000118507	ENSG00000064199	Q9P0M2	Q15506	AKAP7	SPA17	PF10470_PF02197	PF10470	PF02197	1	ENSG00000064199_ENSG00000118507	PKA-RI-RII subunit binding domain of A-kinase anchor protein	AKAP7_RIRII_bdg	Regulatory subunit of type II PKA R-subunit	RIIa	0.176621	0	0.036858	84.4881	Model	151	0.887417
ENSG00000065135	ENSG00000091844	P08754	Q9UGC6	GNAI3	RGS17	PF00503_PF00615	PF00503	PF00615	1	ENSG00000065135_ENSG00000091844	G-protein alpha subunit	G-alpha	Regulator of G protein signaling domain	RGS	0.917063	1	0.667983	88.0065	Model	354	0.257143
ENSG00000121957	ENSG00000065135	P81274	P08754	GPSM2	GNAI3	PF00503_PF02188	PF02188	PF00503	1	ENSG00000065135_ENSG00000121957	GoLoco motif	GoLoco	G-protein alpha subunit	G-alpha	0.80586	1	0.13154	68.7515	Structure	684	0.356725
ENSG00000065135	ENSG00000169220	P08754	O43566	GNAI3	RGS14	PF00503_PF00615	PF00503	PF00615	2	ENSG00000065135_ENSG00000169220	G-protein alpha subunit	G-alpha	Regulator of G protein signaling domain	RGS	0.916898	1	0.471841	76.5454	Model	566	0.55477
ENSG00000065135	ENSG00000169220	P08754	O43566	GNAI3	RGS14	PF00503_PF02188	PF00503	PF02188	2	ENSG00000065135_ENSG00000169220	G-protein alpha subunit	G-alpha	GoLoco motif	GoLoco	0.904734	1	0.471841	76.5454	Model	566	0.55477
ENSG00000065135	ENSG00000174788	P08754	Q8IVA1	GNAI3	PCP2	PF00503_PF02188	PF00503	PF02188	1	ENSG00000065135_ENSG00000174788	G-protein alpha subunit	G-alpha	GoLoco motif	GoLoco	0.816247	1	0.242765	76.2204	Dom_dom_model	354	1
ENSG00000213654	ENSG00000065135	Q9Y4H4	P08754	GPSM3	GNAI3	PF00503_PF02188	PF02188	PF00503	1	ENSG00000065135_ENSG00000213654	GoLoco motif	GoLoco	G-protein alpha subunit	G-alpha	0.79644	0	0.058963	74.3708	Dom_dom_model	354	1
ENSG00000065427	ENSG00000106305	Q15046	Q13155	KARS1	AIMP2	PF16780_PF00152	PF00152	PF16780	2	ENSG00000065427_ENSG00000106305	tRNA synthetases class II (D, K and N)	tRNA-synt_2	AIMP2 lysyl-tRNA synthetase binding domain	AIMP2_LysRS_bd	0.845757	1	0.567302	87.3136	Structure	597	0.279732
ENSG00000065427	ENSG00000106305	Q15046	Q13155	KARS1	AIMP2	PF18569_PF00152	PF00152	PF18569	2	ENSG00000065427_ENSG00000106305	tRNA synthetases class II (D, K and N)	tRNA-synt_2	Thioredoxin-like domain	Thioredoxin_16	0.300153	0	0.567302	87.3136	Structure	597	0.279732
ENSG00000185721	ENSG00000065548	Q9Y295	Q8WU90	DRG1	ZC3H15	PF16543_PF16897	PF16897	PF16543	3	ENSG00000065548_ENSG00000185721	C-terminal region of MMR_HSR1 domain	MMR_HSR1_Xtn	DRG Family Regulatory Proteins, Tma46	DFRP_C	0.723262	0	0.482769	74.1014	Dom_dom_model	426	0.64554
ENSG00000185721	ENSG00000065548	Q9Y295	Q8WU90	DRG1	ZC3H15	PF16543_PF01926	PF01926	PF16543	3	ENSG00000065548_ENSG00000185721	50S ribosome-binding GTPase	MMR_HSR1	DRG Family Regulatory Proteins, Tma46	DFRP_C	0.750731	0	0.482769	74.1014	Dom_dom_model	426	0.64554
ENSG00000185721	ENSG00000065548	Q9Y295	Q8WU90	DRG1	ZC3H15	PF16543_PF02824	PF02824	PF16543	3	ENSG00000065548_ENSG00000185721	TGS domain	TGS	DRG Family Regulatory Proteins, Tma46	DFRP_C	0.728914	0	0.482769	74.1014	Dom_dom_model	426	0.64554
ENSG00000179262	ENSG00000066427	P54725	P54252	RAD23A	ATXN3	PF02099_PF00240	PF00240	PF02099	1	ENSG00000066427_ENSG00000179262	Ubiquitin family	ubiquitin	Josephin	Josephin	0.628389	0	0.03194	56.9328	Dom_dom_model	363	0.787879
ENSG00000067560	ENSG00000116584	P61586	Q92974	RHOA	ARHGEF2	PF17838_PF00071	PF00071	PF17838	2	ENSG00000067560_ENSG00000116584	Ras family	Ras	PH domain	PH_16	0.890598	1	0.475615	77.6115	Model	986	0.458418
ENSG00000067560	ENSG00000116584	P61586	Q92974	RHOA	ARHGEF2	PF00071_PF00621	PF00071	PF00621	2	ENSG00000067560_ENSG00000116584	Ras family	Ras	RhoGEF domain	RhoGEF	0.924011	1	0.475615	77.6115	Model	986	0.458418
ENSG00000141522	ENSG00000067560	P52565	P61586	ARHGDIA	RHOA	PF00071_PF02115	PF02115	PF00071	1	ENSG00000067560_ENSG00000141522	RHO protein GDP dissociation inhibitor	Rho_GDI	Ras family	Ras	0.908744	1	0.519999	82.4431	Structure	204	0.264249
ENSG00000175220	ENSG00000067560	Q07960	P61586	ARHGAP1	RHOA	PF00071_PF00620	PF00620	PF00071	1	ENSG00000067560_ENSG00000175220	RhoGAP domain	RhoGAP	Ras family	Ras	0.92358	1	0.65606	84.2395	Structure	439	0.264249
ENSG00000102981	ENSG00000067606	Q9NPB6	Q05513	PARD6A	PRKCZ	PF00564_PF00564	PF00564	PF00564	1	ENSG00000067606_ENSG00000102981	PB1 domain	PB1	PB1 domain	PB1	0.89247	1	0.237278	72.1987	Model	592	0.517341
ENSG00000067606	ENSG00000124171	Q05513	Q9BYG5	PRKCZ	PARD6B	PF00564_PF00564	PF00564	PF00564	1	ENSG00000067606_ENSG00000124171	PB1 domain	PB1	PB1 domain	PB1	0.892829	1	0.093446	63.8594	Model	592	0.451613
ENSG00000067955	ENSG00000159216	Q13951	Q01196	CBFB	RUNX1	PF02312_PF00853	PF02312	PF00853	1	ENSG00000067955_ENSG00000159216	Core binding factor beta subunit	CBF_beta	Runt domain	Runt	0.867676	1	0.670439	90.3756	Structure	453	0.777042
ENSG00000068028	ENSG00000104375	Q9NS23	Q13188	RASSF1	STK3	PF11629_PF16517	PF16517	PF11629	2	ENSG00000068028_ENSG00000104375	Novel Ras effector 1 C-terminal SARAH (Sav/Rassf/Hpo) domain	Nore1-SARAH	C terminal SARAH domain of Mst1	Mst1_SARAH	0.819919	1	0.247202	64.8233	Model	491	0.492872
ENSG00000068028	ENSG00000104375	Q9NS23	Q13188	RASSF1	STK3	PF16517_PF00069	PF16517	PF00069	2	ENSG00000068028_ENSG00000104375	Novel Ras effector 1 C-terminal SARAH (Sav/Rassf/Hpo) domain	Nore1-SARAH	Protein kinase domain	Pkinase	0.699879	0	0.247202	64.8233	Model	491	0.492872
ENSG00000104388	ENSG00000068354	P61019	Q3MII6	RAB2A	TBC1D25	PF00566_PF00071	PF00071	PF00566	1	ENSG00000068354_ENSG00000104388	Ras family	Ras	Rab-GTPase-TBC domain	RabGAP-TBC	0.860356	1	0.542067	78.8992	Dom_dom_model	688	0.367733
ENSG00000068394	ENSG00000168002	Q92917	P62487	GPKOW	POLR2G	PF00467_PF00575	PF00467	PF00575	1	ENSG00000068394_ENSG00000168002	KOW motif	KOW	S1 RNA binding domain	S1	0.236109	0	0.032024	67.8325	NULL	476	0.80042
ENSG00000105568	ENSG00000068971	P30153	Q15173	PPP2R1A	PPP2R5B	PF01603_PF13646	PF13646	PF01603	1	ENSG00000068971_ENSG00000105568	HEAT repeats	HEAT_2	Protein phosphatase 2A regulatory B subunit (B56 family)	B56	0.829928	1	0.548222	81.5578	Model	589	0.229376
ENSG00000111237	ENSG00000069329	Q9UBQ0	Q96QK1	VPS29	VPS35	PF12850_PF03635	PF12850	PF03635	1	ENSG00000069329_ENSG00000111237	Calcineurin-like phosphoesterase superfamily domain	Metallophos_2	Vacuolar protein sorting-associated protein 35	Vps35	0.926723	1	0.726737	94.1202	Structure	796	0.130653
ENSG00000069329	ENSG00000122958	Q96QK1	O75436	VPS35	VPS26A	PF03643_PF03635	PF03635	PF03643	1	ENSG00000069329_ENSG00000122958	Vacuolar protein sorting-associated protein 35	Vps35	Vacuolar protein sorting-associated protein 26	Vps26	0.875024	1	0.614037	91.3036	Structure	796	0.131498
ENSG00000151502	ENSG00000069329	Q4G0F5	Q96QK1	VPS26B	VPS35	PF03643_PF03635	PF03643	PF03635	1	ENSG00000069329_ENSG00000151502	Vacuolar protein sorting-associated protein 26	Vps26	Vacuolar protein sorting-associated protein 35	Vps35	0.876522	1	0.624865	91.8707	Model	796	0.14881
ENSG00000134545	ENSG00000069493	P26715	Q9UHP7	KLRC1	CLEC2D	PF00059_PF00059	PF00059	PF00059	1	ENSG00000069493_ENSG00000134545	Lectin C-type domain	Lectin_C	Lectin C-type domain	Lectin_C	0.739117	0	0.485421	77.4993	Model	233	0.201717
ENSG00000069493	ENSG00000188393	Q9UHP7	Q6UVW9	CLEC2D	CLEC2A	PF00059_PF00059	PF00059	PF00059	1	ENSG00000069493_ENSG00000188393	Lectin C-type domain	Lectin_C	Lectin C-type domain	Lectin_C	0.869406	1	0.54128	81.5319	Model	191	0.0680628
ENSG00000089022	ENSG00000069956	Q8IW41	Q16659	MAPKAPK5	MAPK6	PF00069_PF00069	PF00069	PF00069	1	ENSG00000069956_ENSG00000089022	Protein kinase domain	Pkinase	Protein kinase domain	Pkinase	0.24875	0	0.252773	67.2659	Model	721	0.237171
ENSG00000102362	ENSG00000069974	Q96C24	P51159	SYTL4	RAB27A	PF02318_PF00071	PF02318	PF00071	1	ENSG00000069974_ENSG00000102362	FYVE-type zinc finger	FYVE_2	Ras family	Ras	0.870726	1	0.064047	69.4321	Dom_dom_model	671	0.415797
ENSG00000069974	ENSG00000147041	P51159	Q8TDW5	RAB27A	SYTL5	PF02318_PF00071	PF00071	PF02318	1	ENSG00000069974_ENSG00000147041	Ras family	Ras	FYVE-type zinc finger	FYVE_2	0.862895	1	0.069094	63.6302	Dom_dom_model	730	0.483562
ENSG00000164674	ENSG00000069974	Q4VX76	P51159	SYTL3	RAB27A	PF02318_PF00071	PF02318	PF00071	1	ENSG00000069974_ENSG00000164674	FYVE-type zinc finger	FYVE_2	Ras family	Ras	0.875199	1	0.10636	67.152	Model	610	0.32623
ENSG00000069974	ENSG00000170011	P51159	Q8NFW9	RAB27A	MYRIP	PF02318_PF00071	PF00071	PF02318	1	ENSG00000069974_ENSG00000170011	Ras family	Ras	FYVE-type zinc finger	FYVE_2	0.897718	1	0.088125	66.0812	Model	859	0.699651
ENSG00000072401	ENSG00000070423	P51668	Q9BV68	UBE2D1	RNF126	PF00179_PF13639	PF00179	PF13639	1	ENSG00000070423_ENSG00000072401	Ubiquitin-conjugating enzyme	UQ_con	Ring finger domain	zf-RING_2	0.829595	1	0.631914	83.2241	Model	311	0.578778
ENSG00000078967	ENSG00000070423	Q9Y2X8	Q9BV68	UBE2D4	RNF126	PF00179_PF13639	PF00179	PF13639	1	ENSG00000070423_ENSG00000078967	Ubiquitin-conjugating enzyme	UQ_con	Ring finger domain	zf-RING_2	0.829131	1	0.514571	82.7725	Model	311	0.578778
ENSG00000070423	ENSG00000109332	Q9BV68	P61077	RNF126	UBE2D3	PF00179_PF13639	PF13639	PF00179	1	ENSG00000070423_ENSG00000109332	Ring finger domain	zf-RING_2	Ubiquitin-conjugating enzyme	UQ_con	0.831125	1	0.54959	82.8841	Model	311	0.578778
ENSG00000131508	ENSG00000070423	P62837	Q9BV68	UBE2D2	RNF126	PF00179_PF13639	PF00179	PF13639	1	ENSG00000070423_ENSG00000131508	Ubiquitin-conjugating enzyme	UQ_con	Ring finger domain	zf-RING_2	0.837013	1	0.574058	83.2368	Model	311	0.578778
ENSG00000070423	ENSG00000170035	Q9BV68	Q969T4	RNF126	UBE2E3	PF00179_PF13639	PF13639	PF00179	1	ENSG00000070423_ENSG00000170035	Ring finger domain	zf-RING_2	Ubiquitin-conjugating enzyme	UQ_con	0.843897	1	0.280291	84.3782	NULL	311	0.578778
ENSG00000182247	ENSG00000070423	Q96LR5	Q9BV68	UBE2E2	RNF126	PF00179_PF13639	PF00179	PF13639	1	ENSG00000070423_ENSG00000182247	Ubiquitin-conjugating enzyme	UQ_con	Ring finger domain	zf-RING_2	0.84965	1	0.365786	87.2817	NULL	311	0.578778
ENSG00000204463	ENSG00000070423	P46379	Q9BV68	BAG6	RNF126	PF00240_PF14369	PF00240	PF14369	1	ENSG00000070423_ENSG00000204463	Ubiquitin family	ubiquitin	zinc-ribbon	zinc_ribbon_9	0.809659	1	0.051703	49.2924	Structure	1132	0.759717
ENSG00000204435	ENSG00000070770	P67870	P19784	CSNK2B	CSNK2A2	PF01214_PF00069	PF01214	PF00069	1	ENSG00000070770_ENSG00000204435	Casein kinase II regulatory subunit	CK_II_beta	Protein kinase domain	Pkinase	NULL	NULL	0.493431	94.5499	Model	350	0.102326
ENSG00000105401	ENSG00000070808	Q16543	Q9UQM7	CDC37	CAMK2A	PF03234_PF00069	PF03234	PF00069	2	ENSG00000070808_ENSG00000105401	Cdc37 N terminal kinase binding	CDC37_N	Protein kinase domain	Pkinase	0.370886	0	0.314942	73.4204	NULL	478	0.550265
ENSG00000105401	ENSG00000070808	Q16543	Q9UQM7	CDC37	CAMK2A	PF08565_PF00069	PF08565	PF00069	2	ENSG00000070808_ENSG00000105401	Cdc37 Hsp90 binding domain	CDC37_M	Protein kinase domain	Pkinase	0.478529	0	0.314942	73.4204	NULL	478	0.550265
ENSG00000070808	ENSG00000145349	Q9UQM7	Q13557	CAMK2A	CAMK2D	PF00069_PF00069	PF00069	PF00069	1	ENSG00000070808_ENSG00000145349	Protein kinase domain	Pkinase	Protein kinase domain	Pkinase	0.267534	0	0.568497	76.0493	Model	499	0.174349
ENSG00000070808	ENSG00000148660	Q9UQM7	Q13555	CAMK2A	CAMK2G	PF00069_PF00069	PF00069	PF00069	1	ENSG00000070808_ENSG00000148660	Protein kinase domain	Pkinase	Protein kinase domain	Pkinase	0.229892	0	0.554943	76.8837	Model	558	0.297491
ENSG00000101349	ENSG00000070831	Q9P286	P60953	PAK5	CDC42	PF00069_PF00071	PF00069	PF00071	2	ENSG00000070831_ENSG00000101349	Protein kinase domain	Pkinase	Ras family	Ras	0.519825	0	0.37395	73.2213	Model	719	0.546592
ENSG00000101349	ENSG00000070831	Q9P286	P60953	PAK5	CDC42	PF00786_PF00071	PF00786	PF00071	2	ENSG00000070831_ENSG00000101349	P21-Rho-binding domain	PBD	Ras family	Ras	0.873832	1	0.37395	73.2213	Model	719	0.546592
ENSG00000070831	ENSG00000128283	P60953	Q00587	CDC42	CDC42EP1	PF00786_PF00071	PF00071	PF00786	1	ENSG00000070831_ENSG00000128283	Ras family	Ras	P21-Rho-binding domain	PBD	0.849309	1	0.132863	72.591	Dom_dom_model	391	0.948849
ENSG00000070831	ENSG00000149798	P60953	O14613	CDC42	CDC42EP2	PF00786_PF00071	PF00071	PF00786	1	ENSG00000070831_ENSG00000149798	Ras family	Ras	P21-Rho-binding domain	PBD	0.827548	1	0.097168	69.8288	Dom_dom_model	210	0.795238
ENSG00000070831	ENSG00000180370	P60953	Q13177	CDC42	PAK2	PF00069_PF00071	PF00071	PF00069	2	ENSG00000070831_ENSG00000180370	Ras family	Ras	Protein kinase domain	Pkinase	0.295415	0	0.283828	73.8178	Model	524	0.459924
ENSG00000070831	ENSG00000180370	P60953	Q13177	CDC42	PAK2	PF00786_PF00071	PF00071	PF00786	2	ENSG00000070831_ENSG00000180370	Ras family	Ras	P21-Rho-binding domain	PBD	0.824355	1	0.283828	73.8178	Model	524	0.459924
ENSG00000074966	ENSG00000071051	P42681	O43639	TXK	NCK2	PF07714_PF00017	PF07714	PF00017	1	ENSG00000071051_ENSG00000074966	Protein tyrosine and serine/threonine kinase	PK_Tyr_Ser-Thr	SH2 domain	SH2	0.255089	0	0.128156	66.4089	Model	527	0.244737
ENSG00000100842	ENSG00000071051	O43281	O43639	EFS	NCK2	PF14604_PF14604	PF14604	PF14604	1	ENSG00000071051_ENSG00000100842	Variant SH3 domain	SH3_9	Variant SH3 domain	SH3_9	0.269234	0	0.057654	64.2627	Dom_dom_model	561	0.734403
ENSG00000108798	ENSG00000071051	Q9P2A4	O43639	ABI3	NCK2	PF14604_PF14604	PF14604	PF14604	1	ENSG00000071051_ENSG00000108798	Variant SH3 domain	SH3_9	Variant SH3 domain	SH3_9	0.263654	0	0.03333	61.2607	Model	380	0.674863
ENSG00000071051	ENSG00000116147	O43639	Q92752	NCK2	TNR	PF00017_PF00041	PF00017	PF00041	1	ENSG00000071051_ENSG00000116147	SH2 domain	SH2	Fibronectin type III domain	fn3	0.301261	0	0.135731	70.7091	NULL	1358	0.27025
ENSG00000071051	ENSG00000125508	O43639	Q9H3Y6	NCK2	SRMS	PF07714_PF00017	PF00017	PF07714	1	ENSG00000071051_ENSG00000125508	SH2 domain	SH2	Protein tyrosine and serine/threonine kinase	PK_Tyr_Ser-Thr	0.362752	0	0.104211	70.2861	Model	488	0.244737
ENSG00000134909	ENSG00000071051	A7KAX9	O43639	ARHGAP32	NCK2	PF14604_PF14604	PF14604	PF14604	1	ENSG00000071051_ENSG00000134909	Variant SH3 domain	SH3_9	Variant SH3 domain	SH3_9	0.37019	0	NULL	NULL	Dom_dom_model	NULL	NULL
ENSG00000140481	ENSG00000071051	Q8N5R6	O43639	CCDC33	NCK2	PF00168_PF00017	PF00168	PF00017	1	ENSG00000071051_ENSG00000140481	C2 domain	C2	SH2 domain	SH2	0.231429	0	0.044005	53.9469	NULL	958	0.63048
ENSG00000071051	ENSG00000154556	O43639	O94875	NCK2	SORBS2	PF14604_PF14604	PF14604	PF14604	1	ENSG00000071051_ENSG00000154556	Variant SH3 domain	SH3_9	Variant SH3 domain	SH3_9	0.434275	0	0.117398	71.4294	Model	1100	0.773636
ENSG00000197283	ENSG00000071051	Q96PV0	O43639	SYNGAP1	NCK2	PF00168_PF00017	PF00168	PF00017	1	ENSG00000071051_ENSG00000197283	C2 domain	C2	SH2 domain	SH2	0.257166	0	0.199052	67.655	NULL	1343	0.626955
ENSG00000100030	ENSG00000071242	P28482	Q15349	MAPK1	RPS6KA2	PF00069_PF00069	PF00069	PF00069	1	ENSG00000071242_ENSG00000100030	Protein kinase domain	Pkinase	Protein kinase domain	Pkinase	0.225396	0	0.215128	68.7001	Model	733	0.11869
ENSG00000173113	ENSG00000071462	Q9UI30	O43709	TRMT112	BUD23	PF08241_PF03966	PF03966	PF08241	1	ENSG00000071462_ENSG00000173113	Trm112p-like protein	Trm112p	Methyltransferase domain	Methyltransf_11	0.927218	1	0.684676	91.4314	Structure	281	0.298932
ENSG00000071539	ENSG00000124688	Q15645	Q15013	TRIP13	MAD2L1BP	PF00004_PF06581	PF00004	PF06581	1	ENSG00000071539_ENSG00000124688	ATPase family associated with various cellular activities (AAA)	AAA	Mad1 and Cdc20-bound-Mad2 binding	p31comet	0.245336	0	0.475126	82.2453	Structure	432	0.20073
ENSG00000113196	ENSG00000071564	O96004	P15923	HAND1	TCF3	PF00010_PF00010	PF00010	PF00010	1	ENSG00000071564_ENSG00000113196	Helix-loop-helix DNA-binding domain	HLH	Helix-loop-helix DNA-binding domain	HLH	0.839253	1	0.364243	73.4735	Model	654	0.980122
ENSG00000117318	ENSG00000071564	Q02535	P15923	ID3	TCF3	PF00010_PF00010	PF00010	PF00010	1	ENSG00000071564_ENSG00000117318	Helix-loop-helix DNA-binding domain	HLH	Helix-loop-helix DNA-binding domain	HLH	0.834944	1	0.440016	85.0148	Model	654	0.980122
ENSG00000125968	ENSG00000071564	P41134	P15923	ID1	TCF3	PF00010_PF00010	PF00010	PF00010	1	ENSG00000071564_ENSG00000125968	Helix-loop-helix DNA-binding domain	HLH	Helix-loop-helix DNA-binding domain	HLH	0.850251	1	0.52322	86.8472	Model	654	0.980122
ENSG00000176009	ENSG00000071564	Q9NQ33	P15923	ASCL3	TCF3	PF00010_PF00010	PF00010	PF00010	1	ENSG00000071564_ENSG00000176009	Helix-loop-helix DNA-binding domain	HLH	Helix-loop-helix DNA-binding domain	HLH	0.852097	1	0.489404	83.4402	Dom_dom_model	654	0.980122
ENSG00000233608	ENSG00000071564	Q8WVJ9	P15923	TWIST2	TCF3	PF00010_PF00010	PF00010	PF00010	1	ENSG00000071564_ENSG00000233608	Helix-loop-helix DNA-binding domain	HLH	Helix-loop-helix DNA-binding domain	HLH	0.848051	1	0.509494	80.1156	Model	654	0.980122
ENSG00000071655	ENSG00000143614	O95983	Q8WXI9	MBD3	GATAD2B	PF14048_PF16563	PF14048	PF16563	1	ENSG00000071655_ENSG00000143614	C-terminal domain of methyl-CpG binding protein 2 and 3	MBD_C	Coiled-coil and interaction region of P66A and P66B with MBD2	P66_CC	0.802194	1	0.440336	73.3849	Model	593	0.838111
ENSG00000071655	ENSG00000167491	O95983	Q86YP4	MBD3	GATAD2A	PF14048_PF16563	PF14048	PF16563	1	ENSG00000071655_ENSG00000167491	C-terminal domain of methyl-CpG binding protein 2 and 3	MBD_C	Coiled-coil and interaction region of P66A and P66B with MBD2	P66_CC	0.781182	0	0.503824	77.0807	Model	633	0.85782
ENSG00000072062	ENSG00000135549	P17612	Q9C010	PRKACA	PKIB	PF02827_PF00069	PF00069	PF02827	1	ENSG00000072062_ENSG00000135549	Protein kinase domain	Pkinase	cAMP-dependent protein kinase inhibitor	PKI	0.859623	1	0.495811	78.9566	Dom_dom_model	351	1
ENSG00000078967	ENSG00000072201	Q9Y2X8	Q8TBB1	UBE2D4	LNX1	PF00179_PF13920	PF00179	PF13920	1	ENSG00000072201_ENSG00000078967	Ubiquitin-conjugating enzyme	UQ_con	Zinc finger, C3HC4 type (RING finger)	zf-C3HC4_3	0.874176	1	0.469448	83.173	Model	728	0.350275
ENSG00000118985	ENSG00000072364	O00472	Q9UHB7	ELL2	AFF4	PF05110_PF07303	PF07303	PF05110	1	ENSG00000072364_ENSG00000118985	Occludin homology domain	Occludin_ELL	AF-4 proto-oncoprotein N-terminal region	AF-4	0.803825	1	0.254089	60.727	Structure	1163	0.851247
ENSG00000072401	ENSG00000101966	P51668	P98170	UBE2D1	XIAP	PF00179_PF13920	PF00179	PF13920	1	ENSG00000072401_ENSG00000101966	Ubiquitin-conjugating enzyme	UQ_con	Zinc finger, C3HC4 type (RING finger)	zf-C3HC4_3	0.849827	1	0.407201	83.2519	Model	497	0.130785
ENSG00000072401	ENSG00000123091	P51668	Q9Y3C5	UBE2D1	RNF11	PF00179_PF13639	PF00179	PF13639	1	ENSG00000072401_ENSG00000123091	Ubiquitin-conjugating enzyme	UQ_con	Ring finger domain	zf-RING_2	0.835631	1	0.463801	86.4825	Model	154	0.512987
ENSG00000072401	ENSG00000138942	P51668	Q96GF1	UBE2D1	RNF185	PF00179_PF13920	PF00179	PF13920	1	ENSG00000072401_ENSG00000138942	Ubiquitin-conjugating enzyme	UQ_con	Zinc finger, C3HC4 type (RING finger)	zf-C3HC4_3	0.847238	1	0.41171	91	NULL	192	0.442708
ENSG00000157450	ENSG00000072401	Q6ZNA4	P51668	RNF111	UBE2D1	PF00179_PF13639	PF13639	PF00179	1	ENSG00000072401_ENSG00000157450	Ring finger domain	zf-RING_2	Ubiquitin-conjugating enzyme	UQ_con	0.827454	1	0.063124	72.2889	Model	994	0.861167
ENSG00000163481	ENSG00000072401	Q96BH1	P51668	RNF25	UBE2D1	PF05773_PF00179	PF05773	PF00179	1	ENSG00000072401_ENSG00000163481	RWD domain	RWD	Ubiquitin-conjugating enzyme	UQ_con	0.838115	1	0.195996	82.1523	Model	459	0.620915
ENSG00000165886	ENSG00000072401	Q9HAC8	P51668	UBTD1	UBE2D1	PF00179_PF00240	PF00240	PF00179	1	ENSG00000072401_ENSG00000165886	Ubiquitin family	ubiquitin	Ubiquitin-conjugating enzyme	UQ_con	0.844204	1	0.456316	86.5374	Model	227	0.546256
ENSG00000072401	ENSG00000167770	P51668	Q96FW1	UBE2D1	OTUB1	PF10275_PF00179	PF00179	PF10275	1	ENSG00000072401_ENSG00000167770	Ubiquitin-conjugating enzyme	UQ_con	Peptidase C65 Otubain	Peptidase_C65	0.907422	1	0.648107	91.1432	Model	271	0.143911
ENSG00000168894	ENSG00000072401	Q9P0P0	P51668	RNF181	UBE2D1	PF00179_PF13639	PF13639	PF00179	1	ENSG00000072401_ENSG00000168894	Ring finger domain	zf-RING_2	Ubiquitin-conjugating enzyme	UQ_con	0.840951	1	0.510653	89.2058	Model	153	0.411765
ENSG00000180537	ENSG00000072401	Q8N6D2	P51668	RNF182	UBE2D1	PF00179_PF13639	PF13639	PF00179	1	ENSG00000072401_ENSG00000180537	Ring finger domain	zf-RING_2	Ubiquitin-conjugating enzyme	UQ_con	0.841551	1	0.459846	90.6695	NULL	247	0.0816327
ENSG00000186187	ENSG00000072401	Q8ND25	P51668	ZNRF1	UBE2D1	PF00179_PF13639	PF13639	PF00179	1	ENSG00000072401_ENSG00000186187	Ring finger domain	zf-RING_2	Ubiquitin-conjugating enzyme	UQ_con	0.786699	0	0.414951	88.5682	Model	227	0.511013
ENSG00000204308	ENSG00000072401	Q99942	P51668	RNF5	UBE2D1	PF00179_PF13920	PF13920	PF00179	1	ENSG00000072401_ENSG00000204308	Zinc finger, C3HC4 type (RING finger)	zf-C3HC4_3	Ubiquitin-conjugating enzyme	UQ_con	0.822718	1	0.400747	89.4653	NULL	180	0.377778
ENSG00000265491	ENSG00000072401	Q9Y4L5	P51668	RNF115	UBE2D1	PF00179_PF13639	PF13639	PF00179	1	ENSG00000072401_ENSG00000265491	Ring finger domain	zf-RING_2	Ubiquitin-conjugating enzyme	UQ_con	0.865907	1	0.528075	79.6477	Model	304	0.450658
ENSG00000072415	ENSG00000104863	Q8N3R9	Q9HAP6	PALS1	LIN7B	PF02828_PF02828	PF02828	PF02828	1	ENSG00000072415_ENSG00000104863	L27 domain	L27	L27 domain	L27	0.886233	1	0.395374	76.9292	Dom_dom_model	675	0.516908
ENSG00000072415	ENSG00000111052	Q8N3R9	O14910	PALS1	LIN7A	PF02828_PF02828	PF02828	PF02828	1	ENSG00000072415_ENSG00000111052	L27 domain	L27	L27 domain	L27	0.833389	1	0.583262	81.1596	Dom_dom_model	675	0.523605
ENSG00000072415	ENSG00000148943	Q8N3R9	Q9NUP9	PALS1	LIN7C	PF02828_PF02828	PF02828	PF02828	1	ENSG00000072415_ENSG00000148943	L27 domain	L27	L27 domain	L27	0.892456	1	0.597207	81.7977	Dom_dom_model	675	0.527919
ENSG00000073111	ENSG00000076003	P49736	Q14566	MCM2	MCM6	PF14551_PF17207	PF17207, PF14551	PF17207, PF14551	5	ENSG00000073111_ENSG00000076003					NULL	NULL	0.656165	74.4476	Structure	904	0.315265
ENSG00000073111	ENSG00000076003	P49736	Q14566	MCM2	MCM6	PF17207_PF17207	PF17207	PF17207	5	ENSG00000073111_ENSG00000076003	MCM OB domain	MCM_OB	MCM OB domain	MCM_OB	0.680411	0	0.656165	74.4476	Structure	904	0.315265
ENSG00000073111	ENSG00000076003	P49736	Q14566	MCM2	MCM6	PF00493_PF00493	PF00493	PF00493	5	ENSG00000073111_ENSG00000076003	MCM P-loop domain	MCM	MCM P-loop domain	MCM	0.508105	0	0.656165	74.4476	Structure	904	0.315265
ENSG00000073111	ENSG00000076003	P49736	Q14566	MCM2	MCM6	PF14551_PF14551	PF14551	PF14551	5	ENSG00000073111_ENSG00000076003	MCM N-terminal domain	MCM_N	MCM N-terminal domain	MCM_N	0.219003	0	0.656165	74.4476	Structure	904	0.315265
ENSG00000073111	ENSG00000076003	P49736	Q14566	MCM2	MCM6	PF00493_PF17855	PF00493	PF17855	5	ENSG00000073111_ENSG00000076003	MCM P-loop domain	MCM	MCM AAA-lid domain	MCM_lid	0.81402	1	0.656165	74.4476	Structure	904	0.315265
ENSG00000073598	ENSG00000117461	Q8TC99	Q92569	FNDC8	PIK3R3	PF00017_PF00041	PF00041	PF00017	1	ENSG00000073598_ENSG00000117461	Fibronectin type III domain	fn3	SH2 domain	SH2	0.210172	0	0.059992	62.5768	NULL	461	0.410494
ENSG00000100028	ENSG00000074201	P62318	P54105	SNRPD3	CLNS1A	PF01423_PF03517	PF01423	PF03517	1	ENSG00000074201_ENSG00000100028	LSM domain	LSM	Regulator of volume decrease after cellular swelling	Voldacs	0.823742	1	0.550749	79.9617	Model	237	0.729958
ENSG00000125743	ENSG00000074201	P62316	P54105	SNRPD2	CLNS1A	PF01423_PF03517	PF01423	PF03517	1	ENSG00000074201_ENSG00000125743	LSM domain	LSM	Regulator of volume decrease after cellular swelling	Voldacs	0.725184	0	0.218557	73.6525	NULL	237	0.729958
ENSG00000125835	ENSG00000074201	P14678	P54105	SNRPB	CLNS1A	PF01423_PF03517	PF01423	PF03517	1	ENSG00000074201_ENSG00000125835	LSM domain	LSM	Regulator of volume decrease after cellular swelling	Voldacs	0.709714	0	0.082471	70.0608	Dom_dom_model	240	0.754167
ENSG00000143977	ENSG00000074201	P62308	P54105	SNRPG	CLNS1A	PF01423_PF03517	PF01423	PF03517	1	ENSG00000074201_ENSG00000143977	LSM domain	LSM	Regulator of volume decrease after cellular swelling	Voldacs	0.666559	0	0.449456	81.1399	Dom_dom_model	237	0.729958
ENSG00000074201	ENSG00000164167	P54105	P62312	CLNS1A	LSM6	PF01423_PF03517	PF03517	PF01423	1	ENSG00000074201_ENSG00000164167	Regulator of volume decrease after cellular swelling	Voldacs	LSM domain	LSM	0.831215	1	0.45215	78.3058	NULL	237	0.729958
ENSG00000074201	ENSG00000167088	P54105	P62314	CLNS1A	SNRPD1	PF01423_PF03517	PF03517	PF01423	1	ENSG00000074201_ENSG00000167088	Regulator of volume decrease after cellular swelling	Voldacs	LSM domain	LSM	0.839607	1	0.557393	86.4149	Dom_dom_model	237	0.729958
ENSG00000170860	ENSG00000074201	P62310	P54105	LSM3	CLNS1A	PF01423_PF03517	PF01423	PF03517	1	ENSG00000074201_ENSG00000170860	LSM domain	LSM	Regulator of volume decrease after cellular swelling	Voldacs	0.708125	0	0.038112	72.2618	NULL	237	0.729958
ENSG00000204392	ENSG00000074201	Q9Y333	P54105	LSM2	CLNS1A	PF01423_PF03517	PF01423	PF03517	1	ENSG00000074201_ENSG00000204392	LSM domain	LSM	Regulator of volume decrease after cellular swelling	Voldacs	0.7589	0	0.533318	82.5814	NULL	237	0.729958
ENSG00000102243	ENSG00000074219	Q99990	Q15562	VGLL1	TEAD2	PF07545_PF17725	PF07545	PF17725	1	ENSG00000074219_ENSG00000102243	Vestigial/Tondu family	Vg_Tdu	YAP binding domain	YBD	0.871429	1	0.552055	79.9401	Model	447	0.829457
ENSG00000074219	ENSG00000206538	Q15562	A8MV65	TEAD2	VGLL3	PF07545_PF17725	PF17725	PF07545	1	ENSG00000074219_ENSG00000206538	YAP binding domain	YBD	Vestigial/Tondu family	Vg_Tdu	0.893354	1	0.627655	78.458	Dom_dom_model	447	0.846626
ENSG00000074319	ENSG00000139722	Q99816	Q9H9H4	TSG101	VPS37B	PF07200_PF09454	PF09454	PF07200	1	ENSG00000074319_ENSG00000139722	Vps23 core domain	Vps23_core	Modifier of rudimentary (Mod(r)) protein	Mod_r	0.794237	0	0.715523	82.6029	Structure	390	0.610526
ENSG00000074319	ENSG00000155975	Q99816	Q8NEZ2	TSG101	VPS37A	PF07200_PF09454	PF09454	PF07200	1	ENSG00000074319_ENSG00000155975	Vps23 core domain	Vps23_core	Modifier of rudimentary (Mod(r)) protein	Mod_r	0.791931	0	0.725326	85.4192	Model	397	0.412821
ENSG00000074319	ENSG00000160948	Q99816	Q9UK41	TSG101	VPS28	PF03997_PF09454	PF09454	PF03997	1	ENSG00000074319_ENSG00000160948	Vps23 core domain	Vps23_core	VPS28 protein	VPS28	0.840406	1	0.662907	88.0041	Structure	390	0.412821
ENSG00000167987	ENSG00000074319	A5D8V6	Q99816	VPS37C	TSG101	PF07200_PF09454	PF07200	PF09454	1	ENSG00000074319_ENSG00000167987	Modifier of rudimentary (Mod(r)) protein	Mod_r	Vps23 core domain	Vps23_core	0.762835	0	0.723889	85.209	Model	390	0.859155
ENSG00000074966	ENSG00000106070	P42681	Q13322	TXK	GRB10	PF07714_PF00017	PF07714	PF00017	2	ENSG00000074966_ENSG00000106070	Protein tyrosine and serine/threonine kinase	PK_Tyr_Ser-Thr	SH2 domain	SH2	0.231059	0	0.112187	61.0264	Dom_dom_model	594	0.377104
ENSG00000074966	ENSG00000106070	P42681	Q13322	TXK	GRB10	PF08947_PF07714	PF07714	PF08947	2	ENSG00000074966_ENSG00000106070	Protein tyrosine and serine/threonine kinase	PK_Tyr_Ser-Thr	BPS (Between PH and SH2)	BPS	0.722383	0	0.112187	61.0264	Dom_dom_model	594	0.377104
ENSG00000074966	ENSG00000131746	P42681	Q8IZW8	TXK	TNS4	PF07714_PF00017	PF07714	PF00017	1	ENSG00000074966_ENSG00000131746	Protein tyrosine and serine/threonine kinase	PK_Tyr_Ser-Thr	SH2 domain	SH2	0.236491	0	0.056477	62.1951	Dom_dom_model	715	0.651748
ENSG00000140481	ENSG00000074966	Q8N5R6	P42681	CCDC33	TXK	PF00168_PF00017	PF00168	PF00017	1	ENSG00000074966_ENSG00000140481	C2 domain	C2	SH2 domain	SH2	0.187052	0	0.056368	59.3386	NULL	958	0.63048
ENSG00000074966	ENSG00000145675	P42681	P27986	TXK	PIK3R1	PF07714_PF00017	PF07714	PF00017	1	ENSG00000074966_ENSG00000145675	Protein tyrosine and serine/threonine kinase	PK_Tyr_Ser-Thr	SH2 domain	SH2	0.583799	0	0.187159	68.5539	Dom_dom_model	724	0.374309
ENSG00000167193	ENSG00000074966	P46108	P42681	CRK	TXK	PF07714_PF00017	PF00017	PF07714	1	ENSG00000074966_ENSG00000167193	SH2 domain	SH2	Protein tyrosine and serine/threonine kinase	PK_Tyr_Ser-Thr	0.271835	0	0.062087	66.5379	Dom_dom_model	527	0.611842
ENSG00000074966	ENSG00000170677	P42681	O14544	TXK	SOCS6	PF07714_PF00017	PF07714	PF00017	1	ENSG00000074966_ENSG00000170677	Protein tyrosine and serine/threonine kinase	PK_Tyr_Ser-Thr	SH2 domain	SH2	0.547062	0	0.034731	47.0057	Dom_dom_model	535	0.571963
ENSG00000074966	ENSG00000177885	P42681	P62993	TXK	GRB2	PF07714_PF00017	PF07714	PF00017	1	ENSG00000074966_ENSG00000177885	Protein tyrosine and serine/threonine kinase	PK_Tyr_Ser-Thr	SH2 domain	SH2	0.30511	0	0.0978	66.3744	Model	527	0.111954
ENSG00000074966	ENSG00000184557	P42681	O14543	TXK	SOCS3	PF07714_PF00017	PF07714	PF00017	1	ENSG00000074966_ENSG00000184557	Protein tyrosine and serine/threonine kinase	PK_Tyr_Ser-Thr	SH2 domain	SH2	0.27694	0	0.157852	65.8375	Dom_dom_model	527	0.506667
ENSG00000139354	ENSG00000075420	Q86XJ1	Q53EP0	GAS2L3	FNDC3B	PF00307_PF00041	PF00307	PF00041	1	ENSG00000075420_ENSG00000139354	Calponin homology (CH) domain	CH	Fibronectin type III domain	fn3	0.233518	0	0.073401	53.9797	NULL	1204	0.600865
ENSG00000145349	ENSG00000075420	Q13557	Q53EP0	CAMK2D	FNDC3B	PF00069_PF00041	PF00069	PF00041	1	ENSG00000075420_ENSG00000145349	Protein kinase domain	Pkinase	Fibronectin type III domain	fn3	0.231809	0	0.072605	63.0526	NULL	1204	0.361296
ENSG00000162409	ENSG00000075420	P54646	Q53EP0	PRKAA2	FNDC3B	PF00069_PF00041	PF00069	PF00041	1	ENSG00000075420_ENSG00000162409	Protein kinase domain	Pkinase	Fibronectin type III domain	fn3	NULL	NULL	0.052231	54.9547	NULL	1204	0.361296
ENSG00000196455	ENSG00000075420	Q99570	Q53EP0	PIK3R4	FNDC3B	PF00069_PF00041	PF00069	PF00041	1	ENSG00000075420_ENSG00000196455	Protein kinase domain	Pkinase	Fibronectin type III domain	fn3	0.2285	0	NULL	NULL	NULL	NULL	NULL
ENSG00000075426	ENSG00000112182	P15408	Q9BYV9	FOSL2	BACH2	PF00170_PF03131	PF00170	PF03131	1	ENSG00000075426_ENSG00000112182	bZIP transcription factor	bZIP_1	bZIP Maf transcription factor	bZIP_Maf	0.69338	0	0.077159	64.6442	NULL	841	0.97546
ENSG00000075426	ENSG00000115966	P15408	P15336	FOSL2	ATF2	PF00170_PF00170	PF00170	PF00170	1	ENSG00000075426_ENSG00000115966	bZIP transcription factor	bZIP_1	bZIP transcription factor	bZIP_1	0.66476	0	0.468492	77.6776	Model	505	0.97546
ENSG00000075426	ENSG00000146592	P15408	Q02930	FOSL2	CREB5	PF00170_PF00170	PF00170	PF00170	1	ENSG00000075426_ENSG00000146592	bZIP transcription factor	bZIP_1	bZIP transcription factor	bZIP_1	0.661372	0	0.534906	83.3023	Model	508	0.97546
ENSG00000171223	ENSG00000075426	P17275	P15408	JUNB	FOSL2	PF00170_PF00170	PF00170	PF00170	1	ENSG00000075426_ENSG00000171223	bZIP transcription factor	bZIP_1	bZIP transcription factor	bZIP_1	0.734386	0	0.569634	84.4661	Model	347	0.97546
ENSG00000075426	ENSG00000177606	P15408	P05412	FOSL2	JUN	PF00170_PF00170	PF00170	PF00170	1	ENSG00000075426_ENSG00000177606	bZIP transcription factor	bZIP_1	bZIP transcription factor	bZIP_1	0.742808	0	0.573304	83.1028	Model	331	0.97546
ENSG00000112186	ENSG00000075624	P40123	P60709	CAP2	ACTB	PF00022_PF01213	PF01213	PF00022	2	ENSG00000075624_ENSG00000112186	Adenylate cyclase associated (CAP) N terminal	CAP_N	Actin	Actin	0.875245	1	0.671957	85.9566	Model	477	0.358491
ENSG00000112186	ENSG00000075624	P40123	P60709	CAP2	ACTB	PF00022_PF08603	PF08603	PF00022	2	ENSG00000075624_ENSG00000112186	Adenylate cyclase associated (CAP) C terminal	CAP_C	Actin	Actin	0.915733	1	0.671957	85.9566	Model	477	0.358491
ENSG00000125868	ENSG00000075624	P60981	P60709	DSTN	ACTB	PF00022_PF00241	PF00241	PF00022	1	ENSG00000075624_ENSG00000125868	Cofilin/tropomyosin-type actin-binding protein	Cofilin_ADF	Actin	Actin	0.918576	1	0.594987	87.7104	Model	375	0.133333
ENSG00000075624	ENSG00000165410	P60709	Q9Y281	ACTB	CFL2	PF00022_PF00241	PF00022	PF00241	1	ENSG00000075624_ENSG00000165410	Actin	Actin	Cofilin/tropomyosin-type actin-binding protein	Cofilin_ADF	0.918432	1	0.60988	88.0713	Model	375	0.133333
ENSG00000075624	ENSG00000172757	P60709	P23528	ACTB	CFL1	PF00022_PF00241	PF00022	PF00241	1	ENSG00000075624_ENSG00000172757	Actin	Actin	Cofilin/tropomyosin-type actin-binding protein	Cofilin_ADF	0.926828	1	0.604231	88.2455	Structure	375	0.133333
ENSG00000184009	ENSG00000075624	P63261	P60709	ACTG1	ACTB	PF00022_PF00022	PF00022	PF00022	1	ENSG00000075624_ENSG00000184009	Actin	Actin	Actin	Actin	0.666139	0	0.571717	88.1092	Model	375	0.133333
ENSG00000113318	ENSG00000076242	P20585	P40692	MSH3	MLH1	PF13589_PF05188	PF05188	PF13589	1	ENSG00000076242_ENSG00000113318	MutS domain II	MutS_II	Histidine kinase-, DNA gyrase B-, and HSP90-like ATPase	HATPase_c_3	0.241123	0	0.298349	70.1148	NULL	1137	0.279101
ENSG00000077092	ENSG00000143171	P10826	P48443	RARB	RXRG	PF00104_PF00104	PF00104	PF00104	1	ENSG00000077092_ENSG00000143171	Ligand-binding domain of nuclear hormone receptor	Hormone_recep	Ligand-binding domain of nuclear hormone receptor	Hormone_recep	0.915799	1	0.528308	75.2898	Model	463	0.336933
ENSG00000077092	ENSG00000204231	P10826	P28702	RARB	RXRB	PF00104_PF00104	PF00104	PF00104	1	ENSG00000077092_ENSG00000204231	Ligand-binding domain of nuclear hormone receptor	Hormone_recep	Ligand-binding domain of nuclear hormone receptor	Hormone_recep	0.913864	1	0.596443	78.5749	Model	533	0.521576
ENSG00000126785	ENSG00000077264	Q9H4E5	O75914	RHOJ	PAK3	PF00069_PF00071	PF00071	PF00069	2	ENSG00000077264_ENSG00000126785	Ras family	Ras	Protein kinase domain	Pkinase	0.665678	0	0.161403	65.4063	Model	559	0.52415
ENSG00000126785	ENSG00000077264	Q9H4E5	O75914	RHOJ	PAK3	PF00786_PF00071	PF00071	PF00786	2	ENSG00000077264_ENSG00000126785	Ras family	Ras	P21-Rho-binding domain	PBD	0.832636	1	0.161403	65.4063	Model	559	0.52415
ENSG00000077312	ENSG00000131876	P09012	P09661	SNRPA	SNRPA1	PF14580_PF00076	PF00076	PF14580	1	ENSG00000077312_ENSG00000131876	RNA recognition motif	RRM_1	Leucine-rich repeat	LRR_9	0.872089	1	0.67076	96.6431	Model	282	0.602837
ENSG00000120699	ENSG00000077348	Q96B26	Q9NQT4	EXOSC8	EXOSC5	PF03725_PF03725	PF03725	PF03725	2	ENSG00000077348_ENSG00000120699	3' exoribonuclease family, domain 2	RNase_PH_C	3' exoribonuclease family, domain 2	RNase_PH_C	0.834732	1	0.67122	90.1281	Structure	276	0.140426
ENSG00000120699	ENSG00000077348	Q96B26	Q9NQT4	EXOSC8	EXOSC5	PF01138_PF01138	PF01138	PF01138	2	ENSG00000077348_ENSG00000120699	3' exoribonuclease family, domain 1	RNase_PH	3' exoribonuclease family, domain 1	RNase_PH	0.530231	0	0.67122	90.1281	Structure	276	0.140426
ENSG00000171311	ENSG00000077348	Q9Y3B2	Q9NQT4	EXOSC1	EXOSC5	PF10447_PF01138	PF10447	PF01138	1	ENSG00000077348_ENSG00000171311	Exosome component EXOSC1/CSL4	EXOSC1	3' exoribonuclease family, domain 1	RNase_PH	0.360651	0	0.033355	78.8754	NULL	235	0.140426
ENSG00000155890	ENSG00000077942	Q8IWZ5	P23142	TRIM42	FBLN1	PF07645_PF00041	PF00041	PF07645	1	ENSG00000077942_ENSG00000155890	Fibronectin type III domain	fn3	Calcium-binding EGF domain	EGF_CA	0.203991	0	0.228848	66.2546	NULL	723	0.0982019
ENSG00000078061	ENSG00000126934	P10398	P36507	ARAF	MAP2K2	PF00069_PF07714	PF07714	PF00069	1	ENSG00000078061_ENSG00000126934	Protein tyrosine and serine/threonine kinase	PK_Tyr_Ser-Thr	Protein kinase domain	Pkinase	0.85629	1	0.105781	60.5276	Model	606	0.315
ENSG00000133703	ENSG00000078061	P01116	P10398	KRAS	ARAF	PF02196_PF00071	PF00071	PF02196	1	ENSG00000078061_ENSG00000133703	Ras family	Ras	Raf-like Ras-binding domain	RBD	0.89819	1	0.064527	64.3643	NULL	606	0.293729
ENSG00000078061	ENSG00000213281	P10398	P01111	ARAF	NRAS	PF02196_PF00071	PF02196	PF00071	1	ENSG00000078061_ENSG00000213281	Raf-like Ras-binding domain	RBD	Ras family	Ras	0.896623	1	0.069001	67.5063	NULL	606	0.293729
ENSG00000078140	ENSG00000104228	P61086	Q9UPQ4	UBE2K	TRIM35	PF00179_PF13920	PF00179	PF13920	1	ENSG00000078140_ENSG00000104228	Ubiquitin-conjugating enzyme	UQ_con	Zinc finger, C3HC4 type (RING finger)	zf-C3HC4_3	0.847755	1	0.031733	61.0467	Model	493	0.185
ENSG00000078140	ENSG00000138942	P61086	Q96GF1	UBE2K	RNF185	PF00179_PF13920	PF00179	PF13920	1	ENSG00000078140_ENSG00000138942	Ubiquitin-conjugating enzyme	UQ_con	Zinc finger, C3HC4 type (RING finger)	zf-C3HC4_3	0.865176	1	0.397216	90.3948	NULL	200	0.442708
ENSG00000078140	ENSG00000165188	P61086	Q96D59	UBE2K	RNF183	PF00179_PF13639	PF00179	PF13639	1	ENSG00000078140_ENSG00000165188	Ubiquitin-conjugating enzyme	UQ_con	Ring finger domain	zf-RING_2	0.851776	1	0.505309	86.535	NULL	200	0.185
ENSG00000078140	ENSG00000170967	P61086	Q8WTU0	UBE2K	DDI1	PF00179_PF00240	PF00179	PF00240	2	ENSG00000078140_ENSG00000170967	Ubiquitin-conjugating enzyme	UQ_con	Ubiquitin family	ubiquitin	0.335078	0	0.213564	81.3585	Dom_dom_model	396	0.406566
ENSG00000078140	ENSG00000170967	P61086	Q8WTU0	UBE2K	DDI1	PF00627_PF00240	PF00627	PF00240	2	ENSG00000078140_ENSG00000170967	UBA/TS-N domain	UBA	Ubiquitin family	ubiquitin	0.32285	0	0.213564	81.3585	Dom_dom_model	396	0.406566
ENSG00000078140	ENSG00000180537	P61086	Q8N6D2	UBE2K	RNF182	PF00179_PF13639	PF00179	PF13639	1	ENSG00000078140_ENSG00000180537	Ubiquitin-conjugating enzyme	UQ_con	Ring finger domain	zf-RING_2	0.857934	1	0.050033	67.9518	Dom_dom_model	247	0.185
ENSG00000078140	ENSG00000204308	P61086	Q99942	UBE2K	RNF5	PF00179_PF13920	PF00179	PF13920	1	ENSG00000078140_ENSG00000204308	Ubiquitin-conjugating enzyme	UQ_con	Zinc finger, C3HC4 type (RING finger)	zf-C3HC4_3	0.838708	1	0.555501	88.1966	NULL	200	0.377778
ENSG00000078967	ENSG00000123091	Q9Y2X8	Q9Y3C5	UBE2D4	RNF11	PF00179_PF13639	PF00179	PF13639	1	ENSG00000078967_ENSG00000123091	Ubiquitin-conjugating enzyme	UQ_con	Ring finger domain	zf-RING_2	0.83452	1	0.452559	86.9403	Model	154	0.512987
ENSG00000078967	ENSG00000138942	Q9Y2X8	Q96GF1	UBE2D4	RNF185	PF00179_PF13920	PF00179	PF13920	1	ENSG00000078967_ENSG00000138942	Ubiquitin-conjugating enzyme	UQ_con	Zinc finger, C3HC4 type (RING finger)	zf-C3HC4_3	0.849031	1	0.417795	91.83	NULL	192	0.442708
ENSG00000165886	ENSG00000078967	Q9HAC8	Q9Y2X8	UBTD1	UBE2D4	PF00179_PF00240	PF00240	PF00179	1	ENSG00000078967_ENSG00000165886	Ubiquitin family	ubiquitin	Ubiquitin-conjugating enzyme	UQ_con	0.855912	1	0.271791	80.7781	Model	227	0.546256
ENSG00000078967	ENSG00000167770	Q9Y2X8	Q96FW1	UBE2D4	OTUB1	PF10275_PF00179	PF00179	PF10275	1	ENSG00000078967_ENSG00000167770	Ubiquitin-conjugating enzyme	UQ_con	Peptidase C65 Otubain	Peptidase_C65	0.898604	1	0.650633	91.3524	Model	271	0.156463
ENSG00000078967	ENSG00000168246	Q9Y2X8	Q8WUN7	UBE2D4	UBTD2	PF00179_PF00240	PF00179	PF00240	1	ENSG00000078967_ENSG00000168246	Ubiquitin-conjugating enzyme	UQ_con	Ubiquitin family	ubiquitin	0.829261	1	0.508376	84.2198	Dom_dom_model	234	0.517094
ENSG00000168894	ENSG00000078967	Q9P0P0	Q9Y2X8	RNF181	UBE2D4	PF00179_PF13639	PF13639	PF00179	1	ENSG00000078967_ENSG00000168894	Ring finger domain	zf-RING_2	Ubiquitin-conjugating enzyme	UQ_con	0.836156	1	0.561422	90.3231	Model	153	0.411765
ENSG00000078967	ENSG00000186187	Q9Y2X8	Q8ND25	UBE2D4	ZNRF1	PF00179_PF13639	PF00179	PF13639	1	ENSG00000078967_ENSG00000186187	Ubiquitin-conjugating enzyme	UQ_con	Ring finger domain	zf-RING_2	0.790708	0	0.414552	88.0908	Model	227	0.511013
ENSG00000078967	ENSG00000204308	Q9Y2X8	Q99942	UBE2D4	RNF5	PF00179_PF13920	PF00179	PF13920	1	ENSG00000078967_ENSG00000204308	Ubiquitin-conjugating enzyme	UQ_con	Zinc finger, C3HC4 type (RING finger)	zf-C3HC4_3	0.82533	1	0.395207	89.4981	NULL	180	0.377778
ENSG00000265491	ENSG00000078967	Q9Y4L5	Q9Y2X8	RNF115	UBE2D4	PF00179_PF13639	PF13639	PF00179	1	ENSG00000078967_ENSG00000265491	Ring finger domain	zf-RING_2	Ubiquitin-conjugating enzyme	UQ_con	0.866074	1	0.572555	80.4087	Model	304	0.450658
ENSG00000079246	ENSG00000196419	P13010	P12956	XRCC5	XRCC6	PF02735_PF03730	PF02735	PF03730	2	ENSG00000079246_ENSG00000196419	Ku70/Ku80 beta-barrel domain	Ku	Ku70/Ku80 C-terminal arm	Ku_C	0.873458	1	0.731287	80.4897	Structure	732	0.236453
ENSG00000079246	ENSG00000196419	P13010	P12956	XRCC5	XRCC6	PF02735_PF02735	PF02735	PF02735	2	ENSG00000079246_ENSG00000196419	Ku70/Ku80 beta-barrel domain	Ku	Ku70/Ku80 beta-barrel domain	Ku	0.905189	1	0.731287	80.4897	Structure	732	0.236453
ENSG00000100030	ENSG00000079277	P28482	Q9BUB5	MAPK1	MKNK1	PF00069_PF00069	PF00069	PF00069	1	ENSG00000079277_ENSG00000100030	Protein kinase domain	Pkinase	Protein kinase domain	Pkinase	0.283759	0	0.311877	68.9122	Structure	465	0.339785
ENSG00000116030	ENSG00000079387	P63165	Q9P0U3	SUMO1	SENP1	PF02902_PF11976	PF11976	PF02902	1	ENSG00000079387_ENSG00000116030	Ubiquitin-2 like Rad60 SUMO-like	Rad60-SLD	Ulp1 protease family, C-terminal catalytic domain	Peptidase_C48	0.922914	1	0.649665	85.4541	Structure	644	0.752475
ENSG00000188612	ENSG00000079387	P61956	Q9P0U3	SUMO2	SENP1	PF02902_PF11976	PF11976	PF02902	1	ENSG00000079387_ENSG00000188612	Ubiquitin-2 like Rad60 SUMO-like	Rad60-SLD	Ulp1 protease family, C-terminal catalytic domain	Peptidase_C48	0.926004	1	0.675194	85.6869	Structure	644	0.736842
ENSG00000080815	ENSG00000205155	P49768	Q9NZ42	PSEN1	PSENEN	PF10251_PF01080	PF01080	PF10251	1	ENSG00000080815_ENSG00000205155	Presenilin	Presenilin	Presenilin enhancer-2 subunit of gamma secretase	PEN-2	0.877159	1	0.355235	77.2264	Structure	467	0.282655
ENSG00000084764	ENSG00000101367	Q9UPY8	Q15691	MAPRE3	MAPRE1	PF03271_PF03271	PF03271	PF03271	1	ENSG00000084764_ENSG00000101367	EB1-like C-terminal motif	EB1	EB1-like C-terminal motif	EB1	0.844007	1	0.53614	78.5776	Structure	281	0.427046
ENSG00000166974	ENSG00000084764	Q15555	Q9UPY8	MAPRE2	MAPRE3	PF03271_PF03271	PF03271	PF03271	1	ENSG00000084764_ENSG00000166974	EB1-like C-terminal motif	EB1	EB1-like C-terminal motif	EB1	0.832141	1	0.458029	75.4082	Model	327	0.559633
ENSG00000164587	ENSG00000085231	P62263	Q9Y3D8	RPS14	AK6	PF13238_PF00411	PF00411	PF13238	1	ENSG00000085231_ENSG00000164587	Ribosomal protein S11	Ribosomal_S11	AAA domain	AAA_18	0.88019	1	0.131383	81.1242	Dom_dom_model	172	0.635762
ENSG00000134594	ENSG00000085978	Q14088	Q676U5	RAB33A	ATG16L1	PF08614_PF00071	PF00071	PF08614	1	ENSG00000085978_ENSG00000134594	Ras family	Ras	Autophagy protein 16 (ATG16)	ATG16	0.793115	0	0.04858	78.8868	Model	607	0.390445
ENSG00000085978	ENSG00000172007	Q676U5	Q9H082	ATG16L1	RAB33B	PF08614_PF00071	PF08614	PF00071	1	ENSG00000085978_ENSG00000172007	Autophagy protein 16 (ATG16)	ATG16	Ras family	Ras	0.423867	0	0.033027	55.7838	Model	607	0.390445
ENSG00000086506	ENSG00000130656	P09105	P02008	HBQ1	HBZ	PF00042_PF00042	PF00042	PF00042	1	ENSG00000086506_ENSG00000130656	Globin	Globin	Globin	Globin	0.921913	1	0.66757	97.0181	Model	142	0.00704225
ENSG00000086506	ENSG00000188536	P09105	P69905	HBQ1	HBA2	PF00042_PF00042	PF00042	PF00042	1	ENSG00000086506_ENSG00000188536	Globin	Globin	Globin	Globin	0.930294	1	0.236972	77.4576	Model	142	0.0492958
ENSG00000086506	ENSG00000196565	P09105	P69892	HBQ1	HBG2	PF00042_PF00042	PF00042	PF00042	1	ENSG00000086506_ENSG00000196565	Globin	Globin	Globin	Globin	0.917183	1	0.676261	97.0914	Model	147	0.0204082
ENSG00000086506	ENSG00000206172	P09105	P69905	HBQ1	HBA1	PF00042_PF00042	PF00042	PF00042	1	ENSG00000086506_ENSG00000206172	Globin	Globin	Globin	Globin	0.930294	1	NULL	NULL	Model	NULL	NULL
ENSG00000086506	ENSG00000213931	P09105	P02100	HBQ1	HBE1	PF00042_PF00042	PF00042	PF00042	1	ENSG00000086506_ENSG00000213931	Globin	Globin	Globin	Globin	0.91821	1	0.673977	97.3582	Model	147	0.00704225
ENSG00000086506	ENSG00000223609	P09105	P02042	HBQ1	HBD	PF00042_PF00042	PF00042	PF00042	1	ENSG00000086506_ENSG00000223609	Globin	Globin	Globin	Globin	0.924634	1	0.677782	97.2723	Model	147	0.0612245
ENSG00000244734	ENSG00000086506	P68871	P09105	HBB	HBQ1	PF00042_PF00042	PF00042	PF00042	1	ENSG00000086506_ENSG00000244734	Globin	Globin	Globin	Globin	0.925334	1	0.677672	97.4347	Model	147	0.0612245
ENSG00000087086	ENSG00000167996	P02792	P02794	FTL	FTH1	PF00210_PF00210	PF00210	PF00210	1	ENSG00000087086_ENSG00000167996	Ferritin-like domain	Ferritin	Ferritin-like domain	Ferritin	0.906458	1	0.699374	94.1165	Model	183	0.300546
ENSG00000124422	ENSG00000087152	Q9UPT9	Q14CW9	USP22	ATXN7L3	PF08209_PF00443	PF00443	PF08209	1	ENSG00000087152_ENSG00000124422	Ubiquitin carboxyl-terminal hydrolase	UCH	Sgf11 (transcriptional regulation protein)	Sgf11	0.867853	1	0.666109	76.3489	NULL	525	0.700288
ENSG00000087191	ENSG00000100519	P62195	P62333	PSMC5	PSMC6	PF00004_PF00004	PF00004	PF00004	2	ENSG00000087191_ENSG00000100519	ATPase family associated with various cellular activities (AAA)	AAA	ATPase family associated with various cellular activities (AAA)	AAA	0.627253	0	0.509626	74.364	Model	406	0.187661
ENSG00000087191	ENSG00000100519	P62195	P62333	PSMC5	PSMC6	PF16450_PF16450	PF16450	PF16450	2	ENSG00000087191_ENSG00000100519	Proteasomal ATPase OB C-terminal domain	Prot_ATP_ID_OB_C	Proteasomal ATPase OB C-terminal domain	Prot_ATP_ID_OB_C	0.692892	0	0.509626	74.364	Model	406	0.187661
ENSG00000087206	ENSG00000179262	Q96RL1	P54725	UIMC1	RAD23A	PF18282_PF00240	PF18282	PF00240	1	ENSG00000087206_ENSG00000179262	RAP80 N-terminal ubiquitin interaction motif	RAP80_UIM	Ubiquitin family	ubiquitin	0.789569	0	0.035709	57.4031	NULL	719	0.842837
ENSG00000087365	ENSG00000143368	Q13435	Q15427	SF3B2	SF3B4	PF04046_PF00076	PF04046	PF00076	1	ENSG00000087365_ENSG00000143368	PSP	PSP	RNA recognition motif	RRM_1	0.87619	1	0.387636	77.241	Structure	895	0.902793
ENSG00000111596	ENSG00000088038	Q9NZN8	O75175	CNOT2	CNOT3	PF04153_PF04153	PF04153	PF04153	1	ENSG00000088038_ENSG00000111596	NOT2/NOT3/NOT5 C-terminal	NOT2_3_5_C	NOT2/NOT3/NOT5 C-terminal	NOT2_3_5_C	0.777259	0	0.598246	71.1001	Structure	753	0.722444
ENSG00000165280	ENSG00000088833	P55072	Q9UNZ2	VCP	NSFL1C	PF02359_PF00789	PF02359	PF00789	1	ENSG00000088833_ENSG00000165280	Cell division protein 48 (CDC48), N-terminal domain	CDC48_N	UBX domain	UBX	0.826734	1	0.445641	76.6888	Model	806	0.713513
ENSG00000089289	ENSG00000113575	P78318	P67775	IGBP1	PPP2CA	PF00149_PF04177	PF04177	PF00149	1	ENSG00000089289_ENSG00000113575	TAP42-like family	TAP42	Calcineurin-like phosphoesterase	Metallophos	0.839091	1	0.039604	68.45	Structure	339	0.569322
ENSG00000089289	ENSG00000119414	P78318	O00743	IGBP1	PPP6C	PF00149_PF04177	PF04177	PF00149	1	ENSG00000089289_ENSG00000119414	TAP42-like family	TAP42	Calcineurin-like phosphoesterase	Metallophos	0.813801	1	0.673643	82.7763	Model	339	0.569322
ENSG00000089289	ENSG00000149923	P78318	P60510	IGBP1	PPP4C	PF00149_PF04177	PF04177	PF00149	1	ENSG00000089289_ENSG00000149923	TAP42-like family	TAP42	Calcineurin-like phosphoesterase	Metallophos	0.788833	0	0.610367	81.832	Model	339	0.569322
ENSG00000090061	ENSG00000117266	O75909	Q07002	CCNK	CDK18	PF00134_PF00069	PF00134	PF00069	2	ENSG00000090061_ENSG00000117266	Cyclin, N-terminal domain	Cyclin_N	Protein kinase domain	Pkinase	0.814166	1	0.501431	68.6317	Model	580	0.6
ENSG00000090061	ENSG00000117266	O75909	Q07002	CCNK	CDK18	PF02984_PF00069	PF02984	PF00069	2	ENSG00000090061_ENSG00000117266	Cyclin, C-terminal domain	Cyclin_C	Protein kinase domain	Pkinase	0.809957	1	0.501431	68.6317	Model	580	0.6
ENSG00000091140	ENSG00000110435	P09622	O00330	DLD	PDHX	PF02817_PF02852	PF02852	PF02817	1	ENSG00000091140_ENSG00000110435	Pyridine nucleotide-disulphide oxidoreductase, dimerisation domain	Pyr_redox_dim	e3 binding domain	E3_binding	0.639953	0	0.216979	87.8674	Structure	509	0.367265
ENSG00000091844	ENSG00000127955	Q9UGC6	P63096	RGS17	GNAI1	PF00503_PF00615	PF00615	PF00503	1	ENSG00000091844_ENSG00000127955	Regulator of G protein signaling domain	RGS	G-protein alpha subunit	G-alpha	0.920338	1	0.657955	87.5661	Model	354	0.257143
ENSG00000092010	ENSG00000100911	Q06323	Q9UL46	PSME1	PSME2	PF02252_PF02252	PF02252	PF02252	1	ENSG00000092010_ENSG00000100911	Proteasome activator pa28 beta subunit	PA28_beta	Proteasome activator pa28 beta subunit	PA28_beta	0.849032	1	0.724215	89.8841	Structure	249	0.337349
ENSG00000092068	ENSG00000168003	Q9UHI5	P08195	SLC7A8	SLC3A2	PF13520_PF16028	PF13520	PF16028	1	ENSG00000092068_ENSG00000168003	Amino acid permease	AA_permease_2	Solute carrier family 3 member 2 N-terminus	SLC3A2_N	0.832188	1	0.489788	73.1811	Structure	630	0.28254
ENSG00000196976	ENSG00000092094	Q14657	Q9NPF4	LAGE3	OSGEP	PF09341_PF00814	PF09341	PF00814	1	ENSG00000092094_ENSG00000196976	Transcription factor Pcc1	Pcc1	tRNA N6-adenosine threonylcarbamoyltransferase	TsaD	0.924204	1	0.649485	94.5906	Structure	335	0.657343
ENSG00000139343	ENSG00000092208	P62306	O14893	SNRPF	GEMIN2	PF01423_PF04938	PF01423	PF04938	1	ENSG00000092208_ENSG00000139343	LSM domain	LSM	Survival motor neuron (SMN) interacting protein 1 (SIP1)	SIP1	0.432892	0	0.031322	0	Structure	280	0.360714
ENSG00000172062	ENSG00000092208	Q16637	O14893	SMN1	GEMIN2	PF04938_PF06003	PF06003	PF04938	1	ENSG00000092208_ENSG00000172062	Survival motor neuron protein (SMN), Tudor domain	SMN_Tudor	Survival motor neuron (SMN) interacting protein 1 (SIP1)	SIP1	0.679334	0	NULL	NULL	Structure	NULL	NULL
ENSG00000205571	ENSG00000092208	Q16637	O14893	SMN2	GEMIN2	PF04938_PF06003	PF06003	PF04938	1	ENSG00000092208_ENSG00000205571	Survival motor neuron protein (SMN), Tudor domain	SMN_Tudor	Survival motor neuron (SMN) interacting protein 1 (SIP1)	SIP1	0.679334	0	0.481028	78.0581	Structure	282	0.731293
ENSG00000092445	ENSG00000177885	Q06418	P62993	TYRO3	GRB2	PF00017_PF00041	PF00041	PF00017	2	ENSG00000092445_ENSG00000177885	Fibronectin type III domain	fn3	SH2 domain	SH2	0.260851	0	0.077618	73.2795	NULL	890	0.232584
ENSG00000092445	ENSG00000177885	Q06418	P62993	TYRO3	GRB2	PF07714_PF00017	PF07714	PF00017	2	ENSG00000092445_ENSG00000177885	Protein tyrosine and serine/threonine kinase	PK_Tyr_Ser-Thr	SH2 domain	SH2	0.241522	0	0.077618	73.2795	NULL	890	0.232584
ENSG00000102753	ENSG00000093000	O00505	Q9UKX7	KPNA3	NUP50	PF16186_PF08911	PF16186	PF08911	1	ENSG00000093000_ENSG00000102753	Atypical Arm repeat	Arm_3	NUP50 (Nucleoporin 50 kDa)	NUP50	0.804963	1	0.039258	57.2889	Model	521	0.702991
ENSG00000114030	ENSG00000093000	P52294	Q9UKX7	KPNA1	NUP50	PF16186_PF08911	PF16186	PF08911	1	ENSG00000093000_ENSG00000114030	Atypical Arm repeat	Arm_3	NUP50 (Nucleoporin 50 kDa)	NUP50	0.877159	1	0.550787	76.825	Structure	538	0.702991
ENSG00000093000	ENSG00000182481	Q9UKX7	P52292	NUP50	KPNA2	PF16186_PF08911	PF08911	PF16186	1	ENSG00000093000_ENSG00000182481	NUP50 (Nucleoporin 50 kDa)	NUP50	Atypical Arm repeat	Arm_3	0.873137	1	0.682197	79.143	Model	529	0.702991
ENSG00000093000	ENSG00000186432	Q9UKX7	O00629	NUP50	KPNA4	PF16186_PF08911	PF08911	PF16186	1	ENSG00000093000_ENSG00000186432	NUP50 (Nucleoporin 50 kDa)	NUP50	Atypical Arm repeat	Arm_3	0.84044	1	0.664749	79.6947	Model	521	0.702991
ENSG00000093000	ENSG00000196911	Q9UKX7	O15131	NUP50	KPNA5	PF16186_PF08911	PF08911	PF16186	1	ENSG00000093000_ENSG00000196911	NUP50 (Nucleoporin 50 kDa)	NUP50	Atypical Arm repeat	Arm_3	0.874068	1	0.66719	80.2259	Model	536	0.702991
ENSG00000131095	ENSG00000094796	P14136	Q15323	GFAP	KRT31	PF00038_PF00038	PF00038	PF00038	1	ENSG00000094796_ENSG00000131095	Intermediate filament protein	Filament	Intermediate filament protein	Filament	NULL	NULL	0.734484	87.5343	Model	432	0.618056
ENSG00000094796	ENSG00000135406	Q15323	P41219	KRT31	PRPH	PF00038_PF00038	PF00038	PF00038	1	ENSG00000094796_ENSG00000135406	Intermediate filament protein	Filament	Intermediate filament protein	Filament	NULL	NULL	0.733795	85.7945	Model	470	0.506383
ENSG00000094796	ENSG00000135443	Q15323	P78386	KRT31	KRT85	PF00038_PF00038	PF00038	PF00038	1	ENSG00000094796_ENSG00000135443	Intermediate filament protein	Filament	Intermediate filament protein	Filament	NULL	NULL	0.734843	86.7282	Model	507	0.15625
ENSG00000139648	ENSG00000094796	Q3SY84	Q15323	KRT71	KRT31	PF00038_PF00038	PF00038	PF00038	1	ENSG00000094796_ENSG00000139648	Intermediate filament protein	Filament	Intermediate filament protein	Filament	NULL	NULL	0.735112	87.2498	Model	523	0.219885
ENSG00000094796	ENSG00000161850	Q15323	Q9NSB4	KRT31	KRT82	PF00038_PF00038	PF00038	PF00038	1	ENSG00000094796_ENSG00000161850	Intermediate filament protein	Filament	Intermediate filament protein	Filament	NULL	NULL	0.734581	86.2251	Model	513	0.15625
ENSG00000094796	ENSG00000167767	Q15323	Q6KB66	KRT31	KRT80	PF00038_PF00038	PF00038	PF00038	1	ENSG00000094796_ENSG00000167767	Intermediate filament protein	Filament	Intermediate filament protein	Filament	NULL	NULL	0.734719	86.7172	Model	452	0.314159
ENSG00000094796	ENSG00000167768	Q15323	P04264	KRT31	KRT1	PF00038_PF00038	PF00038	PF00038	1	ENSG00000094796_ENSG00000167768	Intermediate filament protein	Filament	Intermediate filament protein	Filament	NULL	NULL	0.731309	82.4971	Model	644	0.650621
ENSG00000170421	ENSG00000094796	P05787	Q15323	KRT8	KRT31	PF00038_PF00038	PF00038	PF00038	1	ENSG00000094796_ENSG00000170421	Intermediate filament protein	Filament	Intermediate filament protein	Filament	NULL	NULL	0.734025	85.6889	Model	483	0.457557
ENSG00000094796	ENSG00000170423	Q15323	Q8N1N4	KRT31	KRT78	PF00038_PF00038	PF00038	PF00038	1	ENSG00000094796_ENSG00000170423	Intermediate filament protein	Filament	Intermediate filament protein	Filament	NULL	NULL	0.733638	85.0535	Model	520	0.228846
ENSG00000094796	ENSG00000170442	Q15323	O43790	KRT31	KRT86	PF00038_PF00038	PF00038	PF00038	1	ENSG00000094796_ENSG00000170442	Intermediate filament protein	Filament	Intermediate filament protein	Filament	NULL	NULL	0.735661	88.4227	Model	486	0.15625
ENSG00000094796	ENSG00000170454	Q15323	O95678	KRT31	KRT75	PF00038_PF00038	PF00038	PF00038	1	ENSG00000094796_ENSG00000170454	Intermediate filament protein	Filament	Intermediate filament protein	Filament	NULL	NULL	0.734187	85.786	Model	551	0.297641
ENSG00000094796	ENSG00000170465	Q15323	P48668	KRT31	KRT6C	PF00038_PF00038	PF00038	PF00038	1	ENSG00000094796_ENSG00000170465	Intermediate filament protein	Filament	Intermediate filament protein	Filament	NULL	NULL	0.734123	86.3686	Model	564	0.27305
ENSG00000094796	ENSG00000170477	Q15323	P19013	KRT31	KRT4	PF00038_PF00038	PF00038	PF00038	1	ENSG00000094796_ENSG00000170477	Intermediate filament protein	Filament	Intermediate filament protein	Filament	NULL	NULL	0.735398	87.8806	Model	520	0.273077
ENSG00000094796	ENSG00000170484	Q15323	Q7RTS7	KRT31	KRT74	PF00038_PF00038	PF00038	PF00038	1	ENSG00000094796_ENSG00000170484	Intermediate filament protein	Filament	Intermediate filament protein	Filament	NULL	NULL	0.734844	86.443	Model	529	0.302457
ENSG00000170486	ENSG00000094796	Q14CN4	Q15323	KRT72	KRT31	PF00038_PF00038	PF00038	PF00038	1	ENSG00000094796_ENSG00000170486	Intermediate filament protein	Filament	Intermediate filament protein	Filament	NULL	NULL	0.734769	86.6722	Model	511	0.15625
ENSG00000094796	ENSG00000170523	Q15323	P78385	KRT31	KRT83	PF00038_PF00038	PF00038	PF00038	1	ENSG00000094796_ENSG00000170523	Intermediate filament protein	Filament	Intermediate filament protein	Filament	NULL	NULL	0.735333	87.6828	Model	493	0.15625
ENSG00000094796	ENSG00000170819	Q15323	Q13515	KRT31	BFSP2	PF00038_PF00038	PF00038	PF00038	1	ENSG00000094796_ENSG00000170819	Intermediate filament protein	Filament	Intermediate filament protein	Filament	NULL	NULL	0.732584	86.7522	Model	416	0.513253
ENSG00000094796	ENSG00000171431	Q15323	P35900	KRT31	KRT20	PF00038_PF00038	PF00038	PF00038	1	ENSG00000094796_ENSG00000171431	Intermediate filament protein	Filament	Intermediate filament protein	Filament	NULL	NULL	0.719604	84.3827	Model	424	0.417453
ENSG00000094796	ENSG00000172867	Q15323	P35908	KRT31	KRT2	PF00038_PF00038	PF00038	PF00038	1	ENSG00000094796_ENSG00000172867	Intermediate filament protein	Filament	Intermediate filament protein	Filament	NULL	NULL	0.734276	85.9355	Model	639	0.503912
ENSG00000094796	ENSG00000185069	Q15323	Q01546	KRT31	KRT76	PF00038_PF00038	PF00038	PF00038	1	ENSG00000094796_ENSG00000185069	Intermediate filament protein	Filament	Intermediate filament protein	Filament	NULL	NULL	0.734241	85.7842	Model	638	0.412226
ENSG00000094796	ENSG00000185479	Q15323	P04259	KRT31	KRT6B	PF00038_PF00038	PF00038	PF00038	1	ENSG00000094796_ENSG00000185479	Intermediate filament protein	Filament	Intermediate filament protein	Filament	NULL	NULL	0.734646	86.3082	Model	564	0.296099
ENSG00000094796	ENSG00000185640	Q15323	Q5XKE5	KRT31	KRT79	PF00038_PF00038	PF00038	PF00038	1	ENSG00000094796_ENSG00000185640	Intermediate filament protein	Filament	Intermediate filament protein	Filament	NULL	NULL	0.734067	85.3679	Model	535	0.437383
ENSG00000186049	ENSG00000094796	Q86Y46	Q15323	KRT73	KRT31	PF00038_PF00038	PF00038	PF00038	1	ENSG00000094796_ENSG00000186049	Intermediate filament protein	Filament	Intermediate filament protein	Filament	NULL	NULL	0.735084	87.1629	Model	540	0.15625
ENSG00000094796	ENSG00000186081	Q15323	P13647	KRT31	KRT5	PF00038_PF00038	PF00038	PF00038	1	ENSG00000094796_ENSG00000186081	Intermediate filament protein	Filament	Intermediate filament protein	Filament	NULL	NULL	0.73443	86.0788	Model	590	0.335593
ENSG00000094796	ENSG00000186442	Q15323	P12035	KRT31	KRT3	PF00038_PF00038	PF00038	PF00038	1	ENSG00000094796_ENSG00000186442	Intermediate filament protein	Filament	Intermediate filament protein	Filament	NULL	NULL	0.734021	85.3165	Model	628	0.366242
ENSG00000189182	ENSG00000094796	Q7Z794	Q15323	KRT77	KRT31	PF00038_PF00038	PF00038	PF00038	1	ENSG00000094796_ENSG00000189182	Intermediate filament protein	Filament	Intermediate filament protein	Filament	NULL	NULL	0.734232	85.7732	Model	578	0.408305
ENSG00000094796	ENSG00000205420	Q15323	P02538	KRT31	KRT6A	PF00038_PF00038	PF00038	PF00038	1	ENSG00000094796_ENSG00000205420	Intermediate filament protein	Filament	Intermediate filament protein	Filament	NULL	NULL	0.735204	87.5268	Model	564	0.269504
ENSG00000094796	ENSG00000205426	Q15323	Q14533	KRT31	KRT81	PF00038_PF00038	PF00038	PF00038	1	ENSG00000094796_ENSG00000205426	Intermediate filament protein	Filament	Intermediate filament protein	Filament	NULL	NULL	0.734013	85.4143	Model	505	0.15625
ENSG00000129055	ENSG00000094880	Q9BS18	Q9UJX2	ANAPC13	CDC23	PF05839_PF13181	PF05839	PF13181	2	ENSG00000094880_ENSG00000129055	Apc13p protein	Apc13p	Tetratricopeptide repeat	TPR_8	0.720199	0	0.570066	80.9999	Structure	597	0.945946
ENSG00000129055	ENSG00000094880	Q9BS18	Q9UJX2	ANAPC13	CDC23	PF04049_PF05839	PF05839	PF04049	2	ENSG00000094880_ENSG00000129055	Apc13p protein	Apc13p	Anaphase promoting complex subunit 8 / Cdc23	ANAPC8	0.784661	0	0.570066	80.9999	Structure	597	0.945946
ENSG00000095139	ENSG00000129083	P48444	P53618	ARCN1	COPB1	PF00928_PF01602	PF00928	PF01602	2	ENSG00000095139_ENSG00000129083	Adaptor complexes medium subunit family	Adap_comp_sub	Adaptin N terminal region	Adaptin_N	0.252557	0	0.716492	82.7034	Model	953	0.391389
ENSG00000095139	ENSG00000129083	P48444	P53618	ARCN1	COPB1	PF01602_PF01217	PF01217	PF01602	2	ENSG00000095139_ENSG00000129083	Clathrin adaptor complex small chain	Clat_adaptor_s	Adaptin N terminal region	Adaptin_N	0.891992	1	0.716492	82.7034	Model	953	0.391389
ENSG00000100842	ENSG00000095370	O43281	Q8N5H7	EFS	SH2D3C	PF12026_PF00617	PF12026	PF00617	1	ENSG00000095370_ENSG00000100842	Crk-Associated Substrate C-terminal domain	CAS_C	RasGEF domain	RasGEF	0.805726	1	0.527054	70.1697	Model	860	0.734403
ENSG00000097033	ENSG00000148341	Q9Y371	Q9NR46	SH3GLB1	SH3GLB2	PF14604_PF14604	PF14604	PF14604	1	ENSG00000097033_ENSG00000148341	Variant SH3 domain	SH3_9	Variant SH3 domain	SH3_9	0.507876	0	0.715265	89.56	Model	395	0.291139
ENSG00000233822	ENSG00000099284	Q99877	Q9P0M6	H2BC15	MACROH2A2	PF00125_PF16211	PF00125	PF16211	2	ENSG00000099284_ENSG00000233822	Core histone H2A/H2B/H3/H4	Histone	C-terminus of histone H2A	Histone_H2A_C	0.780935	0	0.717774	92.7338	NULL	372	0.650794
ENSG00000233822	ENSG00000099284	Q99877	Q9P0M6	H2BC15	MACROH2A2	PF00125_PF00125	PF00125	PF00125	2	ENSG00000099284_ENSG00000233822	Core histone H2A/H2B/H3/H4	Histone	Core histone H2A/H2B/H3/H4	Histone	0.78644	0	0.717774	92.7338	NULL	372	0.650794
ENSG00000125814	ENSG00000099365	Q9H115	P61266	NAPB	STX1B	PF14938_PF05739	PF14938	PF05739	1	ENSG00000099365_ENSG00000125814	Soluble NSF attachment protein, SNAP	SNAP	SNARE domain	SNARE	0.488107	0	0.186582	78.4894	Model	298	0.541667
ENSG00000099365	ENSG00000139190	P61266	P23763	STX1B	VAMP1	PF05739_PF00957	PF05739	PF00957	2	ENSG00000099365_ENSG00000139190	SNARE domain	SNARE	Synaptobrevin	Synaptobrevin	0.702066	0	0.392306	71.7205	Model	288	0.541667
ENSG00000099365	ENSG00000139190	P61266	P23763	STX1B	VAMP1	PF00957_PF00804	PF00804	PF00957	2	ENSG00000099365_ENSG00000139190	Syntaxin	Syntaxin	Synaptobrevin	Synaptobrevin	0.521765	0	0.392306	71.7205	Model	288	0.541667
ENSG00000168899	ENSG00000099365	O95183	P61266	VAMP5	STX1B	PF05739_PF00957	PF00957	PF05739	2	ENSG00000099365_ENSG00000168899	Synaptobrevin	Synaptobrevin	SNARE domain	SNARE	0.667932	0	0.3736	70.6524	Model	288	0.541667
ENSG00000168899	ENSG00000099365	O95183	P61266	VAMP5	STX1B	PF00957_PF00804	PF00957	PF00804	2	ENSG00000099365_ENSG00000168899	Synaptobrevin	Synaptobrevin	Syntaxin	Syntaxin	0.264493	0	0.3736	70.6524	Model	288	0.541667
ENSG00000220205	ENSG00000099365	P63027	P61266	VAMP2	STX1B	PF05739_PF00957	PF00957	PF05739	2	ENSG00000099365_ENSG00000220205	Synaptobrevin	Synaptobrevin	SNARE domain	SNARE	0.696768	0	0.437901	73.3023	Model	288	0.541667
ENSG00000220205	ENSG00000099365	P63027	P61266	VAMP2	STX1B	PF00957_PF00804	PF00957	PF00804	2	ENSG00000099365_ENSG00000220205	Synaptobrevin	Synaptobrevin	Syntaxin	Syntaxin	0.335567	0	0.437901	73.3023	Model	288	0.541667
ENSG00000099942	ENSG00000136573	P46109	P51451	CRKL	BLK	PF07714_PF00017	PF00017	PF07714	1	ENSG00000099942_ENSG00000136573	SH2 domain	SH2	Protein tyrosine and serine/threonine kinase	PK_Tyr_Ser-Thr	0.267258	0	0.185347	75.2846	Model	505	0.561056
ENSG00000176105	ENSG00000099942	P07947	P46109	YES1	CRKL	PF07714_PF00017	PF07714	PF00017	1	ENSG00000099942_ENSG00000176105	Protein tyrosine and serine/threonine kinase	PK_Tyr_Ser-Thr	SH2 domain	SH2	0.317733	0	0.076001	67.3701	Model	543	0.561056
ENSG00000099956	ENSG00000139613	Q12824	Q8TAQ2	SMARCB1	SMARCC2	PF04855_PF04433	PF04855	PF04433	1	ENSG00000099956_ENSG00000139613	SNF5 / SMARCB1 / INI1	SNF5	SWIRM domain	SWIRM	0.781956	0	0.482637	73.6561	Structure	1214	0.724876
ENSG00000100028	ENSG00000170860	P62318	P62310	SNRPD3	LSM3	PF01423_PF01423	PF01423	PF01423	1	ENSG00000100028_ENSG00000170860	LSM domain	LSM	LSM domain	LSM	0.899615	1	0.587231	88.2214	Model	126	0.404762
ENSG00000120875	ENSG00000100030	Q13115	P28482	DUSP4	MAPK1	PF00069_PF00581	PF00581	PF00069	2	ENSG00000100030_ENSG00000120875	Rhodanese-like domain	Rhodanese	Protein kinase domain	Pkinase	0.886984	1	0.510456	73.2904	Model	394	0.14467
ENSG00000120875	ENSG00000100030	Q13115	P28482	DUSP4	MAPK1	PF00782_PF00069	PF00782	PF00069	2	ENSG00000100030_ENSG00000120875	Dual specificity phosphatase, catalytic domain	DSPc	Protein kinase domain	Pkinase	0.875256	1	0.510456	73.2904	Model	394	0.14467
ENSG00000100030	ENSG00000158079	P28482	A2A3K4	MAPK1	PTPDC1	PF00782_PF00069	PF00069	PF00782	1	ENSG00000100030_ENSG00000158079	Protein kinase domain	Pkinase	Dual specificity phosphatase, catalytic domain	DSPc	0.327649	0	0.166291	69.6518	NULL	754	0.387268
ENSG00000100030	ENSG00000162734	P28482	Q15121	MAPK1	PEA15	PF01335_PF00069	PF00069	PF01335	1	ENSG00000100030_ENSG00000162734	Protein kinase domain	Pkinase	Death effector domain	DED	0.886606	1	0.278904	76.1768	Structure	360	0.292308
ENSG00000100030	ENSG00000168002	P28482	P62487	MAPK1	POLR2G	PF00069_PF00575	PF00069	PF00575	1	ENSG00000100030_ENSG00000168002	Protein kinase domain	Pkinase	S1 RNA binding domain	S1	0.27286	0	0.354084	81.5357	NULL	360	0.0697674
ENSG00000100065	ENSG00000187796	Q9BWT7	Q9H257	CARD10	CARD9	PF00619_PF00619	PF00619	PF00619	1	ENSG00000100065_ENSG00000187796	Caspase recruitment domain	CARD	Caspase recruitment domain	CARD	0.476994	0	0.681496	75.6439	Model	1032	0.474806
ENSG00000100129	ENSG00000178982	Q9Y262	Q9UBQ5	EIF3L	EIF3K	PF10075_PF10255	PF10255	PF10075	1	ENSG00000100129_ENSG00000178982	RNA polymerase I-associated factor PAF67	Paf67	CSN8/PSMD8/EIF3K family	CSN8_PSD8_EIF3K	0.928506	1	0.696928	83.9366	Structure	564	0.0691489
ENSG00000100167	ENSG00000125354	Q9UH03	Q14141	SEPTIN3	SEPTIN6	PF00735_PF00735	PF00735	PF00735	1	ENSG00000100167_ENSG00000125354	Septin	Septin	Septin	Septin	0.818264	1	0.611499	76.1049	Model	434	0.370968
ENSG00000180096	ENSG00000100167	Q8WYJ6	Q9UH03	SEPTIN1	SEPTIN3	PF00735_PF00735	PF00735	PF00735	1	ENSG00000100167_ENSG00000180096	Septin	Septin	Septin	Septin	0.844585	1	0.534615	73.9649	Model	372	0.304469
ENSG00000100280	ENSG00000213983	Q10567	O75843	AP1B1	AP1G2	PF01602_PF01602	PF01602	PF01602	1	ENSG00000100280_ENSG00000213983	Adaptin N terminal region	Adaptin_N	Adaptin N terminal region	Adaptin_N	0.724557	0	0.487065	70.4373	NULL	949	0.149045
ENSG00000108094	ENSG00000100387	Q13617	P62877	CUL2	RBX1	PF10557_PF12678	PF10557	PF12678	1	ENSG00000100387_ENSG00000108094	Cullin protein neddylation domain	Cullin_Nedd8	RING-H2 zinc finger domain	zf-rbx1	0.192679	0	0.669451	85.4883	Structure	745	0.166667
ENSG00000130725	ENSG00000100387	P61081	P62877	UBE2M	RBX1	PF00179_PF12678	PF00179	PF12678	1	ENSG00000100387_ENSG00000130725	Ubiquitin-conjugating enzyme	UQ_con	RING-H2 zinc finger domain	zf-rbx1	0.849384	1	0.506693	92.4864	Structure	183	0.169399
ENSG00000174842	ENSG00000100387	Q92990	P62877	GLMN	RBX1	PF08568_PF12678	PF08568	PF12678	1	ENSG00000100387_ENSG00000174842	Uncharacterised protein family, YAP/Alf4/glomulin	Kinetochor_Ybp2	RING-H2 zinc finger domain	zf-rbx1	0.920427	1	0.04081	73.2503	Structure	594	0.166667
ENSG00000100505	ENSG00000141551	Q9C026	P48730	TRIM9	CSNK1D	PF00069_PF00041	PF00041	PF00069	1	ENSG00000100505_ENSG00000141551	Fibronectin type III domain	fn3	Protein kinase domain	Pkinase	0.247264	0	0.077823	62.0186	NULL	710	0.320482
ENSG00000162526	ENSG00000100505	Q96PN8	Q9C026	TSSK3	TRIM9	PF00069_PF00041	PF00069	PF00041	1	ENSG00000100505_ENSG00000162526	Protein kinase domain	Pkinase	Fibronectin type III domain	fn3	0.236975	0	0.046881	60.0594	NULL	710	0.150704
ENSG00000110801	ENSG00000100519	O00233	P62333	PSMD9	PSMC6	PF17862_PF18265	PF18265	PF17862	1	ENSG00000100519_ENSG00000110801	Nas2 N_terminal domain	Nas2_N	AAA+ lid domain	AAA_lid_3	0.754369	0	0.031719	72.42	NULL	389	0.744395
ENSG00000165916	ENSG00000100519	P17980	P62333	PSMC3	PSMC6	PF00004_PF00004	PF00004	PF00004	2	ENSG00000100519_ENSG00000165916	ATPase family associated with various cellular activities (AAA)	AAA	ATPase family associated with various cellular activities (AAA)	AAA	0.592115	0	0.64886	73.3736	Structure	439	0.32574
ENSG00000165916	ENSG00000100519	P17980	P62333	PSMC3	PSMC6	PF16450_PF16450	PF16450	PF16450	2	ENSG00000100519_ENSG00000165916	Proteasomal ATPase OB C-terminal domain	Prot_ATP_ID_OB_C	Proteasomal ATPase OB C-terminal domain	Prot_ATP_ID_OB_C	0.781639	0	0.64886	73.3736	Structure	439	0.32574
ENSG00000100554	ENSG00000128524	Q9Y5K8	Q16864	ATP6V1D	ATP6V1F	PF01813_PF01990	PF01813	PF01990	1	ENSG00000100554_ENSG00000128524	ATP synthase subunit D	ATP-synt_D	ATP synthase (F/14-kDa) subunit	ATP-synt_F	0.868343	1	0.569472	79.3158	Structure	247	0.151261
ENSG00000100567	ENSG00000100902	P25788	P60900	PSMA3	PSMA6	PF00227_PF00227	PF00227	PF00227	2	ENSG00000100567_ENSG00000100902	Proteasome subunit	Proteasome	Proteasome subunit	Proteasome	0.839593	1	0.695553	93.3838	Structure	255	0.113725
ENSG00000100567	ENSG00000100902	P25788	P60900	PSMA3	PSMA6	PF10584_PF10584	PF10584	PF10584	2	ENSG00000100567_ENSG00000100902	Proteasome subunit A N-terminal signature	Proteasome_A_N	Proteasome subunit A N-terminal signature	Proteasome_A_N	0.844648	1	0.695553	93.3838	Structure	255	0.113725
ENSG00000129084	ENSG00000100567	P25786	P25788	PSMA1	PSMA3	PF00227_PF00227	PF00227	PF00227	2	ENSG00000100567_ENSG00000129084	Proteasome subunit	Proteasome	Proteasome subunit	Proteasome	0.883881	1	0.703423	93.9415	Structure	263	0.205323
ENSG00000129084	ENSG00000100567	P25786	P25788	PSMA1	PSMA3	PF10584_PF10584	PF10584	PF10584	2	ENSG00000100567_ENSG00000129084	Proteasome subunit A N-terminal signature	Proteasome_A_N	Proteasome subunit A N-terminal signature	Proteasome_A_N	0.889465	1	0.703423	93.9415	Structure	263	0.205323
ENSG00000100567	ENSG00000159377	P25788	P28070	PSMA3	PSMB4	PF00227_PF00227	PF00227	PF00227	1	ENSG00000100567_ENSG00000159377	Proteasome subunit	Proteasome	Proteasome subunit	Proteasome	0.757961	0	0.410728	83.5476	Structure	264	0.113725
ENSG00000103496	ENSG00000100568	Q12846	Q9UEU0	STX4	VTI1B	PF05739_PF12352	PF05739	PF12352	1	ENSG00000100568_ENSG00000103496	SNARE domain	SNARE	Snare region anchored in the vesicle membrane C-terminus	V-SNARE_C	0.334116	0	0.16847	79.1564	Model	297	0.806035
ENSG00000106089	ENSG00000100568	Q16623	Q9UEU0	STX1A	VTI1B	PF05739_PF12352	PF05739	PF12352	1	ENSG00000100568_ENSG00000106089	SNARE domain	SNARE	Snare region anchored in the vesicle membrane C-terminus	V-SNARE_C	0.399309	0	0.300931	69.2137	Model	288	0.806035
ENSG00000100568	ENSG00000111450	Q9UEU0	P32856	VTI1B	STX2	PF05739_PF12352	PF12352	PF05739	1	ENSG00000100568_ENSG00000111450	Snare region anchored in the vesicle membrane C-terminus	V-SNARE_C	SNARE domain	SNARE	0.418532	0	0.334117	76.1292	Model	288	0.806035
ENSG00000100568	ENSG00000170310	Q9UEU0	Q9UNK0	VTI1B	STX8	PF05739_PF12352	PF12352	PF05739	1	ENSG00000100568_ENSG00000170310	Snare region anchored in the vesicle membrane C-terminus	V-SNARE_C	SNARE domain	SNARE	0.431258	0	0.648341	82.599	Model	236	0.806035
ENSG00000100644	ENSG00000133794	Q16665	O00327	HIF1A	ARNTL	PF14598_PF08447	PF08447	PF14598	3	ENSG00000100644_ENSG00000133794	PAS fold	PAS_3	PAS domain	PAS_11	0.842621	1	0.144923	61.222	Model	826	0.541162
ENSG00000100644	ENSG00000133794	Q16665	O00327	HIF1A	ARNTL	PF00989_PF14598	PF00989	PF14598	3	ENSG00000100644_ENSG00000133794	PAS fold	PAS	PAS domain	PAS_11	0.271096	0	0.144923	61.222	Model	826	0.541162
ENSG00000100644	ENSG00000133794	Q16665	O00327	HIF1A	ARNTL	PF00989_PF00989	PF00989	PF00989	3	ENSG00000100644_ENSG00000133794	PAS fold	PAS	PAS fold	PAS	0.499251	0	0.144923	61.222	Model	826	0.541162
ENSG00000100842	ENSG00000120896	O43281	O60504	EFS	SORBS3	PF14604_PF14604	PF14604	PF14604	1	ENSG00000100842_ENSG00000120896	Variant SH3 domain	SH3_9	Variant SH3 domain	SH3_9	0.773293	0	0.30529	67.1232	Dom_dom_model	671	0.859911
ENSG00000100842	ENSG00000154127	O43281	Q8TF42	EFS	UBASH3B	PF14604_PF14604	PF14604	PF14604	1	ENSG00000100842_ENSG00000154127	Variant SH3 domain	SH3_9	Variant SH3 domain	SH3_9	0.364553	0	0.318546	65.8822	NULL	649	0.734403
ENSG00000100842	ENSG00000154556	O43281	O94875	EFS	SORBS2	PF14604_PF14604	PF14604	PF14604	1	ENSG00000100842_ENSG00000154556	Variant SH3 domain	SH3_9	Variant SH3 domain	SH3_9	0.34526	0	0.05445	51.0967	Model	1100	0.773636
ENSG00000100842	ENSG00000156463	O43281	Q8TEC5	EFS	SH3RF2	PF14604_PF14604	PF14604	PF14604	1	ENSG00000100842_ENSG00000156463	Variant SH3 domain	SH3_9	Variant SH3 domain	SH3_9	0.243019	0	0.042869	55.9959	Model	729	0.734403
ENSG00000100842	ENSG00000158092	O43281	P16333	EFS	NCK1	PF14604_PF14604	PF14604	PF14604	1	ENSG00000100842_ENSG00000158092	Variant SH3 domain	SH3_9	Variant SH3 domain	SH3_9	0.266234	0	0.055815	66.238	Dom_dom_model	561	0.734403
ENSG00000100934	ENSG00000101310	Q15436	Q15437	SEC23A	SEC23B	PF04811_PF04811	PF04811	PF04811	1	ENSG00000100934_ENSG00000101310	Sec23/Sec24 trunk domain	Sec23_trunk	Sec23/Sec24 trunk domain	Sec23_trunk	0.282618	0	0.737975	84.4931	Model	767	0.112418
ENSG00000150961	ENSG00000100934	O94855	Q15436	SEC24D	SEC23A	PF04811_PF04811	PF04811	PF04811	1	ENSG00000100934_ENSG00000150961	Sec23/Sec24 trunk domain	Sec23_trunk	Sec23/Sec24 trunk domain	Sec23_trunk	0.896766	1	0.611905	74.9537	Structure	1032	0.312984
ENSG00000101004	ENSG00000105048	Q9Y2I6	P13805	NINL	TNNT1	PF13499_PF00992	PF13499	PF00992	1	ENSG00000101004_ENSG00000105048	EF-hand domain pair	EF-hand_7	Troponin	Troponin	0.542215	0	0.267187	68.401	NULL	1382	0.866906
ENSG00000101132	ENSG00000155959	Q9NQP4	P61758	PFDN4	VBP1	PF02996_PF01920	PF01920	PF02996	1	ENSG00000101132_ENSG00000155959	Prefoldin subunit	Prefoldin_2	Prefoldin subunit	Prefoldin	0.768453	0	0.659305	89.6499	Structure	197	0.358209
ENSG00000101193	ENSG00000153561	Q9NWU2	Q9H871	GID8	RMND5A	PF10607_PF10607	PF10607	PF10607	1	ENSG00000101193_ENSG00000153561	CTLH/CRA C-terminal to LisH motif domain	CTLH	CTLH/CRA C-terminal to LisH motif domain	CTLH	0.669601	0	0.628852	95.5553	Dom_dom_model	391	0.254386
ENSG00000140481	ENSG00000101213	Q8N5R6	Q13882	CCDC33	PTK6	PF00168_PF00017	PF00168	PF00017	1	ENSG00000101213_ENSG00000140481	C2 domain	C2	SH2 domain	SH2	0.208537	0	0.081672	65.3264	NULL	958	0.63048
ENSG00000101213	ENSG00000155926	Q13882	Q13239	PTK6	SLA	PF07714_PF00017	PF07714	PF00017	1	ENSG00000101213_ENSG00000155926	Protein tyrosine and serine/threonine kinase	PK_Tyr_Ser-Thr	SH2 domain	SH2	0.350955	0	0.064106	69.6958	Model	451	0.192029
ENSG00000101213	ENSG00000248746	Q13882	Q08043	PTK6	ACTN3	PF00307_PF07714	PF07714	PF00307	1	ENSG00000101213_ENSG00000248746	Protein tyrosine and serine/threonine kinase	PK_Tyr_Ser-Thr	Calponin homology (CH) domain	CH	0.268677	0	0.031941	79.145	Dom_dom_model	901	0.155383
ENSG00000101255	ENSG00000131791	Q96RU7	O43741	TRIB3	PRKAB2	PF16561_PF00069	PF00069	PF16561	1	ENSG00000101255_ENSG00000131791	Protein kinase domain	Pkinase	Glycogen recognition site of AMP-activated protein kinase	AMPK1_CBM	0.2993	0	0.178812	79.8241	NULL	358	0.433824
ENSG00000101255	ENSG00000168246	Q96RU7	Q8WUN7	TRIB3	UBTD2	PF00069_PF00240	PF00069	PF00240	1	ENSG00000101255_ENSG00000168246	Protein kinase domain	Pkinase	Ubiquitin family	ubiquitin	0.390432	0	0.382201	80.8165	NULL	358	0.517094
ENSG00000101265	ENSG00000104375	P50749	Q13188	RASSF2	STK3	PF11629_PF16517	PF16517	PF11629	2	ENSG00000101265_ENSG00000104375	Novel Ras effector 1 C-terminal SARAH (Sav/Rassf/Hpo) domain	Nore1-SARAH	C terminal SARAH domain of Mst1	Mst1_SARAH	0.779895	0	0.402599	72.6619	Dom_dom_model	491	0.492872
ENSG00000101265	ENSG00000104375	P50749	Q13188	RASSF2	STK3	PF16517_PF00069	PF16517	PF00069	2	ENSG00000101265_ENSG00000104375	Novel Ras effector 1 C-terminal SARAH (Sav/Rassf/Hpo) domain	Nore1-SARAH	Protein kinase domain	Pkinase	0.610426	0	0.402599	72.6619	Dom_dom_model	491	0.492872
ENSG00000204435	ENSG00000101266	P67870	P68400	CSNK2B	CSNK2A1	PF01214_PF00069	PF01214	PF00069	1	ENSG00000101266_ENSG00000204435	Casein kinase II regulatory subunit	CK_II_beta	Protein kinase domain	Pkinase	NULL	NULL	0.501921	94.9433	Structure	391	0.191816
ENSG00000150961	ENSG00000101310	O94855	Q15437	SEC24D	SEC23B	PF04811_PF04811	PF04811	PF04811	1	ENSG00000101310_ENSG00000150961	Sec23/Sec24 trunk domain	Sec23_trunk	Sec23/Sec24 trunk domain	Sec23_trunk	0.873916	1	0.579383	76.5401	Model	1032	0.312984
ENSG00000176986	ENSG00000101310	P53992	Q15437	SEC24C	SEC23B	PF04811_PF04811	PF04811	PF04811	1	ENSG00000101310_ENSG00000176986	Sec23/Sec24 trunk domain	Sec23_trunk	Sec23/Sec24 trunk domain	Sec23_trunk	0.875555	1	0.568735	75.0849	Model	1094	0.369287
ENSG00000101336	ENSG00000160999	P08631	O14492	HCK	SH2B2	PF07714_PF00017	PF07714	PF00017	1	ENSG00000101336_ENSG00000160999	Protein tyrosine and serine/threonine kinase	PK_Tyr_Ser-Thr	SH2 domain	SH2	0.318372	0	0.247577	68.8579	Model	632	0.560127
ENSG00000101349	ENSG00000113328	Q9P286	P51959	PAK5	CCNG1	PF00134_PF00069	PF00069	PF00134	1	ENSG00000101349_ENSG00000113328	Protein kinase domain	Pkinase	Cyclin, N-terminal domain	Cyclin_N	0.389567	0	0.275874	65.5272	NULL	719	0.546592
ENSG00000101349	ENSG00000126785	Q9P286	Q9H4E5	PAK5	RHOJ	PF00069_PF00071	PF00069	PF00071	2	ENSG00000101349_ENSG00000126785	Protein kinase domain	Pkinase	Ras family	Ras	0.421052	0	0.178557	69.7416	Model	719	0.546592
ENSG00000101349	ENSG00000126785	Q9P286	Q9H4E5	PAK5	RHOJ	PF00786_PF00071	PF00786	PF00071	2	ENSG00000101349_ENSG00000126785	P21-Rho-binding domain	PBD	Ras family	Ras	0.872044	1	0.178557	69.7416	Model	719	0.546592
ENSG00000101349	ENSG00000141551	Q9P286	P48730	PAK5	CSNK1D	PF00069_PF00069	PF00069	PF00069	1	ENSG00000101349_ENSG00000141551	Protein kinase domain	Pkinase	Protein kinase domain	Pkinase	0.672801	0	0.461648	70.872	Dom_dom_model	719	0.546592
ENSG00000166974	ENSG00000101367	Q15555	Q15691	MAPRE2	MAPRE1	PF03271_PF03271	PF03271	PF03271	1	ENSG00000101367_ENSG00000166974	EB1-like C-terminal motif	EB1	EB1-like C-terminal motif	EB1	0.840527	1	0.619874	81.2483	Model	327	0.559633
ENSG00000168397	ENSG00000101460	Q9Y4P1	Q9H492	ATG4B	MAP1LC3A	PF02991_PF03416	PF03416	PF02991	1	ENSG00000101460_ENSG00000168397	Peptidase family C54	Peptidase_C54	Autophagy protein Atg8 ubiquitin like	ATG8	0.90024	1	0.612065	80.2688	Model	393	0.231405
ENSG00000129991	ENSG00000101470	P19429	P02585	TNNI3	TNNC2	PF13499_PF00992	PF00992	PF13499	1	ENSG00000101470_ENSG00000129991	Troponin	Troponin	EF-hand domain pair	EF-hand_7	0.817181	1	0.372656	84.9302	Model	210	0.53125
ENSG00000101654	ENSG00000169612	O43148	Q9BTL3	RNMT	RAMAC	PF03291_PF15320	PF03291	PF15320	1	ENSG00000101654_ENSG00000169612	mRNA (guanine-N(7))-methyltransferase domain	mRNA_G-N7_MeTrfase	mRNA cap methylation, RNMT-activating mini protein	RAM	0.898088	1	0.690587	85.2496	Structure	476	0.974576
ENSG00000101844	ENSG00000139112	Q8WYN0	Q9H0R8	ATG4A	GABARAPL1	PF02991_PF03416	PF03416	PF02991	1	ENSG00000101844_ENSG00000139112	Peptidase family C54	Peptidase_C54	Autophagy protein Atg8 ubiquitin like	ATG8	0.928308	1	0.694292	87.6107	NULL	398	0.133166
ENSG00000123143	ENSG00000101871	Q16512	O15344	PKN1	MID1	PF00069_PF00041	PF00069	PF00041	1	ENSG00000101871_ENSG00000123143	Protein kinase domain	Pkinase	Fibronectin type III domain	fn3	0.302191	0	0.192521	61.5331	NULL	942	0.492569
ENSG00000101888	ENSG00000147206	Q9NPJ8	Q9H4D5	NXT2	NXF3	PF02136_PF02136	PF02136	PF02136	1	ENSG00000101888_ENSG00000147206	Nuclear transport factor 2 (NTF2) domain	NTF2	Nuclear transport factor 2 (NTF2) domain	NTF2	0.911776	1	0.688067	84.632	Model	531	0.27307
ENSG00000101888	ENSG00000269405	Q9NPJ8	Q9GZY0	NXT2	NXF2	PF02136_PF02136	PF02136	PF02136	1	ENSG00000101888_ENSG00000269405	Nuclear transport factor 2 (NTF2) domain	NTF2	Nuclear transport factor 2 (NTF2) domain	NTF2	0.916376	1	NULL	NULL	Model	NULL	NULL
ENSG00000101888	ENSG00000269437	Q9NPJ8	Q9GZY0	NXT2	NXF2B	PF02136_PF02136	PF02136	PF02136	1	ENSG00000101888_ENSG00000269437	Nuclear transport factor 2 (NTF2) domain	NTF2	Nuclear transport factor 2 (NTF2) domain	NTF2	0.916376	1	NULL	NULL	Model	NULL	NULL
ENSG00000104312	ENSG00000101966	O43353	P98170	RIPK2	XIAP	PF00653_PF07714	PF07714	PF00653	1	ENSG00000101966_ENSG00000104312	Protein tyrosine and serine/threonine kinase	PK_Tyr_Ser-Thr	Inhibitor of Apoptosis domain	BIR	0.708562	0	0.239335	67.2549	Dom_dom_model	540	0.261111
ENSG00000101966	ENSG00000163644	P98170	Q8N3J5	XIAP	PPM1K	PF00653_PF00481	PF00653	PF00481	1	ENSG00000101966_ENSG00000163644	Inhibitor of Apoptosis domain	BIR	Protein phosphatase 2C	PP2C	0.231515	0	0.242827	74.524	NULL	497	0.196237
ENSG00000110330	ENSG00000102010	Q13490	P51813	BIRC2	BMX	PF00653_PF07714	PF00653	PF07714	1	ENSG00000102010_ENSG00000110330	Inhibitor of Apoptosis domain	BIR	Protein tyrosine and serine/threonine kinase	PK_Tyr_Ser-Thr	0.252125	0	0.069985	58.768	Model	675	0.244444
ENSG00000102010	ENSG00000168610	P51813	P40763	BMX	STAT3	PF07714_PF00017	PF07714	PF00017	1	ENSG00000102010_ENSG00000168610	Protein tyrosine and serine/threonine kinase	PK_Tyr_Ser-Thr	SH2 domain	SH2	0.274453	0	0.110349	63.2555	Dom_dom_model	770	0.244444
ENSG00000172531	ENSG00000102055	P62136	O14990	PPP1CA	PPP1R2C	PF04979_PF00149	PF00149	PF04979	1	ENSG00000102055_ENSG00000172531	Calcineurin-like phosphoesterase	Metallophos	Protein phosphatase inhibitor 2 (IPP-2)	IPP-2	0.890876	1	0.693264	86.1701	Dom_dom_model	330	0.970297
ENSG00000186298	ENSG00000102055	P36873	O14990	PPP1CC	PPP1R2C	PF04979_PF00149	PF00149	PF04979	1	ENSG00000102055_ENSG00000186298	Calcineurin-like phosphoesterase	Metallophos	Protein phosphatase inhibitor 2 (IPP-2)	IPP-2	0.893821	1	0.683871	83.9618	Dom_dom_model	323	0.970297
ENSG00000213639	ENSG00000102055	P62140	O14990	PPP1CB	PPP1R2C	PF04979_PF00149	PF00149	PF04979	1	ENSG00000102055_ENSG00000213639	Calcineurin-like phosphoesterase	Metallophos	Protein phosphatase inhibitor 2 (IPP-2)	IPP-2	0.885727	1	0.699813	86.8106	Dom_dom_model	327	0.970297
ENSG00000102098	ENSG00000198879	Q9UQR0	Q5VUG0	SCML2	SFMBT2	PF00536_PF00536	PF00536	PF00536	1	ENSG00000102098_ENSG00000198879	SAM domain (Sterile alpha motif)	SAM_1	SAM domain (Sterile alpha motif)	SAM_1	0.663869	0	0.627631	75.3352	Model	894	0.584286
ENSG00000102119	ENSG00000175334	P50402	O75531	EMD	BANF1	PF02961_PF03020	PF03020	PF02961	1	ENSG00000102119_ENSG00000175334	LEM domain	LEM	Barrier to autointegration factor	BAF	0.758442	0	0.031983	93.0233	Structure	254	0.645669
ENSG00000102178	ENSG00000104969	P11441	O43765	UBL4A	SGTA	PF16546_PF00240	PF00240	PF16546	1	ENSG00000102178_ENSG00000104969	Ubiquitin family	ubiquitin	Homodimerisation domain of SGTA	SGTA_dimer	0.417168	0	0.08082	75.3331	NULL	313	0.504792
ENSG00000102178	ENSG00000197860	P11441	Q96EQ0	UBL4A	SGTB	PF16546_PF00240	PF00240	PF16546	1	ENSG00000102178_ENSG00000197860	Ubiquitin family	ubiquitin	Homodimerisation domain of SGTA	SGTA_dimer	0.469502	0	0.032873	71.53	NULL	304	0.394737
ENSG00000112576	ENSG00000102225	P30281	Q00536	CCND3	CDK16	PF00134_PF00069	PF00134	PF00069	2	ENSG00000102225_ENSG00000112576	Cyclin, N-terminal domain	Cyclin_N	Protein kinase domain	Pkinase	0.844905	1	0.52309	73.2033	Model	496	0.288306
ENSG00000112576	ENSG00000102225	P30281	Q00536	CCND3	CDK16	PF02984_PF00069	PF02984	PF00069	2	ENSG00000102225_ENSG00000112576	Cyclin, C-terminal domain	Cyclin_C	Protein kinase domain	Pkinase	0.832507	1	0.52309	73.2033	Model	496	0.288306
ENSG00000102243	ENSG00000197905	Q99990	Q15561	VGLL1	TEAD4	PF07545_PF17725	PF07545	PF17725	1	ENSG00000102243_ENSG00000197905	Vestigial/Tondu family	Vg_Tdu	YAP binding domain	YBD	0.889856	1	0.560013	80.7798	Model	434	0.829457
ENSG00000102362	ENSG00000105514	Q96C24	O95716	SYTL4	RAB3D	PF02318_PF00071	PF02318	PF00071	1	ENSG00000102362_ENSG00000105514	FYVE-type zinc finger	FYVE_2	Ras family	Ras	0.885963	1	0.138132	73.1719	Model	671	0.415797
ENSG00000102572	ENSG00000135932	Q9Y6E0	Q9Y376	STK24	CAB39	PF08569_PF00069	PF00069	PF08569	1	ENSG00000102572_ENSG00000135932	Protein kinase domain	Pkinase	Mo25-like	Mo25	0.887331	1	0.622293	80.1145	Structure	443	0.266366
ENSG00000119541	ENSG00000102781	O75351	Q9BW62	VPS4B	KATNAL1	PF00004_PF00004	PF00004	PF00004	1	ENSG00000102781_ENSG00000119541	ATPase family associated with various cellular activities (AAA)	AAA	ATPase family associated with various cellular activities (AAA)	AAA	0.338954	0	0.565602	76.9437	Model	490	0.454955
ENSG00000102871	ENSG00000168040	Q15628	Q13158	TRADD	FADD	PF00531_PF00531	PF00531	PF00531	1	ENSG00000102871_ENSG00000168040	Death domain	Death	Death domain	Death	0.224821	0	0.248331	90.3791	Dom_dom_model	312	0.235577
ENSG00000162734	ENSG00000102882	Q15121	P27361	PEA15	MAPK3	PF01335_PF00069	PF01335	PF00069	1	ENSG00000102882_ENSG00000162734	Death effector domain	DED	Protein kinase domain	Pkinase	0.885033	1	0.314831	72.5063	Model	379	0.292308
ENSG00000102898	ENSG00000132341	P61970	P62826	NUTF2	RAN	PF02136_PF00071	PF02136	PF00071	1	ENSG00000102898_ENSG00000132341	Nuclear transport factor 2 (NTF2) domain	NTF2	Ras family	Ras	0.861464	1	0.031358	55.715	Structure	216	0.0694444
ENSG00000138175	ENSG00000102931	P36405	Q9Y2Y0	ARL3	ARL2BP	PF11527_PF00025	PF00025	PF11527	1	ENSG00000102931_ENSG00000138175	ADP-ribosylation factor family	Arf	The ARF-like 2 binding protein BART	ARL2_Bind_BART	0.881561	1	0.589711	87.4164	Model	182	0.0306748
ENSG00000213465	ENSG00000102931	P36404	Q9Y2Y0	ARL2	ARL2BP	PF11527_PF00025	PF00025	PF11527	1	ENSG00000102931_ENSG00000213465	ADP-ribosylation factor family	Arf	The ARF-like 2 binding protein BART	ARL2_Bind_BART	0.874437	1	0.56514	85.7611	Structure	184	0.0306748
ENSG00000102981	ENSG00000163558	Q9NPB6	P41743	PARD6A	PRKCI	PF00564_PF00564	PF00564	PF00564	1	ENSG00000102981_ENSG00000163558	PB1 domain	PB1	PB1 domain	PB1	0.887364	1	0.404233	73.0313	Structure	596	0.517341
ENSG00000103035	ENSG00000115233	P51665	O00487	PSMD7	PSMD14	PF13012_PF13012	PF13012	PF13012	2	ENSG00000103035_ENSG00000115233	Maintenance of mitochondrial structure and function	MitMem_reg	Maintenance of mitochondrial structure and function	MitMem_reg	0.640964	0	0.704328	82.9094	Structure	324	0.229032
ENSG00000103035	ENSG00000115233	P51665	O00487	PSMD7	PSMD14	PF01398_PF01398	PF01398	PF01398	2	ENSG00000103035_ENSG00000115233	JAB1/Mov34/MPN/PAD-1 ubiquitin protease	JAB	JAB1/Mov34/MPN/PAD-1 ubiquitin protease	JAB	0.882893	1	0.704328	82.9094	Structure	324	0.229032
ENSG00000103275	ENSG00000103549	P63279	O75150	UBE2I	RNF40	PF00179_PF13920	PF00179	PF13920	1	ENSG00000103275_ENSG00000103549	Ubiquitin-conjugating enzyme	UQ_con	Zinc finger, C3HC4 type (RING finger)	zf-C3HC4_3	0.418544	0	0.031773	86.2833	NULL	1001	0.651349
ENSG00000116030	ENSG00000103275	P63165	P63279	SUMO1	UBE2I	PF11976_PF00179	PF11976	PF00179	1	ENSG00000103275_ENSG00000116030	Ubiquitin-2 like Rad60 SUMO-like	Rad60-SLD	Ubiquitin-conjugating enzyme	UQ_con	0.875048	1	0.545316	95.3835	Structure	158	0.752475
ENSG00000103275	ENSG00000135018	P63279	Q9UMX0	UBE2I	UBQLN1	PF00179_PF00240	PF00179	PF00240	1	ENSG00000103275_ENSG00000135018	Ubiquitin-conjugating enzyme	UQ_con	Ubiquitin family	ubiquitin	0.309158	0	0.084452	79.2202	NULL	589	0.93039
ENSG00000103275	ENSG00000148356	P63279	Q6UWE0	UBE2I	LRSAM1	PF00179_PF13920	PF00179	PF13920	1	ENSG00000103275_ENSG00000148356	Ubiquitin-conjugating enzyme	UQ_con	Zinc finger, C3HC4 type (RING finger)	zf-C3HC4_3	0.776431	0	0.033248	80.72	NULL	723	0.341632
ENSG00000157450	ENSG00000103275	Q6ZNA4	P63279	RNF111	UBE2I	PF00179_PF13639	PF13639	PF00179	1	ENSG00000103275_ENSG00000157450	Ring finger domain	zf-RING_2	Ubiquitin-conjugating enzyme	UQ_con	0.741047	0	0.528989	79.6854	NULL	994	0.861167
ENSG00000103275	ENSG00000188021	P63279	Q9UHD9	UBE2I	UBQLN2	PF00179_PF00240	PF00179	PF00240	1	ENSG00000103275_ENSG00000188021	Ubiquitin-conjugating enzyme	UQ_con	Ubiquitin family	ubiquitin	0.25354	0	0.047215	76.7097	NULL	624	0.916667
ENSG00000103326	ENSG00000188021	O75808	Q9UHD9	CAPN15	UBQLN2	PF00240_PF00641	PF00641	PF00240	1	ENSG00000103326_ENSG00000188021	Zn-finger in Ran binding protein and others	zf-RanBP	Ubiquitin family	ubiquitin	0.806917	1	0.043186	61.1099	NULL	1086	0.916667
ENSG00000154582	ENSG00000103363	Q15369	Q15370	ELOC	ELOB	PF03931_PF00240	PF03931	PF00240	1	ENSG00000103363_ENSG00000154582	Skp1 family, tetramerisation domain	Skp1_POZ	Ubiquitin family	ubiquitin	0.842473	1	0.66955	92.8393	Structure	118	0.610169
ENSG00000103365	ENSG00000113595	Q9UJY4	P36406	GGA2	TRIM23	PF00025_PF18308	PF18308	PF00025	1	ENSG00000103365_ENSG00000113595	N-terminal extension of GAT domain	GGA_N-GAT	ADP-ribosylation factor family	Arf	0.814592	1	0.045086	65.7667	Model	613	0.415987
ENSG00000103496	ENSG00000105402	Q12846	P54920	STX4	NAPA	PF14938_PF05739	PF05739	PF14938	1	ENSG00000103496_ENSG00000105402	SNARE domain	SNARE	Soluble NSF attachment protein, SNAP	SNAP	0.500309	0	0.156146	74.6451	Model	297	0.535354
ENSG00000103496	ENSG00000108433	Q12846	O14653	STX4	GOSR2	PF05739_PF12352	PF05739	PF12352	1	ENSG00000103496_ENSG00000108433	SNARE domain	SNARE	Snare region anchored in the vesicle membrane C-terminus	V-SNARE_C	0.29921	0	0.130226	67.9773	NULL	297	0.535354
ENSG00000103496	ENSG00000117533	Q12846	O75379	STX4	VAMP4	PF05739_PF00957	PF05739	PF00957	2	ENSG00000103496_ENSG00000117533	SNARE domain	SNARE	Synaptobrevin	Synaptobrevin	0.5632	0	0.412872	72.6399	Model	297	0.560284
ENSG00000103496	ENSG00000117533	Q12846	O75379	STX4	VAMP4	PF00957_PF00804	PF00804	PF00957	2	ENSG00000103496_ENSG00000117533	Syntaxin	Syntaxin	Synaptobrevin	Synaptobrevin	0.310722	0	0.412872	72.6399	Model	297	0.560284
ENSG00000103496	ENSG00000125814	Q12846	Q9H115	STX4	NAPB	PF14938_PF05739	PF05739	PF14938	1	ENSG00000103496_ENSG00000125814	SNARE domain	SNARE	Soluble NSF attachment protein, SNAP	SNAP	0.508571	0	0.243236	74.664	Model	298	0.535354
ENSG00000103496	ENSG00000139190	Q12846	P23763	STX4	VAMP1	PF05739_PF00957	PF05739	PF00957	2	ENSG00000103496_ENSG00000139190	SNARE domain	SNARE	Synaptobrevin	Synaptobrevin	0.760171	0	0.237566	67.9221	Model	297	0.535354
ENSG00000103496	ENSG00000139190	Q12846	P23763	STX4	VAMP1	PF00957_PF00804	PF00804	PF00957	2	ENSG00000103496_ENSG00000139190	Syntaxin	Syntaxin	Synaptobrevin	Synaptobrevin	0.252576	0	0.237566	67.9221	Model	297	0.535354
ENSG00000168899	ENSG00000103496	O95183	Q12846	VAMP5	STX4	PF05739_PF00957	PF00957	PF05739	2	ENSG00000103496_ENSG00000168899	Synaptobrevin	Synaptobrevin	SNARE domain	SNARE	0.711993	0	0.366957	69.749	Model	297	0.535354
ENSG00000168899	ENSG00000103496	O95183	Q12846	VAMP5	STX4	PF00957_PF00804	PF00957	PF00804	2	ENSG00000103496_ENSG00000168899	Synaptobrevin	Synaptobrevin	Syntaxin	Syntaxin	0.297183	0	0.366957	69.749	Model	297	0.535354
ENSG00000103496	ENSG00000220205	Q12846	P63027	STX4	VAMP2	PF05739_PF00957	PF05739	PF00957	2	ENSG00000103496_ENSG00000220205	SNARE domain	SNARE	Synaptobrevin	Synaptobrevin	0.755447	0	0.613807	79.9267	Model	297	0.535354
ENSG00000103496	ENSG00000220205	Q12846	P63027	STX4	VAMP2	PF00957_PF00804	PF00804	PF00957	2	ENSG00000103496_ENSG00000220205	Syntaxin	Syntaxin	Synaptobrevin	Synaptobrevin	0.404589	0	0.613807	79.9267	Model	297	0.535354
ENSG00000103496	ENSG00000265808	Q12846	O75396	STX4	SEC22B	PF05739_PF00957	PF05739	PF00957	2	ENSG00000103496_ENSG00000265808	SNARE domain	SNARE	Synaptobrevin	Synaptobrevin	0.294973	0	0.065083	71.2693	Dom_dom_model	297	0.535354
ENSG00000103496	ENSG00000265808	Q12846	O75396	STX4	SEC22B	PF00957_PF00804	PF00804	PF00957	2	ENSG00000103496_ENSG00000265808	Syntaxin	Syntaxin	Synaptobrevin	Synaptobrevin	0.30444	0	0.065083	71.2693	Dom_dom_model	297	0.535354
ENSG00000103769	ENSG00000107560	P62491	Q7L804	RAB11A	RAB11FIP2	PF09457_PF00071	PF00071	PF09457	1	ENSG00000103769_ENSG00000107560	Ras family	Ras	FIP domain	RBD-FIP	0.84861	1	0.066065	68.9559	Structure	512	0.681641
ENSG00000103769	ENSG00000167306	P62491	Q9ULV0	RAB11A	MYO5B	PF01843_PF00071	PF00071	PF01843	1	ENSG00000103769_ENSG00000167306	Ras family	Ras	DIL domain	DIL	0.886829	1	0.042855	56.7496	Structure	1848	0.272727
ENSG00000103769	ENSG00000167994	P62491	Q8TBN0	RAB11A	RAB3IL1	PF00071_PF06428	PF00071	PF06428	1	ENSG00000103769_ENSG00000167994	Ras family	Ras	GDP/GTP exchange factor Sec2p	Sec2p	0.700613	0	0.603225	88.5845	Model	382	0.565445
ENSG00000104081	ENSG00000129473	Q96LC9	Q92843	BMF	BCL2L2	PF15185_PF00452	PF15185	PF00452	1	ENSG00000104081_ENSG00000129473	Bcl-2-modifying factor, apoptosis	BMF	Apoptosis regulator proteins, Bcl-2 family	Bcl-2	0.827628	1	0.031322	0	Dom_dom_model	184	0.505435
ENSG00000104081	ENSG00000137875	Q96LC9	Q9HD36	BMF	BCL2L10	PF15185_PF00452	PF15185	PF00452	1	ENSG00000104081_ENSG00000137875	Bcl-2-modifying factor, apoptosis	BMF	Apoptosis regulator proteins, Bcl-2 family	Bcl-2	0.8366	1	0.250141	74.8445	Dom_dom_model	204	0.505435
ENSG00000143384	ENSG00000104081	Q07820	Q96LC9	MCL1	BMF	PF15185_PF00452	PF00452	PF15185	1	ENSG00000104081_ENSG00000143384	Apoptosis regulator proteins, Bcl-2 family	Bcl-2	Bcl-2-modifying factor, apoptosis	BMF	0.85534	1	0.412864	76.718	Model	350	0.582857
ENSG00000171552	ENSG00000104081	Q07817	Q96LC9	BCL2L1	BMF	PF15185_PF00452	PF00452	PF15185	1	ENSG00000104081_ENSG00000171552	Apoptosis regulator proteins, Bcl-2 family	Bcl-2	Bcl-2-modifying factor, apoptosis	BMF	0.865905	1	0.465423	78.1623	Dom_dom_model	233	0.505435
ENSG00000258643	ENSG00000104081	Q92843	Q96LC9	BCL2L2-PABPN1	BMF	PF15185_PF00452	PF00452	PF15185	1	ENSG00000104081_ENSG00000258643	Apoptosis regulator proteins, Bcl-2 family	Bcl-2	Bcl-2-modifying factor, apoptosis	BMF	0.827628	1	0.154554	65.862	Dom_dom_model	365	0.505435
ENSG00000137843	ENSG00000104140	Q9NQU5	Q96L33	PAK6	RHOV	PF00069_PF00071	PF00069	PF00071	2	ENSG00000104140_ENSG00000137843	Protein kinase domain	Pkinase	Ras family	Ras	0.2553	0	0.206567	72.0299	Model	681	0.594714
ENSG00000137843	ENSG00000104140	Q9NQU5	Q96L33	PAK6	RHOV	PF00786_PF00071	PF00786	PF00071	2	ENSG00000104140_ENSG00000137843	P21-Rho-binding domain	PBD	Ras family	Ras	0.874081	1	0.206567	72.0299	Model	681	0.594714
ENSG00000104343	ENSG00000165188	Q96B02	Q96D59	UBE2W	RNF183	PF00179_PF13639	PF00179	PF13639	1	ENSG00000104343_ENSG00000165188	Ubiquitin-conjugating enzyme	UQ_con	Ring finger domain	zf-RING_2	0.832759	1	0.089068	65.703	NULL	192	0.178808
ENSG00000104343	ENSG00000204308	Q96B02	Q99942	UBE2W	RNF5	PF00179_PF13920	PF00179	PF13920	1	ENSG00000104343_ENSG00000204308	Ubiquitin-conjugating enzyme	UQ_con	Zinc finger, C3HC4 type (RING finger)	zf-C3HC4_3	0.822564	1	0.415482	90.0741	NULL	180	0.377778
ENSG00000107551	ENSG00000104375	Q9H2L5	Q13188	RASSF4	STK3	PF11629_PF16517	PF16517	PF11629	2	ENSG00000104375_ENSG00000107551	Novel Ras effector 1 C-terminal SARAH (Sav/Rassf/Hpo) domain	Nore1-SARAH	C terminal SARAH domain of Mst1	Mst1_SARAH	0.76424	0	0.405313	73.5259	Dom_dom_model	491	0.492872
ENSG00000107551	ENSG00000104375	Q9H2L5	Q13188	RASSF4	STK3	PF16517_PF00069	PF16517	PF00069	2	ENSG00000104375_ENSG00000107551	Novel Ras effector 1 C-terminal SARAH (Sav/Rassf/Hpo) domain	Nore1-SARAH	Protein kinase domain	Pkinase	0.76749	0	0.405313	73.5259	Dom_dom_model	491	0.492872
ENSG00000148229	ENSG00000104472	Q9NRF9	Q9NRG0	POLE3	CHRAC1	PF00808_PF00808	PF00808	PF00808	1	ENSG00000104472_ENSG00000148229	Histone-like transcription factor (CBF/NF-Y) and archaeal histone	CBFD_NFYB_HMF	Histone-like transcription factor (CBF/NF-Y) and archaeal histone	CBFD_NFYB_HMF	0.873283	1	0.687014	89.641	Model	147	0.789116
ENSG00000104611	ENSG00000186628	Q9H788	A1L4K1	SH2D4A	FSD2	PF00017_PF00041	PF00017	PF00041	1	ENSG00000104611_ENSG00000186628	SH2 domain	SH2	Fibronectin type III domain	fn3	0.518985	0	0.123707	66.6369	Dom_dom_model	749	0.54185
ENSG00000277586	ENSG00000104722	P07196	P07197	NEFL	NEFM	PF00038_PF00038	PF00038	PF00038	1	ENSG00000104722_ENSG00000277586	Intermediate filament protein	Filament	Intermediate filament protein	Filament	NULL	NULL	0.72522	78.9103	Model	916	0.836245
ENSG00000105926	ENSG00000104863	Q9NZW5	Q9HAP6	PALS2	LIN7B	PF02828_PF02828	PF02828	PF02828	1	ENSG00000104863_ENSG00000105926	L27 domain	L27	L27 domain	L27	0.840138	1	0.479363	75.8961	Dom_dom_model	540	0.516908
ENSG00000104863	ENSG00000108852	Q9HAP6	Q14168	LIN7B	MPP2	PF02828_PF02828	PF02828	PF02828	1	ENSG00000104863_ENSG00000108852	L27 domain	L27	L27 domain	L27	0.841664	1	0.396911	71.7576	Dom_dom_model	576	0.516908
ENSG00000104863	ENSG00000147044	Q9HAP6	O14936	LIN7B	CASK	PF02828_PF02828	PF02828	PF02828	1	ENSG00000104863_ENSG00000147044	L27 domain	L27	L27 domain	L27	0.727394	0	0.352611	69.229	Structure	926	0.516908
ENSG00000150054	ENSG00000104863	Q5T2T1	Q9HAP6	MPP7	LIN7B	PF02828_PF02828	PF02828	PF02828	1	ENSG00000104863_ENSG00000150054	L27 domain	L27	L27 domain	L27	0.877557	1	0.641294	79.1263	Model	576	0.516908
ENSG00000161647	ENSG00000104863	Q13368	Q9HAP6	MPP3	LIN7B	PF02828_PF02828	PF02828	PF02828	1	ENSG00000104863_ENSG00000161647	L27 domain	L27	L27 domain	L27	0.876406	1	0.64164	79.8173	Dom_dom_model	585	0.516908
ENSG00000168591	ENSG00000104969	Q71RG4	O43765	TMUB2	SGTA	PF16546_PF00240	PF00240	PF16546	1	ENSG00000104969_ENSG00000168591	Ubiquitin family	ubiquitin	Homodimerisation domain of SGTA	SGTA_dimer	0.416213	0	0.291001	83.0236	NULL	321	0.504792
ENSG00000188021	ENSG00000104969	Q9UHD9	O43765	UBQLN2	SGTA	PF16546_PF00240	PF00240	PF16546	1	ENSG00000104969_ENSG00000188021	Ubiquitin family	ubiquitin	Homodimerisation domain of SGTA	SGTA_dimer	0.404813	0	0.034977	81.6027	NULL	624	0.916667
ENSG00000204463	ENSG00000104969	P46379	O43765	BAG6	SGTA	PF16546_PF00240	PF00240	PF16546	1	ENSG00000104969_ENSG00000204463	Ubiquitin family	ubiquitin	Homodimerisation domain of SGTA	SGTA_dimer	0.442404	0	0.103685	61.1846	NULL	1132	0.759717
ENSG00000118194	ENSG00000105048	P45379	P13805	TNNT2	TNNT1	PF00992_PF00992	PF00992	PF00992	1	ENSG00000105048_ENSG00000118194	Troponin	Troponin	Troponin	Troponin	0.480995	0	0.092897	84.3959	NULL	298	0.909396
ENSG00000130598	ENSG00000105048	P48788	P13805	TNNI2	TNNT1	PF00992_PF00992	PF00992	PF00992	1	ENSG00000105048_ENSG00000130598	Troponin	Troponin	Troponin	Troponin	0.438594	0	0.616769	86.5108	Model	278	0.912088
ENSG00000140416	ENSG00000105048	P09493	P13805	TPM1	TNNT1	PF00261_PF00992	PF00261	PF00992	1	ENSG00000105048_ENSG00000140416	Tropomyosin	Tropomyosin	Troponin	Troponin	0.484065	0	0.359095	78.0471	Model	284	0.866906
ENSG00000105048	ENSG00000159173	P13805	P19237	TNNT1	TNNI1	PF00992_PF00992	PF00992	PF00992	1	ENSG00000105048_ENSG00000159173	Troponin	Troponin	Troponin	Troponin	0.472258	0	0.610909	85.4211	Model	278	0.866906
ENSG00000108551	ENSG00000105122	Q9Y272	Q86YV0	RASD1	RASAL3	PF00071_PF00616	PF00071	PF00616	1	ENSG00000105122_ENSG00000108551	Ras family	Ras	GTPase-activator protein for Ras-like GTPase	RasGAP	0.790528	0	0.042413	53.3167	NULL	1011	0.534125
ENSG00000105401	ENSG00000148660	Q16543	Q13555	CDC37	CAMK2G	PF03234_PF00069	PF03234	PF00069	2	ENSG00000105401_ENSG00000148660	Cdc37 N terminal kinase binding	CDC37_N	Protein kinase domain	Pkinase	0.401282	0	0.149065	69.5464	Model	558	0.550265
ENSG00000105401	ENSG00000148660	Q16543	Q13555	CDC37	CAMK2G	PF08565_PF00069	PF08565	PF00069	2	ENSG00000105401_ENSG00000148660	Cdc37 Hsp90 binding domain	CDC37_M	Protein kinase domain	Pkinase	0.562997	0	0.149065	69.5464	Model	558	0.550265
ENSG00000105401	ENSG00000169302	Q16543	Q8WU08	CDC37	STK32A	PF03234_PF00069	PF03234	PF00069	2	ENSG00000105401_ENSG00000169302	Cdc37 N terminal kinase binding	CDC37_N	Protein kinase domain	Pkinase	0.298345	0	0.291082	75.3644	Dom_dom_model	396	0.550265
ENSG00000105401	ENSG00000169302	Q16543	Q8WU08	CDC37	STK32A	PF08565_PF00069	PF08565	PF00069	2	ENSG00000105401_ENSG00000169302	Cdc37 Hsp90 binding domain	CDC37_M	Protein kinase domain	Pkinase	0.272689	0	0.291082	75.3644	Dom_dom_model	396	0.550265
ENSG00000162236	ENSG00000105402	Q13190	P54920	STX5	NAPA	PF14938_PF05739	PF05739	PF14938	1	ENSG00000105402_ENSG00000162236	SNARE domain	SNARE	Soluble NSF attachment protein, SNAP	SNAP	0.509123	0	0.051861	76.0326	Dom_dom_model	355	0.425352
ENSG00000105507	ENSG00000159173	Q9NP86	P19237	CABP5	TNNI1	PF13499_PF00992	PF13499	PF00992	1	ENSG00000105507_ENSG00000159173	EF-hand domain pair	EF-hand_7	Troponin	Troponin	0.359068	0	0.194867	70.5048	Dom_dom_model	187	0.40107
ENSG00000127328	ENSG00000105514	Q96QF0	O95716	RAB3IP	RAB3D	PF00071_PF06428	PF06428	PF00071	1	ENSG00000105514_ENSG00000127328	GDP/GTP exchange factor Sec2p	Sec2p	Ras family	Ras	0.718416	0	0.035943	54.9367	Model	476	0.476891
ENSG00000105514	ENSG00000183155	O95716	P47224	RAB3D	RABIF	PF04421_PF00071	PF00071	PF04421	1	ENSG00000105514_ENSG00000183155	Ras family	Ras	Mss4 protein	Mss4	0.676963	0	0.084712	82.5324	Model	219	0.214612
ENSG00000105568	ENSG00000112640	P30153	Q14738	PPP2R1A	PPP2R5D	PF01603_PF13646	PF13646	PF01603	1	ENSG00000105568_ENSG00000112640	HEAT repeats	HEAT_2	Protein phosphatase 2A regulatory B subunit (B56 family)	B56	0.879654	1	0.537371	80.724	Model	602	0.310631
ENSG00000132341	ENSG00000105576	P62826	O14787	RAN	TNPO2	PF03810_PF00071	PF00071	PF03810	1	ENSG00000105576_ENSG00000132341	Ras family	Ras	Importin-beta N-terminal domain	IBN_N	0.906173	1	0.428813	76.7576	Model	897	0.0847269
ENSG00000105642	ENSG00000143933	Q92952	P0DP24	KCNN1	CALM2	PF02888_PF13499	PF02888	PF13499	1	ENSG00000105642_ENSG00000143933	Calmodulin binding domain	CaMBD	EF-hand domain pair	EF-hand_7	0.410611	0	0.222928	79.8536	NULL	543	0.771812
ENSG00000105642	ENSG00000160014	Q92952	P0DP25	KCNN1	CALM3	PF02888_PF13499	PF02888	PF13499	1	ENSG00000105642_ENSG00000160014	Calmodulin binding domain	CaMBD	EF-hand domain pair	EF-hand_7	0.452912	0	0.218362	79.416	NULL	543	0.771812
ENSG00000105642	ENSG00000198668	Q92952	P0DP23	KCNN1	CALM1	PF02888_PF13499	PF02888	PF13499	1	ENSG00000105642_ENSG00000198668	Calmodulin binding domain	CaMBD	EF-hand domain pair	EF-hand_7	0.431684	0	0.14025	77.8359	NULL	543	0.771812
ENSG00000105649	ENSG00000127328	P20336	Q96QF0	RAB3A	RAB3IP	PF00071_PF06428	PF00071	PF06428	1	ENSG00000105649_ENSG00000127328	Ras family	Ras	GDP/GTP exchange factor Sec2p	Sec2p	0.734051	0	0.033065	54.2687	Model	476	0.476891
ENSG00000105649	ENSG00000167994	P20336	Q8TBN0	RAB3A	RAB3IL1	PF00071_PF06428	PF00071	PF06428	1	ENSG00000105649_ENSG00000167994	Ras family	Ras	GDP/GTP exchange factor Sec2p	Sec2p	0.697796	0	0.059041	77.131	Model	382	0.565445
ENSG00000105649	ENSG00000183155	P20336	P47224	RAB3A	RABIF	PF04421_PF00071	PF00071	PF04421	1	ENSG00000105649_ENSG00000183155	Ras family	Ras	Mss4 protein	Mss4	0.785821	0	0.085763	81.695	Model	220	0.204545
ENSG00000105662	ENSG00000118260	Q6UUV9	P16220	CRTC1	CREB1	PF12884_PF00170	PF12884	PF00170	1	ENSG00000105662_ENSG00000118260	Transducer of regulated CREB activity, N terminus	TORC_N	bZIP transcription factor	bZIP_1	0.715946	0	0.054846	64.6953	Model	634	0.94795
ENSG00000105810	ENSG00000112576	Q00534	P30281	CDK6	CCND3	PF00134_PF00069	PF00069	PF00134	2	ENSG00000105810_ENSG00000112576	Protein kinase domain	Pkinase	Cyclin, N-terminal domain	Cyclin_N	NULL	NULL	0.678457	84.0272	Model	326	0.160959
ENSG00000105810	ENSG00000112576	Q00534	P30281	CDK6	CCND3	PF02984_PF00069	PF00069	PF02984	2	ENSG00000105810_ENSG00000112576	Protein kinase domain	Pkinase	Cyclin, C-terminal domain	Cyclin_C	NULL	NULL	0.678457	84.0272	Model	326	0.160959
ENSG00000105810	ENSG00000118816	Q00534	Q14094	CDK6	CCNI	PF00134_PF00069	PF00069	PF00134	1	ENSG00000105810_ENSG00000118816	Protein kinase domain	Pkinase	Cyclin, N-terminal domain	Cyclin_N	NULL	NULL	0.581636	79.8213	Dom_dom_model	377	0.204244
ENSG00000105810	ENSG00000123080	Q00534	P42773	CDK6	CDKN2C	PF13857_PF00069	PF00069	PF13857	1	ENSG00000105810_ENSG00000123080	Protein kinase domain	Pkinase	Ankyrin repeats (many copies)	Ank_5	NULL	NULL	0.264525	80.8382	Structure	326	0.35119
ENSG00000105810	ENSG00000134480	Q00534	P51946	CDK6	CCNH	PF00134_PF00069	PF00069	PF00134	1	ENSG00000105810_ENSG00000134480	Protein kinase domain	Pkinase	Cyclin, N-terminal domain	Cyclin_N	NULL	NULL	0.453553	80.3756	Model	326	0.107362
ENSG00000105926	ENSG00000111052	Q9NZW5	O14910	PALS2	LIN7A	PF02828_PF02828	PF02828	PF02828	1	ENSG00000105926_ENSG00000111052	L27 domain	L27	L27 domain	L27	0.695056	0	0.62519	77.6326	Dom_dom_model	540	0.523605
ENSG00000105926	ENSG00000148943	Q9NZW5	Q9NUP9	PALS2	LIN7C	PF02828_PF02828	PF02828	PF02828	1	ENSG00000105926_ENSG00000148943	L27 domain	L27	L27 domain	L27	0.834294	1	0.50158	75.7971	Dom_dom_model	540	0.527919
ENSG00000143933	ENSG00000106012	P0DP24	Q6IPM2	CALM2	IQCE	PF13499_PF00612	PF13499	PF00612	1	ENSG00000106012_ENSG00000143933	EF-hand domain pair	EF-hand_7	IQ calmodulin-binding motif	IQ	0.466256	0	0.041583	78.9284	NULL	695	0.91223
ENSG00000106012	ENSG00000160014	Q6IPM2	P0DP25	IQCE	CALM3	PF13499_PF00612	PF00612	PF13499	1	ENSG00000106012_ENSG00000160014	IQ calmodulin-binding motif	IQ	EF-hand domain pair	EF-hand_7	0.475974	0	0.058978	87.8908	NULL	695	0.91223
ENSG00000198668	ENSG00000106012	P0DP23	Q6IPM2	CALM1	IQCE	PF13499_PF00612	PF13499	PF00612	1	ENSG00000106012_ENSG00000198668	EF-hand domain pair	EF-hand_7	IQ calmodulin-binding motif	IQ	0.703218	0	0.032821	71.1293	Dom_dom_model	695	0.91223
ENSG00000119318	ENSG00000106052	P54727	Q86VP1	RAD23B	TAX1BP1	PF18112_PF00240	PF00240	PF18112	1	ENSG00000106052_ENSG00000119318	Ubiquitin family	ubiquitin	Autophagy receptor zinc finger-C2H2 domain	Zn-C2H2_12	0.707647	0	0.054465	63.8275	NULL	789	0.784841
ENSG00000106052	ENSG00000150991	Q86VP1	P0CG48	TAX1BP1	UBC	PF18112_PF00240	PF18112	PF00240	1	ENSG00000106052_ENSG00000150991	Autophagy receptor zinc finger-C2H2 domain	Zn-C2H2_12	Ubiquitin family	ubiquitin	0.463605	0	0.200971	79.3143	Structure	789	0.551331
ENSG00000170315	ENSG00000106052	P0CG47	Q86VP1	UBB	TAX1BP1	PF18112_PF00240	PF00240	PF18112	1	ENSG00000106052_ENSG00000170315	Ubiquitin family	ubiquitin	Autophagy receptor zinc finger-C2H2 domain	Zn-C2H2_12	0.528105	0	0.038433	69.905	Structure	789	0.551331
ENSG00000106052	ENSG00000221983	Q86VP1	P62987	TAX1BP1	UBA52	PF18112_PF00240	PF18112	PF00240	1	ENSG00000106052_ENSG00000221983	Autophagy receptor zinc finger-C2H2 domain	Zn-C2H2_12	Ubiquitin family	ubiquitin	0.764376	0	0.039068	64.7484	Structure	789	0.551331
ENSG00000170209	ENSG00000106069	Q8NFD2	P52757	ANKK1	CHN2	PF07714_PF00017	PF07714	PF00017	1	ENSG00000106069_ENSG00000170209	Protein tyrosine and serine/threonine kinase	PK_Tyr_Ser-Thr	SH2 domain	SH2	0.351274	0	0.096632	72.6242	NULL	765	0.122876
ENSG00000106070	ENSG00000136573	Q13322	P51451	GRB10	BLK	PF07714_PF00017	PF00017	PF07714	2	ENSG00000106070_ENSG00000136573	SH2 domain	SH2	Protein tyrosine and serine/threonine kinase	PK_Tyr_Ser-Thr	0.291005	0	0.053016	55.555	Model	594	0.377104
ENSG00000106070	ENSG00000136573	Q13322	P51451	GRB10	BLK	PF08947_PF07714	PF08947	PF07714	2	ENSG00000106070_ENSG00000136573	BPS (Between PH and SH2)	BPS	Protein tyrosine and serine/threonine kinase	PK_Tyr_Ser-Thr	0.77728	0	0.053016	55.555	Model	594	0.377104
ENSG00000106070	ENSG00000174292	Q13322	Q13470	GRB10	TNK1	PF07714_PF00017	PF00017	PF07714	2	ENSG00000106070_ENSG00000174292	SH2 domain	SH2	Protein tyrosine and serine/threonine kinase	PK_Tyr_Ser-Thr	0.237358	0	0.037839	49.2773	NULL	666	0.445946
ENSG00000106070	ENSG00000174292	Q13322	Q13470	GRB10	TNK1	PF08947_PF07714	PF08947	PF07714	2	ENSG00000106070_ENSG00000174292	BPS (Between PH and SH2)	BPS	Protein tyrosine and serine/threonine kinase	PK_Tyr_Ser-Thr	0.717788	0	0.037839	49.2773	NULL	666	0.445946
ENSG00000106089	ENSG00000108433	Q16623	O14653	STX1A	GOSR2	PF05739_PF12352	PF05739	PF12352	1	ENSG00000106089_ENSG00000108433	SNARE domain	SNARE	Snare region anchored in the vesicle membrane C-terminus	V-SNARE_C	0.360313	0	0.165949	68.735	Dom_dom_model	288	0.509434
ENSG00000106089	ENSG00000117533	Q16623	O75379	STX1A	VAMP4	PF05739_PF00957	PF05739	PF00957	2	ENSG00000106089_ENSG00000117533	SNARE domain	SNARE	Synaptobrevin	Synaptobrevin	0.622808	0	0.42239	73.0799	Model	288	0.560284
ENSG00000106089	ENSG00000117533	Q16623	O75379	STX1A	VAMP4	PF00957_PF00804	PF00804	PF00957	2	ENSG00000106089_ENSG00000117533	Syntaxin	Syntaxin	Synaptobrevin	Synaptobrevin	0.583931	0	0.42239	73.0799	Model	288	0.560284
ENSG00000106089	ENSG00000125814	Q16623	Q9H115	STX1A	NAPB	PF14938_PF05739	PF05739	PF14938	1	ENSG00000106089_ENSG00000125814	SNARE domain	SNARE	Soluble NSF attachment protein, SNAP	SNAP	0.496561	0	0.119757	81.0514	Model	298	0.479167
ENSG00000106089	ENSG00000139190	Q16623	P23763	STX1A	VAMP1	PF05739_PF00957	PF05739	PF00957	2	ENSG00000106089_ENSG00000139190	SNARE domain	SNARE	Synaptobrevin	Synaptobrevin	0.73838	0	0.498467	75.5566	Model	288	0.479167
ENSG00000106089	ENSG00000139190	Q16623	P23763	STX1A	VAMP1	PF00957_PF00804	PF00804	PF00957	2	ENSG00000106089_ENSG00000139190	Syntaxin	Syntaxin	Synaptobrevin	Synaptobrevin	0.367034	0	0.498467	75.5566	Model	288	0.479167
ENSG00000106089	ENSG00000168899	Q16623	O95183	STX1A	VAMP5	PF05739_PF00957	PF05739	PF00957	2	ENSG00000106089_ENSG00000168899	SNARE domain	SNARE	Synaptobrevin	Synaptobrevin	0.6805	0	0.411006	72.11	Model	288	0.479167
ENSG00000106089	ENSG00000168899	Q16623	O95183	STX1A	VAMP5	PF00957_PF00804	PF00804	PF00957	2	ENSG00000106089_ENSG00000168899	Syntaxin	Syntaxin	Synaptobrevin	Synaptobrevin	0.270788	0	0.411006	72.11	Model	288	0.479167
ENSG00000106089	ENSG00000220205	Q16623	P63027	STX1A	VAMP2	PF05739_PF00957	PF05739	PF00957	2	ENSG00000106089_ENSG00000220205	SNARE domain	SNARE	Synaptobrevin	Synaptobrevin	0.742928	0	0.656293	83.2135	Structure	288	0.479167
ENSG00000106089	ENSG00000220205	Q16623	P63027	STX1A	VAMP2	PF00957_PF00804	PF00804	PF00957	2	ENSG00000106089_ENSG00000220205	Syntaxin	Syntaxin	Synaptobrevin	Synaptobrevin	0.312209	0	0.656293	83.2135	Structure	288	0.479167
ENSG00000106089	ENSG00000265808	Q16623	O75396	STX1A	SEC22B	PF05739_PF00957	PF05739	PF00957	2	ENSG00000106089_ENSG00000265808	SNARE domain	SNARE	Synaptobrevin	Synaptobrevin	0.266317	0	0.078435	69.8237	Dom_dom_model	288	0.479167
ENSG00000106089	ENSG00000265808	Q16623	O75396	STX1A	SEC22B	PF00957_PF00804	PF00804	PF00957	2	ENSG00000106089_ENSG00000265808	Syntaxin	Syntaxin	Synaptobrevin	Synaptobrevin	0.336987	0	0.078435	69.8237	Dom_dom_model	288	0.479167
ENSG00000169372	ENSG00000106144	P78560	P42575	CRADD	CASP2	PF00619_PF00619	PF00619	PF00619	1	ENSG00000106144_ENSG00000169372	Caspase recruitment domain	CARD	Caspase recruitment domain	CARD	0.831799	1	0.323158	81.3109	Dom_dom_model	452	0.20603
ENSG00000126785	ENSG00000106299	Q9H4E5	O00401	RHOJ	WASL	PF00786_PF00071	PF00071	PF00786	1	ENSG00000106299_ENSG00000126785	Ras family	Ras	P21-Rho-binding domain	PBD	0.754647	0	0.272337	78.8808	Model	505	0.778218
ENSG00000115866	ENSG00000106305	P14868	Q13155	DARS1	AIMP2	PF16780_PF00152	PF00152	PF16780	2	ENSG00000106305_ENSG00000115866	tRNA synthetases class II (D, K and N)	tRNA-synt_2	AIMP2 lysyl-tRNA synthetase binding domain	AIMP2_LysRS_bd	0.313219	0	0.037731	79.761	Structure	501	0.235529
ENSG00000115866	ENSG00000106305	P14868	Q13155	DARS1	AIMP2	PF18569_PF00152	PF00152	PF18569	2	ENSG00000106305_ENSG00000115866	tRNA synthetases class II (D, K and N)	tRNA-synt_2	Thioredoxin-like domain	Thioredoxin_16	0.890231	1	0.037731	79.761	Structure	501	0.235529
ENSG00000130332	ENSG00000106355	Q9UK45	Q9Y4Y9	LSM7	LSM5	PF01423_PF01423	PF01423	PF01423	1	ENSG00000106355_ENSG00000130332	LSM domain	LSM	LSM domain	LSM	0.894877	1	0.598455	88.1716	Structure	103	0.203883
ENSG00000106355	ENSG00000139343	Q9Y4Y9	P62306	LSM5	SNRPF	PF01423_PF01423	PF01423	PF01423	1	ENSG00000106355_ENSG00000139343	LSM domain	LSM	LSM domain	LSM	0.691218	0	0.546068	90.4752	Model	91	0.175824
ENSG00000106355	ENSG00000164167	Q9Y4Y9	P62312	LSM5	LSM6	PF01423_PF01423	PF01423	PF01423	1	ENSG00000106355_ENSG00000164167	LSM domain	LSM	LSM domain	LSM	0.856099	1	0.629003	92.4839	Structure	91	0.175824
ENSG00000106355	ENSG00000170860	Q9Y4Y9	P62310	LSM5	LSM3	PF01423_PF01423	PF01423	PF01423	1	ENSG00000106355_ENSG00000170860	LSM domain	LSM	LSM domain	LSM	0.860198	1	0.596952	91.7463	Model	102	0.294118
ENSG00000182004	ENSG00000106355	P62304	Q9Y4Y9	SNRPE	LSM5	PF01423_PF01423	PF01423	PF01423	1	ENSG00000106355_ENSG00000182004	LSM domain	LSM	LSM domain	LSM	0.85566	1	0.601982	92.407	Dom_dom_model	92	0.175824
ENSG00000129084	ENSG00000106588	P25786	P25787	PSMA1	PSMA2	PF00227_PF00227	PF00227	PF00227	2	ENSG00000106588_ENSG00000129084	Proteasome subunit	Proteasome	Proteasome subunit	Proteasome	0.859748	1	0.68069	91.6088	Model	263	0.205323
ENSG00000129084	ENSG00000106588	P25786	P25787	PSMA1	PSMA2	PF10584_PF10584	PF10584	PF10584	2	ENSG00000106588_ENSG00000129084	Proteasome subunit A N-terminal signature	Proteasome_A_N	Proteasome subunit A N-terminal signature	Proteasome_A_N	0.841758	1	0.68069	91.6088	Model	263	0.205323
ENSG00000106689	ENSG00000198728	P50458	Q86U70	LHX2	LDB1	PF17916_PF00412	PF00412	PF17916	1	ENSG00000106689_ENSG00000198728	LIM domain	LIM	LIM interaction domain (LID)	LID	0.636352	0	0.453944	72.9344	Model	411	0.497537
ENSG00000198728	ENSG00000106852	Q86U70	Q9UPM6	LDB1	LHX6	PF17916_PF00412	PF17916	PF00412	1	ENSG00000106852_ENSG00000198728	LIM interaction domain (LID)	LID	LIM domain	LIM	0.717472	0	0.563499	74.2756	NULL	411	0.437956
ENSG00000107187	ENSG00000198728	Q9UBR4	Q86U70	LHX3	LDB1	PF17916_PF00412	PF00412	PF17916	1	ENSG00000107187_ENSG00000198728	LIM domain	LIM	LIM interaction domain (LID)	LID	0.693455	0	0.442226	73.3306	NULL	411	0.581864
ENSG00000107262	ENSG00000109971	Q99933	P11142	BAG1	HSPA8	PF02179_PF00012	PF02179	PF00012	1	ENSG00000107262_ENSG00000109971	BAG domain	BAG	Hsp70 protein	HSP70	0.897164	1	0.092454	72.3108	Structure	646	0.568116
ENSG00000107404	ENSG00000161202	O14640	Q92997	DVL1	DVL3	PF00778_PF00778	PF00778	PF00778	1	ENSG00000107404_ENSG00000161202	DIX domain	DIX	DIX domain	DIX	0.857263	1	0.134426	55.1233	Model	716	0.625698
ENSG00000132698	ENSG00000107560	P57735	Q7L804	RAB25	RAB11FIP2	PF09457_PF00071	PF00071	PF09457	1	ENSG00000107560_ENSG00000132698	Ras family	Ras	FIP domain	RBD-FIP	0.850093	1	0.058776	62.129	Structure	512	0.681641
ENSG00000107560	ENSG00000185236	Q7L804	Q15907	RAB11FIP2	RAB11B	PF09457_PF00071	PF09457	PF00071	1	ENSG00000107560_ENSG00000185236	FIP domain	RBD-FIP	Ras family	Ras	0.85132	1	0.072163	70.7028	Model	512	0.681641
ENSG00000111266	ENSG00000107643	Q9BY84	P45983	DUSP16	MAPK8	PF00069_PF00581	PF00581	PF00069	2	ENSG00000107643_ENSG00000111266	Rhodanese-like domain	Rhodanese	Protein kinase domain	Pkinase	0.670008	0	0.515591	72.0262	Structure	665	0.415038
ENSG00000111266	ENSG00000107643	Q9BY84	P45983	DUSP16	MAPK8	PF00782_PF00069	PF00782	PF00069	2	ENSG00000107643_ENSG00000111266	Dual specificity phosphatase, catalytic domain	DSPc	Protein kinase domain	Pkinase	0.869239	1	0.515591	72.0262	Structure	665	0.415038
ENSG00000143507	ENSG00000107643	Q9Y6W6	P45983	DUSP10	MAPK8	PF00069_PF00581	PF00581	PF00069	2	ENSG00000107643_ENSG00000143507	Rhodanese-like domain	Rhodanese	Protein kinase domain	Pkinase	0.59368	0	0.31334	71.1911	Model	482	0.288382
ENSG00000143507	ENSG00000107643	Q9Y6W6	P45983	DUSP10	MAPK8	PF00782_PF00069	PF00782	PF00069	2	ENSG00000107643_ENSG00000143507	Dual specificity phosphatase, catalytic domain	DSPc	Protein kinase domain	Pkinase	0.875466	1	0.31334	71.1911	Model	482	0.288382
ENSG00000107960	ENSG00000257949	Q9H668	Q86WV5	STN1	TEN1	PF15490_PF01336	PF01336	PF15490	2	ENSG00000107960_ENSG00000257949	OB-fold nucleic acid binding domain	tRNA_anti-codon	Telomere-capping, CST complex subunit	Ten1_2	0.90691	1	0.673366	93.6544	Structure	368	0.076087
ENSG00000107960	ENSG00000257949	Q9H668	Q86WV5	STN1	TEN1	PF09170_PF15490	PF09170	PF15490	2	ENSG00000107960_ENSG00000257949	CST, complex subunit STN1, C terminal	STN1_2	Telomere-capping, CST complex subunit	Ten1_2	0.842901	1	0.673366	93.6544	Structure	368	0.076087
ENSG00000108306	ENSG00000113558	Q96IG2	P63208	FBXL20	SKP1	PF12937_PF01466	PF12937	PF01466	1	ENSG00000108306_ENSG00000113558	F-box-like	F-box-like	Skp1 family, dimerisation domain	Skp1	0.785255	0	0.051044	69.6612	Model	436	0.582822
ENSG00000108309	ENSG00000125249	Q59EK9	P10114	RUNDC3A	RAP2A	PF02759_PF00071	PF02759	PF00071	1	ENSG00000108309_ENSG00000125249	RUN domain	RUN	Ras family	Ras	0.26321	0	0.279006	81.4795	NULL	446	0.396861
ENSG00000164949	ENSG00000108309	P55040	Q59EK9	GEM	RUNDC3A	PF02759_PF00071	PF00071	PF02759	1	ENSG00000108309_ENSG00000164949	Ras family	Ras	RUN domain	RUN	0.712486	0	0.038811	55.6675	NULL	446	0.396861
ENSG00000181467	ENSG00000108309	P61225	Q59EK9	RAP2B	RUNDC3A	PF02759_PF00071	PF00071	PF02759	1	ENSG00000108309_ENSG00000181467	Ras family	Ras	RUN domain	RUN	0.654202	0	0.293928	80.4617	NULL	446	0.396861
ENSG00000127922	ENSG00000108344	P60896	O43242	SEM1	PSMD3	PF05160_PF01399	PF05160	PF01399	1	ENSG00000108344_ENSG00000127922	DSS1/SEM1 family	DSS1_SEM1	PCI domain	PCI	0.64676	0	0.191391	67.8037	Structure	534	1
ENSG00000108349	ENSG00000141543	O15234	P38919	CASC3	EIF4A3	PF09405_PF00270	PF09405	PF00270	1	ENSG00000108349_ENSG00000141543	CASC3/Barentsz eIF4AIII binding	Btz	DEAD/DEAH box helicase	DEAD	0.854389	1	0.168373	70.5331	Structure	703	0.99431
ENSG00000108417	ENSG00000135443	O76014	P78386	KRT37	KRT85	PF00038_PF00038	PF00038	PF00038	1	ENSG00000108417_ENSG00000135443	Intermediate filament protein	Filament	Intermediate filament protein	Filament	NULL	NULL	0.734396	85.9058	Model	507	0.182628
ENSG00000139648	ENSG00000108417	Q3SY84	O76014	KRT71	KRT37	PF00038_PF00038	PF00038	PF00038	1	ENSG00000108417_ENSG00000139648	Intermediate filament protein	Filament	Intermediate filament protein	Filament	NULL	NULL	0.735137	87.2187	Model	523	0.219885
ENSG00000108417	ENSG00000167768	O76014	P04264	KRT37	KRT1	PF00038_PF00038	PF00038	PF00038	1	ENSG00000108417_ENSG00000167768	Intermediate filament protein	Filament	Intermediate filament protein	Filament	NULL	NULL	0.731643	85.5583	Model	644	0.650621
ENSG00000108417	ENSG00000170442	O76014	O43790	KRT37	KRT86	PF00038_PF00038	PF00038	PF00038	1	ENSG00000108417_ENSG00000170442	Intermediate filament protein	Filament	Intermediate filament protein	Filament	NULL	NULL	0.73323	85.0416	Model	486	0.182628
ENSG00000170454	ENSG00000108417	O95678	O76014	KRT75	KRT37	PF00038_PF00038	PF00038	PF00038	1	ENSG00000108417_ENSG00000170454	Intermediate filament protein	Filament	Intermediate filament protein	Filament	NULL	NULL	0.732861	85.8479	Model	551	0.297641
ENSG00000108417	ENSG00000170465	O76014	P48668	KRT37	KRT6C	PF00038_PF00038	PF00038	PF00038	1	ENSG00000108417_ENSG00000170465	Intermediate filament protein	Filament	Intermediate filament protein	Filament	NULL	NULL	0.734585	87.6138	Model	564	0.27305
ENSG00000170477	ENSG00000108417	P19013	O76014	KRT4	KRT37	PF00038_PF00038	PF00038	PF00038	1	ENSG00000108417_ENSG00000170477	Intermediate filament protein	Filament	Intermediate filament protein	Filament	NULL	NULL	0.734639	86.7256	Model	520	0.273077
ENSG00000108417	ENSG00000170484	O76014	Q7RTS7	KRT37	KRT74	PF00038_PF00038	PF00038	PF00038	1	ENSG00000108417_ENSG00000170484	Intermediate filament protein	Filament	Intermediate filament protein	Filament	NULL	NULL	0.734276	86.7138	Model	529	0.302457
ENSG00000170523	ENSG00000108417	P78385	O76014	KRT83	KRT37	PF00038_PF00038	PF00038	PF00038	1	ENSG00000108417_ENSG00000170523	Intermediate filament protein	Filament	Intermediate filament protein	Filament	NULL	NULL	0.732009	83.4558	Model	493	0.182628
ENSG00000170819	ENSG00000108417	Q13515	O76014	BFSP2	KRT37	PF00038_PF00038	PF00038	PF00038	1	ENSG00000108417_ENSG00000170819	Intermediate filament protein	Filament	Intermediate filament protein	Filament	NULL	NULL	0.683505	77.567	Model	449	0.513253
ENSG00000175084	ENSG00000108417	P17661	O76014	DES	KRT37	PF00038_PF00038	PF00038	PF00038	1	ENSG00000108417_ENSG00000175084	Intermediate filament protein	Filament	Intermediate filament protein	Filament	NULL	NULL	0.73213	86.151	Model	470	0.53617
ENSG00000185069	ENSG00000108417	Q01546	O76014	KRT76	KRT37	PF00038_PF00038	PF00038	PF00038	1	ENSG00000108417_ENSG00000185069	Intermediate filament protein	Filament	Intermediate filament protein	Filament	NULL	NULL	0.732938	83.8997	Model	638	0.412226
ENSG00000108417	ENSG00000185479	O76014	P04259	KRT37	KRT6B	PF00038_PF00038	PF00038	PF00038	1	ENSG00000108417_ENSG00000185479	Intermediate filament protein	Filament	Intermediate filament protein	Filament	NULL	NULL	0.73402	86.8755	Model	564	0.296099
ENSG00000186442	ENSG00000108417	P12035	O76014	KRT3	KRT37	PF00038_PF00038	PF00038	PF00038	1	ENSG00000108417_ENSG00000186442	Intermediate filament protein	Filament	Intermediate filament protein	Filament	NULL	NULL	0.733386	84.2582	Model	628	0.366242
ENSG00000108417	ENSG00000205426	O76014	Q14533	KRT37	KRT81	PF00038_PF00038	PF00038	PF00038	1	ENSG00000108417_ENSG00000205426	Intermediate filament protein	Filament	Intermediate filament protein	Filament	NULL	NULL	0.733503	84.4955	Model	505	0.182628
ENSG00000135823	ENSG00000108433	O43752	O14653	STX6	GOSR2	PF05739_PF12352	PF05739	PF12352	1	ENSG00000108433_ENSG00000135823	SNARE domain	SNARE	Snare region anchored in the vesicle membrane C-terminus	V-SNARE_C	0.298387	0	0.31975	76.0233	NULL	255	0.509434
ENSG00000162236	ENSG00000108433	Q13190	O14653	STX5	GOSR2	PF05739_PF12352	PF05739	PF12352	1	ENSG00000108433_ENSG00000162236	SNARE domain	SNARE	Snare region anchored in the vesicle membrane C-terminus	V-SNARE_C	0.644908	0	0.626804	80.0894	Dom_dom_model	355	0.509434
ENSG00000108591	ENSG00000111832	P55039	Q9H446	DRG2	RWDD1	PF16543_PF16897	PF16897	PF16543	3	ENSG00000108591_ENSG00000111832	C-terminal region of MMR_HSR1 domain	MMR_HSR1_Xtn	DRG Family Regulatory Proteins, Tma46	DFRP_C	0.710861	0	0.60859	82.5822	NULL	364	0.687243
ENSG00000108591	ENSG00000111832	P55039	Q9H446	DRG2	RWDD1	PF16543_PF01926	PF01926	PF16543	3	ENSG00000108591_ENSG00000111832	50S ribosome-binding GTPase	MMR_HSR1	DRG Family Regulatory Proteins, Tma46	DFRP_C	0.816003	1	0.60859	82.5822	NULL	364	0.687243
ENSG00000108591	ENSG00000111832	P55039	Q9H446	DRG2	RWDD1	PF16543_PF02824	PF02824	PF16543	3	ENSG00000108591_ENSG00000111832	TGS domain	TGS	DRG Family Regulatory Proteins, Tma46	DFRP_C	0.714175	0	0.60859	82.5822	NULL	364	0.687243
ENSG00000166200	ENSG00000108671	P61201	O00231	COPS2	PSMD11	PF01399_PF01399	PF01399	PF01399	1	ENSG00000108671_ENSG00000166200	PCI domain	PCI	PCI domain	PCI	0.648695	0	0.035753	77.1411	Dom_dom_model	443	0.148984
ENSG00000108759	ENSG00000167767	Q14532	Q6KB66	KRT32	KRT80	PF00038_PF00038	PF00038	PF00038	1	ENSG00000108759_ENSG00000167767	Intermediate filament protein	Filament	Intermediate filament protein	Filament	NULL	NULL	0.733868	86.8544	Model	452	0.314159
ENSG00000170442	ENSG00000108759	O43790	Q14532	KRT86	KRT32	PF00038_PF00038	PF00038	PF00038	1	ENSG00000108759_ENSG00000170442	Intermediate filament protein	Filament	Intermediate filament protein	Filament	NULL	NULL	0.73153	83.653	Model	486	0.15625
ENSG00000170486	ENSG00000108759	Q14CN4	Q14532	KRT72	KRT32	PF00038_PF00038	PF00038	PF00038	1	ENSG00000108759_ENSG00000170486	Intermediate filament protein	Filament	Intermediate filament protein	Filament	NULL	NULL	0.735555	88.051	Model	511	0.15625
ENSG00000108774	ENSG00000136044	P51148	Q8NEU8	RAB5C	APPL2	PF00169_PF00071	PF00071	PF00169	1	ENSG00000108774_ENSG00000136044	Ras family	Ras	PH domain	PH	0.706928	0	0.050407	75.3729	NULL	664	0.25
ENSG00000108774	ENSG00000178038	P51148	Q60I27	RAB5C	ALS2CL	PF00071_PF02204	PF00071	PF02204	1	ENSG00000108774_ENSG00000178038	Ras family	Ras	Vacuolar sorting protein 9 (VPS9) domain	VPS9	0.904017	1	0.115391	71.0789	NULL	953	0.25
ENSG00000128298	ENSG00000108798	Q6UXY1	Q9P2A4	BAIAP2L2	ABI3	PF14604_PF14604	PF14604	PF14604	1	ENSG00000108798_ENSG00000128298	Variant SH3 domain	SH3_9	Variant SH3 domain	SH3_9	0.298706	0	0.157491	77.7097	NULL	529	0.674863
ENSG00000111052	ENSG00000108852	O14910	Q14168	LIN7A	MPP2	PF02828_PF02828	PF02828	PF02828	1	ENSG00000108852_ENSG00000111052	L27 domain	L27	L27 domain	L27	0.764977	0	0.433955	72.7615	Dom_dom_model	576	0.523605
ENSG00000148943	ENSG00000108852	Q9NUP9	Q14168	LIN7C	MPP2	PF02828_PF02828	PF02828	PF02828	1	ENSG00000108852_ENSG00000148943	L27 domain	L27	L27 domain	L27	0.844698	1	0.244936	66.5214	Dom_dom_model	576	0.527919
ENSG00000118507	ENSG00000108946	Q9P0M2	P10644	AKAP7	PRKAR1A	PF10470_PF02197	PF10470	PF02197	1	ENSG00000108946_ENSG00000118507	PKA-RI-RII subunit binding domain of A-kinase anchor protein	AKAP7_RIRII_bdg	Regulatory subunit of type II PKA R-subunit	RIIa	0.225821	0	0.164016	68.4329	NULL	381	0.807692
ENSG00000187699	ENSG00000108946	Q9BSF0	P10644	C2orf88	PRKAR1A	PF02197_PF15127	PF15127	PF02197	1	ENSG00000108946_ENSG00000187699	Small membrane A-kinase anchor protein	SmAKAP	Regulatory subunit of type II PKA R-subunit	RIIa	0.790355	0	0.342947	76.5601	Model	381	0.557895
ENSG00000188191	ENSG00000108946	P31321	P10644	PRKAR1B	PRKAR1A	PF02197_PF02197	PF02197	PF02197	1	ENSG00000108946_ENSG00000188191	Regulatory subunit of type II PKA R-subunit	RIIa	Regulatory subunit of type II PKA R-subunit	RIIa	0.851085	1	0.579966	74.6505	Model	381	0.19685
ENSG00000109103	ENSG00000138175	Q13432	P36405	UNC119	ARL3	PF00025_PF05351	PF05351	PF00025	1	ENSG00000109103_ENSG00000138175	GMP-PDE, delta subunit	GMP_PDE_delta	ADP-ribosylation factor family	Arf	0.890089	1	0.536981	89.6648	Model	240	0.375
ENSG00000109103	ENSG00000185305	Q13432	Q9NXU5	UNC119	ARL15	PF00025_PF05351	PF05351	PF00025	1	ENSG00000109103_ENSG00000185305	GMP-PDE, delta subunit	GMP_PDE_delta	ADP-ribosylation factor family	Arf	0.867884	1	0.46082	82.7035	NULL	240	0.375
ENSG00000109103	ENSG00000213465	Q13432	P36404	UNC119	ARL2	PF00025_PF05351	PF05351	PF00025	1	ENSG00000109103_ENSG00000213465	GMP-PDE, delta subunit	GMP_PDE_delta	ADP-ribosylation factor family	Arf	0.867134	1	0.541638	88.9974	Model	240	0.375
ENSG00000109118	ENSG00000185787	Q96QT6	Q9UBU8	PHF12	MORF4L1	PF05712_PF16737	PF16737	PF05712	1	ENSG00000109118_ENSG00000185787	PHD finger protein 12 MRG binding domain	PHF12_MRG_bd	MRG	MRG	0.767386	0	0.496527	72.6943	Structure	1004	0.621514
ENSG00000116586	ENSG00000109270	Q9Y2Q5	Q9UHA4	LAMTOR2	LAMTOR3	PF08923_PF03259	PF03259	PF08923	1	ENSG00000109270_ENSG00000116586	Roadblock/LC7 domain	Robl_LC7	Mitogen-activated protein kinase kinase 1 interacting	MAPKK1_Int	0.91584	1	0.692523	96.0951	Structure	125	0
ENSG00000157450	ENSG00000109332	Q6ZNA4	P61077	RNF111	UBE2D3	PF00179_PF13639	PF13639	PF00179	1	ENSG00000109332_ENSG00000157450	Ring finger domain	zf-RING_2	Ubiquitin-conjugating enzyme	UQ_con	0.830276	1	0.034286	70.391	Model	994	0.861167
ENSG00000163481	ENSG00000109332	Q96BH1	P61077	RNF25	UBE2D3	PF05773_PF00179	PF05773	PF00179	1	ENSG00000109332_ENSG00000163481	RWD domain	RWD	Ubiquitin-conjugating enzyme	UQ_con	0.824578	1	0.517773	86.0057	Model	459	0.620915
ENSG00000165886	ENSG00000109332	Q9HAC8	P61077	UBTD1	UBE2D3	PF00179_PF00240	PF00240	PF00179	1	ENSG00000109332_ENSG00000165886	Ubiquitin family	ubiquitin	Ubiquitin-conjugating enzyme	UQ_con	0.858841	1	0.472141	87.3675	Model	227	0.546256
ENSG00000167770	ENSG00000109332	Q96FW1	P61077	OTUB1	UBE2D3	PF10275_PF00179	PF10275	PF00179	1	ENSG00000109332_ENSG00000167770	Peptidase C65 Otubain	Peptidase_C65	Ubiquitin-conjugating enzyme	UQ_con	0.903109	1	0.656462	91.8556	Model	271	0.143911
ENSG00000204308	ENSG00000109332	Q99942	P61077	RNF5	UBE2D3	PF00179_PF13920	PF13920	PF00179	1	ENSG00000109332_ENSG00000204308	Zinc finger, C3HC4 type (RING finger)	zf-C3HC4_3	Ubiquitin-conjugating enzyme	UQ_con	0.824696	1	0.398925	90.466	NULL	180	0.377778
ENSG00000265491	ENSG00000109332	Q9Y4L5	P61077	RNF115	UBE2D3	PF00179_PF13639	PF13639	PF00179	1	ENSG00000109332_ENSG00000265491	Ring finger domain	zf-RING_2	Ubiquitin-conjugating enzyme	UQ_con	0.868967	1	0.531357	78.6772	Model	304	0.450658
ENSG00000154447	ENSG00000109686	Q7Z6J0	Q5HYK7	SH3RF1	SH3D19	PF14604_PF14604	PF14604	PF14604	1	ENSG00000109686_ENSG00000154447	Variant SH3 domain	SH3_9	Variant SH3 domain	SH3_9	0.358051	0	0.12295	60.6784	NULL	888	0.668354
ENSG00000151929	ENSG00000109971	O95817	P11142	BAG3	HSPA8	PF02179_PF00012	PF02179	PF00012	1	ENSG00000109971_ENSG00000151929	BAG domain	BAG	Hsp70 protein	HSP70	0.889898	1	0.291721	71.1999	Model	646	0.987826
ENSG00000156735	ENSG00000109971	O95429	P11142	BAG4	HSPA8	PF02179_PF00012	PF02179	PF00012	1	ENSG00000109971_ENSG00000156735	BAG domain	BAG	Hsp70 protein	HSP70	0.905391	1	0.548174	80.5852	Dom_dom_model	646	0.884026
ENSG00000110092	ENSG00000111276	P24385	P46527	CCND1	CDKN1B	PF02234_PF00134	PF00134	PF02234	1	ENSG00000110092_ENSG00000111276	Cyclin, N-terminal domain	Cyclin_N	Cyclin-dependent kinase inhibitor	CDI	0.772961	0	0.534176	85.74	Structure	295	1
ENSG00000124762	ENSG00000110092	P38936	P24385	CDKN1A	CCND1	PF02234_PF00134	PF02234	PF00134	1	ENSG00000110092_ENSG00000124762	Cyclin-dependent kinase inhibitor	CDI	Cyclin, N-terminal domain	Cyclin_N	0.783164	0	0.564288	84.652	Structure	295	0.713415
ENSG00000135446	ENSG00000110092	P11802	P24385	CDK4	CCND1	PF00134_PF00069	PF00069	PF00134	2	ENSG00000110092_ENSG00000135446	Protein kinase domain	Pkinase	Cyclin, N-terminal domain	Cyclin_N	0.84287	1	0.696143	86.8384	Structure	303	0.178218
ENSG00000135446	ENSG00000110092	P11802	P24385	CDK4	CCND1	PF02984_PF00069	PF00069	PF02984	2	ENSG00000110092_ENSG00000135446	Protein kinase domain	Pkinase	Cyclin, C-terminal domain	Cyclin_C	0.818574	1	0.696143	86.8384	Structure	303	0.178218
ENSG00000110330	ENSG00000132906	Q13490	P55211	BIRC2	CASP9	PF00619_PF00619	PF00619	PF00619	1	ENSG00000110330_ENSG00000132906	Caspase recruitment domain	CARD	Caspase recruitment domain	CARD	0.832027	1	0.057859	63.8151	Structure	618	0.1875
ENSG00000110330	ENSG00000136573	Q13490	P51451	BIRC2	BLK	PF00653_PF07714	PF00653	PF07714	1	ENSG00000110330_ENSG00000136573	Inhibitor of Apoptosis domain	BIR	Protein tyrosine and serine/threonine kinase	PK_Tyr_Ser-Thr	0.221194	0	0.066385	71.8658	Model	618	0.162376
ENSG00000110330	ENSG00000163644	Q13490	Q8N3J5	BIRC2	PPM1K	PF00653_PF00481	PF00653	PF00481	1	ENSG00000110330_ENSG00000163644	Inhibitor of Apoptosis domain	BIR	Protein phosphatase 2C	PP2C	0.242318	0	0.323438	69.1984	NULL	618	0.196237
ENSG00000113558	ENSG00000110429	P63208	Q9UK99	SKP1	FBXO3	PF12937_PF01466	PF01466	PF12937	1	ENSG00000110429_ENSG00000113558	Skp1 family, dimerisation domain	Skp1	F-box-like	F-box-like	0.921563	1	0.673886	91.0715	Dom_dom_model	471	0.582822
ENSG00000153767	ENSG00000110768	P29083	P32780	GTF2E1	GTF2H1	PF08567_PF11521	PF11521	PF08567	1	ENSG00000110768_ENSG00000153767	C-terminal general transcription factor TFIIE alpha	TFIIE-A_C	TFIIH p62 subunit, N-terminal domain	PH_TFIIH	0.795977	0	0.14028	65.8031	Structure	548	0.594533
ENSG00000110801	ENSG00000165916	O00233	P17980	PSMD9	PSMC3	PF17862_PF18265	PF18265	PF17862	1	ENSG00000110801_ENSG00000165916	Nas2 N_terminal domain	Nas2_N	AAA+ lid domain	AAA_lid_3	0.808376	1	0.031439	81.0875	NULL	439	0.744395
ENSG00000152234	ENSG00000110955	P25705	P06576	ATP5F1A	ATP5F1B	PF00006_PF00006	PF00006	PF00006	1	ENSG00000110955_ENSG00000152234	ATP synthase alpha/beta family, nucleotide-binding domain	ATP-synt_ab	ATP synthase alpha/beta family, nucleotide-binding domain	ATP-synt_ab	0.924491	1	0.702055	82.3727	Model	553	0.194707
ENSG00000111046	ENSG00000140262	P23409	Q99081	MYF6	TCF12	PF00010_PF00010	PF00010	PF00010	1	ENSG00000111046_ENSG00000140262	Helix-loop-helix DNA-binding domain	HLH	Helix-loop-helix DNA-binding domain	HLH	0.840297	1	0.491906	83.4124	Dom_dom_model	682	0.985337
ENSG00000117318	ENSG00000111049	Q02535	P13349	ID3	MYF5	PF00010_PF00010	PF00010	PF00010	1	ENSG00000111049_ENSG00000117318	Helix-loop-helix DNA-binding domain	HLH	Helix-loop-helix DNA-binding domain	HLH	0.812806	1	0.363936	80.6968	Dom_dom_model	255	0.490196
ENSG00000125968	ENSG00000111049	P41134	P13349	ID1	MYF5	PF00010_PF00010	PF00010	PF00010	1	ENSG00000111049_ENSG00000125968	Helix-loop-helix DNA-binding domain	HLH	Helix-loop-helix DNA-binding domain	HLH	0.849416	1	0.391046	81.2887	Dom_dom_model	255	0.490196
ENSG00000151379	ENSG00000111049	A6NI15	P13349	MSGN1	MYF5	PF00010_PF00010	PF00010	PF00010	1	ENSG00000111049_ENSG00000151379	Helix-loop-helix DNA-binding domain	HLH	Helix-loop-helix DNA-binding domain	HLH	0.832224	1	0.514658	88.1059	Dom_dom_model	255	0.818653
ENSG00000111049	ENSG00000177551	P13349	Q02577	MYF5	NHLH2	PF00010_PF00010	PF00010	PF00010	1	ENSG00000111049_ENSG00000177551	Helix-loop-helix DNA-binding domain	HLH	Helix-loop-helix DNA-binding domain	HLH	0.838461	1	0.526571	88.8188	Model	255	0.622222
ENSG00000111049	ENSG00000183733	P13349	Q6QHK4	MYF5	FIGLA	PF00010_PF00010	PF00010	PF00010	1	ENSG00000111049_ENSG00000183733	Helix-loop-helix DNA-binding domain	HLH	Helix-loop-helix DNA-binding domain	HLH	0.810036	1	0.430802	80.8028	Model	255	0.730594
ENSG00000111049	ENSG00000260428	P13349	Q7RTU7	MYF5	SCX	PF00010_PF00010	PF00010	PF00010	1	ENSG00000111049_ENSG00000260428	Helix-loop-helix DNA-binding domain	HLH	Helix-loop-helix DNA-binding domain	HLH	0.845689	1	0.478478	84.6562	Model	255	0.940298
ENSG00000111052	ENSG00000147044	O14910	O14936	LIN7A	CASK	PF02828_PF02828	PF02828	PF02828	1	ENSG00000111052_ENSG00000147044	L27 domain	L27	L27 domain	L27	0.624163	0	0.339264	65.8453	Dom_dom_model	926	0.523605
ENSG00000150054	ENSG00000111052	Q5T2T1	O14910	MPP7	LIN7A	PF02828_PF02828	PF02828	PF02828	1	ENSG00000111052_ENSG00000150054	L27 domain	L27	L27 domain	L27	0.782581	0	0.659711	80.1289	Model	576	0.523605
ENSG00000161647	ENSG00000111052	Q13368	O14910	MPP3	LIN7A	PF02828_PF02828	PF02828	PF02828	1	ENSG00000111052_ENSG00000161647	L27 domain	L27	L27 domain	L27	0.820195	1	0.668807	80.7505	Dom_dom_model	585	0.523605
ENSG00000139648	ENSG00000111057	Q3SY84	P05783	KRT71	KRT18	PF00038_PF00038	PF00038	PF00038	1	ENSG00000111057_ENSG00000139648	Intermediate filament protein	Filament	Intermediate filament protein	Filament	NULL	NULL	0.731318	83.3496	Model	523	0.425581
ENSG00000170421	ENSG00000111057	P05787	P05783	KRT8	KRT18	PF00038_PF00038	PF00038	PF00038	1	ENSG00000111057_ENSG00000170421	Intermediate filament protein	Filament	Intermediate filament protein	Filament	NULL	NULL	0.731914	83.9166	Model	483	0.457557
ENSG00000111057	ENSG00000170465	P05783	P48668	KRT18	KRT6C	PF00038_PF00038	PF00038	PF00038	1	ENSG00000111057_ENSG00000170465	Intermediate filament protein	Filament	Intermediate filament protein	Filament	NULL	NULL	0.732299	83.896	Model	564	0.425581
ENSG00000111057	ENSG00000171346	P05783	P19012	KRT18	KRT15	PF00038_PF00038	PF00038	PF00038	1	ENSG00000111057_ENSG00000171346	Intermediate filament protein	Filament	Intermediate filament protein	Filament	NULL	NULL	0.548593	72.3331	Model	456	0.425581
ENSG00000111057	ENSG00000185640	P05783	Q5XKE5	KRT18	KRT79	PF00038_PF00038	PF00038	PF00038	1	ENSG00000111057_ENSG00000185640	Intermediate filament protein	Filament	Intermediate filament protein	Filament	NULL	NULL	0.734264	86.5104	Model	535	0.437383
ENSG00000111057	ENSG00000205420	P05783	P02538	KRT18	KRT6A	PF00038_PF00038	PF00038	PF00038	1	ENSG00000111057_ENSG00000205420	Intermediate filament protein	Filament	Intermediate filament protein	Filament	NULL	NULL	0.73444	87.1076	Model	564	0.425581
ENSG00000111057	ENSG00000205426	P05783	Q14533	KRT18	KRT81	PF00038_PF00038	PF00038	PF00038	1	ENSG00000111057_ENSG00000205426	Intermediate filament protein	Filament	Intermediate filament protein	Filament	NULL	NULL	0.72892	81.5017	Model	505	0.425581
ENSG00000111057	ENSG00000277586	P05783	P07196	KRT18	NEFL	PF00038_PF00038	PF00038	PF00038	1	ENSG00000111057_ENSG00000277586	Intermediate filament protein	Filament	Intermediate filament protein	Filament	NULL	NULL	0.73089	83.9559	Model	543	0.53407
ENSG00000134207	ENSG00000111077	Q5T7P8	Q63HR2	SYT6	TNS2	PF00168_PF00017	PF00168	PF00017	1	ENSG00000111077_ENSG00000134207	C2 domain	C2	SH2 domain	SH2	0.220727	0	0.084731	53.1964	NULL	1409	0.567779
ENSG00000140481	ENSG00000111077	Q8N5R6	Q63HR2	CCDC33	TNS2	PF00168_PF00017	PF00168	PF00017	1	ENSG00000111077_ENSG00000140481	C2 domain	C2	SH2 domain	SH2	0.302904	0	NULL	NULL	NULL	NULL	NULL
ENSG00000111196	ENSG00000136527	Q96A72	P62995	MAGOHB	TRA2B	PF02792_PF00076	PF02792	PF00076	1	ENSG00000111196_ENSG00000136527	Mago nashi protein	Mago_nashi	RNA recognition motif	RRM_1	0.65346	0	0.033063	59.8893	NULL	288	0.861111
ENSG00000111196	ENSG00000147274	Q96A72	P38159	MAGOHB	RBMX	PF02792_PF00076	PF02792	PF00076	1	ENSG00000111196_ENSG00000147274	Mago nashi protein	Mago_nashi	RNA recognition motif	RRM_1	0.875148	1	0.291228	74.7192	Model	391	0.959079
ENSG00000111196	ENSG00000164548	Q96A72	Q13595	MAGOHB	TRA2A	PF02792_PF00076	PF02792	PF00076	1	ENSG00000111196_ENSG00000164548	Mago nashi protein	Mago_nashi	RNA recognition motif	RRM_1	0.863895	1	0.108446	69.7775	NULL	282	0.907801
ENSG00000111196	ENSG00000265241	Q96A72	Q9Y5S9	MAGOHB	RBM8A	PF02792_PF00076	PF02792	PF00076	1	ENSG00000111196_ENSG00000265241	Mago nashi protein	Mago_nashi	RNA recognition motif	RRM_1	0.906372	1	0.71736	91.7007	Structure	174	0.781609
ENSG00000112576	ENSG00000111276	P30281	P46527	CCND3	CDKN1B	PF02234_PF00134	PF00134	PF02234	1	ENSG00000111276_ENSG00000112576	Cyclin, N-terminal domain	Cyclin_N	Cyclin-dependent kinase inhibitor	CDI	0.807282	1	0.615592	85.6026	Model	292	1
ENSG00000118971	ENSG00000111276	P30279	P46527	CCND2	CDKN1B	PF02234_PF00134	PF00134	PF02234	1	ENSG00000111276_ENSG00000118971	Cyclin, N-terminal domain	Cyclin_N	Cyclin-dependent kinase inhibitor	CDI	0.782844	0	0.621233	86.4717	Model	289	1
ENSG00000111358	ENSG00000183474	Q13889	Q6P1K8	GTF2H3	GTF2H2C	PF07975_PF03850	PF03850	PF07975	2	ENSG00000111358_ENSG00000183474	Transcription factor Tfb4	Tfb4	TFIIH C1-like domain	C1_4	0.795059	0	0.673616	82.3836	Model	395	0.129114
ENSG00000111358	ENSG00000183474	Q13889	Q6P1K8	GTF2H3	GTF2H2C	PF04056_PF03850	PF03850	PF04056	2	ENSG00000111358_ENSG00000183474	Transcription factor Tfb4	Tfb4	Ssl1-like	Ssl1	0.3096	0	0.673616	82.3836	Model	395	0.129114
ENSG00000143171	ENSG00000111424	P48443	P11473	RXRG	VDR	PF00104_PF00104	PF00104	PF00104	1	ENSG00000111424_ENSG00000143171	Ligand-binding domain of nuclear hormone receptor	Hormone_recep	Ligand-binding domain of nuclear hormone receptor	Hormone_recep	0.92905	1	0.666378	80.8831	Model	463	0.336933
ENSG00000163918	ENSG00000111445	P35249	P40937	RFC4	RFC5	PF00004_PF00004	PF00004	PF00004	2	ENSG00000111445_ENSG00000163918	ATPase family associated with various cellular activities (AAA)	AAA	ATPase family associated with various cellular activities (AAA)	AAA	0.804424	1	0.703847	85.0667	Structure	363	0.14876
ENSG00000163918	ENSG00000111445	P35249	P40937	RFC4	RFC5	PF08542_PF08542	PF08542	PF08542	2	ENSG00000111445_ENSG00000163918	Replication factor C C-terminal domain	Rep_fac_C	Replication factor C C-terminal domain	Rep_fac_C	0.688148	0	0.703847	85.0667	Structure	363	0.14876
ENSG00000125814	ENSG00000111450	Q9H115	P32856	NAPB	STX2	PF14938_PF05739	PF14938	PF05739	1	ENSG00000111450_ENSG00000125814	Soluble NSF attachment protein, SNAP	SNAP	SNARE domain	SNARE	0.510483	0	0.210371	76.3153	Model	298	0.503472
ENSG00000168899	ENSG00000111450	O95183	P32856	VAMP5	STX2	PF05739_PF00957	PF00957	PF05739	2	ENSG00000111450_ENSG00000168899	Synaptobrevin	Synaptobrevin	SNARE domain	SNARE	0.518644	0	0.401844	70.7836	Model	288	0.503472
ENSG00000168899	ENSG00000111450	O95183	P32856	VAMP5	STX2	PF00957_PF00804	PF00957	PF00804	2	ENSG00000111450_ENSG00000168899	Synaptobrevin	Synaptobrevin	Syntaxin	Syntaxin	0.246557	0	0.401844	70.7836	Model	288	0.503472
ENSG00000220205	ENSG00000111450	P63027	P32856	VAMP2	STX2	PF05739_PF00957	PF00957	PF05739	2	ENSG00000111450_ENSG00000220205	Synaptobrevin	Synaptobrevin	SNARE domain	SNARE	0.676074	0	0.604999	81.3841	Model	288	0.503472
ENSG00000220205	ENSG00000111450	P63027	P32856	VAMP2	STX2	PF00957_PF00804	PF00957	PF00804	2	ENSG00000111450_ENSG00000220205	Synaptobrevin	Synaptobrevin	Syntaxin	Syntaxin	0.33294	0	0.604999	81.3841	Model	288	0.503472
ENSG00000265808	ENSG00000111450	O75396	P32856	SEC22B	STX2	PF05739_PF00957	PF00957	PF05739	2	ENSG00000111450_ENSG00000265808	Synaptobrevin	Synaptobrevin	SNARE domain	SNARE	0.257076	0	0.13748	70.3068	Dom_dom_model	288	0.503472
ENSG00000265808	ENSG00000111450	O75396	P32856	SEC22B	STX2	PF00957_PF00804	PF00957	PF00804	2	ENSG00000111450_ENSG00000265808	Synaptobrevin	Synaptobrevin	Syntaxin	Syntaxin	0.43	0	0.13748	70.3068	Dom_dom_model	288	0.503472
ENSG00000162409	ENSG00000111725	P54646	Q9Y478	PRKAA2	PRKAB1	PF04739_PF16579	PF16579	PF04739	2	ENSG00000111725_ENSG00000162409	Adenylate sensor of SNF1-like protein kinase	AdenylateSensor	5'-AMP-activated protein kinase beta subunit, interaction domain	AMPKBI	0.804717	1	0.146973	62.9903	Structure	552	0.455556
ENSG00000162409	ENSG00000111725	P54646	Q9Y478	PRKAA2	PRKAB1	PF16561_PF00069	PF00069	PF16561	2	ENSG00000111725_ENSG00000162409	Protein kinase domain	Pkinase	Glycogen recognition site of AMP-activated protein kinase	AMPK1_CBM	NULL	NULL	0.146973	62.9903	Structure	552	0.455556
ENSG00000111725	ENSG00000181929	Q9Y478	P54619	PRKAB1	PRKAG1	PF04739_PF00571	PF04739	PF00571	1	ENSG00000111725_ENSG00000181929	5'-AMP-activated protein kinase beta subunit, interaction domain	AMPKBI	CBS domain	CBS	0.57688	0	0.592209	88.2213	Structure	331	0.455556
ENSG00000111752	ENSG00000134686	P78364	Q8IXK0	PHC1	PHC2	PF00536_PF00536	PF00536	PF00536	1	ENSG00000111752_ENSG00000134686	SAM domain (Sterile alpha motif)	SAM_1	SAM domain (Sterile alpha motif)	SAM_1	0.802271	1	0.076295	48.0713	Model	1004	0.841633
ENSG00000163935	ENSG00000111752	Q9UHJ3	P78364	SFMBT1	PHC1	PF00536_PF00536	PF00536	PF00536	1	ENSG00000111752_ENSG00000163935	SAM domain (Sterile alpha motif)	SAM_1	SAM domain (Sterile alpha motif)	SAM_1	0.810238	1	0.287919	62.9797	Model	1004	0.841633
ENSG00000111752	ENSG00000198879	P78364	Q5VUG0	PHC1	SFMBT2	PF00536_PF00536	PF00536	PF00536	1	ENSG00000111752_ENSG00000198879	SAM domain (Sterile alpha motif)	SAM_1	SAM domain (Sterile alpha motif)	SAM_1	0.801989	1	0.44109	67.3764	Model	1004	0.841633
ENSG00000185721	ENSG00000111832	Q9Y295	Q9H446	DRG1	RWDD1	PF16543_PF16897	PF16897	PF16543	3	ENSG00000111832_ENSG00000185721	C-terminal region of MMR_HSR1 domain	MMR_HSR1_Xtn	DRG Family Regulatory Proteins, Tma46	DFRP_C	0.711018	0	0.402308	74.9365	NULL	367	0.687243
ENSG00000185721	ENSG00000111832	Q9Y295	Q9H446	DRG1	RWDD1	PF16543_PF01926	PF01926	PF16543	3	ENSG00000111832_ENSG00000185721	50S ribosome-binding GTPase	MMR_HSR1	DRG Family Regulatory Proteins, Tma46	DFRP_C	0.805968	1	0.402308	74.9365	NULL	367	0.687243
ENSG00000185721	ENSG00000111832	Q9Y295	Q9H446	DRG1	RWDD1	PF16543_PF02824	PF02824	PF16543	3	ENSG00000111832_ENSG00000185721	TGS domain	TGS	DRG Family Regulatory Proteins, Tma46	DFRP_C	0.7106	0	0.402308	74.9365	NULL	367	0.687243
ENSG00000111859	ENSG00000137936	Q14511	O75815	NEDD9	BCAR3	PF12026_PF00617	PF12026	PF00617	1	ENSG00000111859_ENSG00000137936	Crk-Associated Substrate C-terminal domain	CAS_C	RasGEF domain	RasGEF	0.330024	0	0.076742	61.3962	Model	834	0.61271
ENSG00000113558	ENSG00000112029	P63208	Q9UKT4	SKP1	FBXO5	PF00646_PF01466	PF01466	PF00646	1	ENSG00000112029_ENSG00000113558	Skp1 family, dimerisation domain	Skp1	F-box domain	F-box	0.857178	1	0.041943	64.8994	Dom_dom_model	447	0.582822
ENSG00000131508	ENSG00000112130	P62837	O76064	UBE2D2	RNF8	PF00179_PF13920	PF00179	PF13920	1	ENSG00000112130_ENSG00000131508	Ubiquitin-conjugating enzyme	UQ_con	Zinc finger, C3HC4 type (RING finger)	zf-C3HC4_3	0.836174	1	0.388425	84.0432	Model	485	0.476289
ENSG00000113558	ENSG00000112146	P63208	Q9UK97	SKP1	FBXO9	PF12937_PF01466	PF01466	PF12937	1	ENSG00000112146_ENSG00000113558	Skp1 family, dimerisation domain	Skp1	F-box-like	F-box-like	0.837772	1	0.032362	56.24	Dom_dom_model	447	0.582822
ENSG00000112182	ENSG00000123685	Q9BYV9	Q9NR55	BACH2	BATF3	PF00170_PF03131	PF03131	PF00170	1	ENSG00000112182_ENSG00000123685	bZIP Maf transcription factor	bZIP_Maf	bZIP transcription factor	bZIP_1	0.683239	0	0.302673	71.7539	NULL	841	1
ENSG00000112186	ENSG00000184009	P40123	P63261	CAP2	ACTG1	PF00022_PF01213	PF01213	PF00022	2	ENSG00000112186_ENSG00000184009	Adenylate cyclase associated (CAP) N terminal	CAP_N	Actin	Actin	0.866225	1	0.654961	85.6258	Model	477	0.358491
ENSG00000112186	ENSG00000184009	P40123	P63261	CAP2	ACTG1	PF00022_PF08603	PF08603	PF00022	2	ENSG00000112186_ENSG00000184009	Adenylate cyclase associated (CAP) C terminal	CAP_C	Actin	Actin	0.920525	1	0.654961	85.6258	Model	477	0.358491
ENSG00000112237	ENSG00000132964	P24863	P49336	CCNC	CDK8	PF00134_PF00069	PF00134	PF00069	1	ENSG00000112237_ENSG00000132964	Cyclin, N-terminal domain	Cyclin_N	Protein kinase domain	Pkinase	0.888567	1	0.67323	82.3465	Structure	464	0.338362
ENSG00000112237	ENSG00000250506	P24863	Q00526	CCNC	CDK3	PF00134_PF00069	PF00134	PF00069	1	ENSG00000112237_ENSG00000250506	Cyclin, N-terminal domain	Cyclin_N	Protein kinase domain	Pkinase	NULL	NULL	0.388205	78.8793	Model	305	0.113074
ENSG00000112246	ENSG00000172379	P81133	Q9HBZ2	SIM1	ARNT2	PF00989_PF00989	PF00989	PF00989	2	ENSG00000112246_ENSG00000172379	PAS fold	PAS	PAS fold	PAS	0.563332	0	0.508125	64.2773	NULL	766	0.612273
ENSG00000112246	ENSG00000172379	P81133	Q9HBZ2	SIM1	ARNT2	PF00010_PF00010	PF00010	PF00010	2	ENSG00000112246_ENSG00000172379	Helix-loop-helix DNA-binding domain	HLH	Helix-loop-helix DNA-binding domain	HLH	0.847467	1	0.508125	64.2773	NULL	766	0.612273
ENSG00000152684	ENSG00000112339	Q9BRX2	Q9Y450	PELO	HBS1L	PF03143_PF03465	PF03465	PF03143	3	ENSG00000112339_ENSG00000152684	eRF1 domain 3	eRF1_3	Elongation factor Tu C-terminal domain	GTP_EFTU_D3	0.829099	1	0.632256	80.6094	NULL	684	0.337719
ENSG00000152684	ENSG00000112339	Q9BRX2	Q9Y450	PELO	HBS1L	PF00009_PF03464	PF03464	PF00009	3	ENSG00000112339_ENSG00000152684	eRF1 domain 2	eRF1_2	Elongation factor Tu GTP binding domain	GTP_EFTU	0.864622	1	0.632256	80.6094	NULL	684	0.337719
ENSG00000152684	ENSG00000112339	Q9BRX2	Q9Y450	PELO	HBS1L	PF03144_PF03463	PF03463	PF03144	3	ENSG00000112339_ENSG00000152684	eRF1 domain 1	eRF1_1	Elongation factor Tu domain 2	GTP_EFTU_D2	0.241339	0	0.632256	80.6094	NULL	684	0.337719
ENSG00000112530	ENSG00000197889	Q96M98	Q5JSS6	PACRG	MEIG1	PF15163_PF10274	PF10274	PF15163	1	ENSG00000112530_ENSG00000197889	Parkin co-regulated protein	ParcG	Meiosis-expressed	Meiosis_expr	0.843436	1	0.466786	89.7938	Structure	296	0.193182
ENSG00000112576	ENSG00000117266	P30281	Q07002	CCND3	CDK18	PF00134_PF00069	PF00134	PF00069	2	ENSG00000112576_ENSG00000117266	Cyclin, N-terminal domain	Cyclin_N	Protein kinase domain	Pkinase	0.867787	1	0.578672	71.787	Model	474	0.2827
ENSG00000112576	ENSG00000117266	P30281	Q07002	CCND3	CDK18	PF02984_PF00069	PF02984	PF00069	2	ENSG00000112576_ENSG00000117266	Cyclin, C-terminal domain	Cyclin_C	Protein kinase domain	Pkinase	0.876942	1	0.578672	71.787	Model	474	0.2827
ENSG00000124762	ENSG00000112576	P38936	P30281	CDKN1A	CCND3	PF02234_PF00134	PF02234	PF00134	1	ENSG00000112576_ENSG00000124762	Cyclin-dependent kinase inhibitor	CDI	Cyclin, N-terminal domain	Cyclin_N	0.808296	1	0.545055	84.8096	Model	292	0.713415
ENSG00000135446	ENSG00000112576	P11802	P30281	CDK4	CCND3	PF00134_PF00069	PF00069	PF00134	2	ENSG00000112576_ENSG00000135446	Protein kinase domain	Pkinase	Cyclin, N-terminal domain	Cyclin_N	0.906817	1	0.686384	85.6803	Structure	303	0.178218
ENSG00000135446	ENSG00000112576	P11802	P30281	CDK4	CCND3	PF02984_PF00069	PF00069	PF02984	2	ENSG00000112576_ENSG00000135446	Protein kinase domain	Pkinase	Cyclin, C-terminal domain	Cyclin_C	0.907658	1	0.686384	85.6803	Structure	303	0.178218
ENSG00000164885	ENSG00000112576	Q00535	P30281	CDK5	CCND3	PF00134_PF00069	PF00069	PF00134	2	ENSG00000112576_ENSG00000164885	Protein kinase domain	Pkinase	Cyclin, N-terminal domain	Cyclin_N	0.845684	1	0.517133	78.4074	Model	292	0.160959
ENSG00000164885	ENSG00000112576	Q00535	P30281	CDK5	CCND3	PF02984_PF00069	PF00069	PF02984	2	ENSG00000112576_ENSG00000164885	Protein kinase domain	Pkinase	Cyclin, C-terminal domain	Cyclin_C	0.85295	1	0.517133	78.4074	Model	292	0.160959
ENSG00000112576	ENSG00000250506	P30281	Q00526	CCND3	CDK3	PF00134_PF00069	PF00134	PF00069	2	ENSG00000112576_ENSG00000250506	Cyclin, N-terminal domain	Cyclin_N	Protein kinase domain	Pkinase	NULL	NULL	0.623735	83.5667	Model	305	0.160959
ENSG00000112576	ENSG00000250506	P30281	Q00526	CCND3	CDK3	PF02984_PF00069	PF02984	PF00069	2	ENSG00000112576_ENSG00000250506	Cyclin, C-terminal domain	Cyclin_C	Protein kinase domain	Pkinase	NULL	NULL	0.623735	83.5667	Model	305	0.160959
ENSG00000112578	ENSG00000135521	Q13895	Q96GA3	BYSL	LTV1	PF05291_PF04180	PF05291	PF04180	1	ENSG00000112578_ENSG00000135521	Bystin	Bystin	Low temperature viability protein	LTV	0.790758	0	0.597054	80.5982	Structure	475	0.8
ENSG00000112981	ENSG00000133665	P56597	Q96IM9	NME5	DYDC2	PF05186_PF05186	PF05186	PF05186	1	ENSG00000112981_ENSG00000133665	Dpy-30 motif	Dpy-30	Dpy-30 motif	Dpy-30	0.772352	0	0.412415	80.1217	Dom_dom_model	212	0.734463
ENSG00000112981	ENSG00000170788	P56597	Q8WWB3	NME5	DYDC1	PF05186_PF05186	PF05186	PF05186	1	ENSG00000112981_ENSG00000170788	Dpy-30 motif	Dpy-30	Dpy-30 motif	Dpy-30	0.794902	0	0.599791	90.5783	Dom_dom_model	212	0.525424
ENSG00000113196	ENSG00000140262	O96004	Q99081	HAND1	TCF12	PF00010_PF00010	PF00010	PF00010	1	ENSG00000113196_ENSG00000140262	Helix-loop-helix DNA-binding domain	HLH	Helix-loop-helix DNA-binding domain	HLH	0.842501	1	0.34293	72.9609	Model	682	0.985337
ENSG00000113368	ENSG00000176619	P20700	Q03252	LMNB1	LMNB2	PF00038_PF00038	PF00038	PF00038	1	ENSG00000113368_ENSG00000176619	Intermediate filament protein	Filament	Intermediate filament protein	Filament	NULL	NULL	0.734789	84.5782	Model	620	0.675768
ENSG00000117395	ENSG00000113460	Q99848	Q8TDN6	EBNA1BP2	BRIX1	PF04427_PF05890	PF05890	PF04427	1	ENSG00000113460_ENSG00000117395	Eukaryotic rRNA processing protein EBP2	Ebp2	Brix domain	Brix	0.83409	1	0.711943	88.0861	NULL	353	0.826797
ENSG00000113558	ENSG00000116661	P63208	Q9UK22	SKP1	FBXO2	PF12937_PF01466	PF01466	PF12937	1	ENSG00000113558_ENSG00000116661	Skp1 family, dimerisation domain	Skp1	F-box-like	F-box-like	0.815464	1	0.61001	84.9691	Model	296	0.582822
ENSG00000116663	ENSG00000113558	Q9NRD1	P63208	FBXO6	SKP1	PF12937_PF01466	PF12937	PF01466	1	ENSG00000113558_ENSG00000116663	F-box-like	F-box-like	Skp1 family, dimerisation domain	Skp1	0.875425	1	0.663557	87.9677	Model	293	0.582822
ENSG00000118564	ENSG00000113558	Q9UKA1	P63208	FBXL5	SKP1	PF12937_PF01466	PF12937	PF01466	1	ENSG00000113558_ENSG00000118564	F-box-like	F-box-like	Skp1 family, dimerisation domain	Skp1	0.848359	1	0.058501	78.0067	Structure	691	0.582822
ENSG00000127452	ENSG00000113558	Q9NXK8	P63208	FBXL12	SKP1	PF12937_PF01466	PF12937	PF01466	1	ENSG00000113558_ENSG00000127452	F-box-like	F-box-like	Skp1 family, dimerisation domain	Skp1	0.83798	1	0.665905	87.4438	Dom_dom_model	326	0.582822
ENSG00000113558	ENSG00000132879	P63208	Q9H4M3	SKP1	FBXO44	PF12937_PF01466	PF01466	PF12937	1	ENSG00000113558_ENSG00000132879	Skp1 family, dimerisation domain	Skp1	F-box-like	F-box-like	0.873349	1	0.664596	89.2658	Structure	255	0.582822
ENSG00000135722	ENSG00000113558	Q96CD0	P63208	FBXL8	SKP1	PF12937_PF01466	PF12937	PF01466	1	ENSG00000113558_ENSG00000135722	F-box-like	F-box-like	Skp1 family, dimerisation domain	Skp1	0.703961	0	0.587522	82.1047	Dom_dom_model	374	0.582822
ENSG00000138081	ENSG00000113558	Q86XK2	P63208	FBXO11	SKP1	PF12937_PF01466	PF12937	PF01466	1	ENSG00000113558_ENSG00000138081	F-box-like	F-box-like	Skp1 family, dimerisation domain	Skp1	0.927967	1	0.514613	78.6978	Dom_dom_model	927	0.582822
ENSG00000143756	ENSG00000113558	Q9NVF7	P63208	FBXO28	SKP1	PF00646_PF01466	PF00646	PF01466	1	ENSG00000113558_ENSG00000143756	F-box domain	F-box	Skp1 family, dimerisation domain	Skp1	0.894127	1	0.680632	88.4253	NULL	368	0.627717
ENSG00000151876	ENSG00000113558	Q9UKT5	P63208	FBXO4	SKP1	PF00646_PF01466	PF00646	PF01466	1	ENSG00000113558_ENSG00000151876	F-box domain	F-box	Skp1 family, dimerisation domain	Skp1	0.793018	0	0.57843	82.4265	Structure	387	0.582822
ENSG00000153558	ENSG00000113558	Q9UKC9	P63208	FBXL2	SKP1	PF12937_PF01466	PF12937	PF01466	1	ENSG00000113558_ENSG00000153558	F-box-like	F-box-like	Skp1 family, dimerisation domain	Skp1	0.920704	1	0.204745	80.408	Structure	423	0.582822
ENSG00000161243	ENSG00000113558	Q8NI29	P63208	FBXO27	SKP1	PF00646_PF01466	PF00646	PF01466	1	ENSG00000113558_ENSG00000161243	F-box domain	F-box	Skp1 family, dimerisation domain	Skp1	0.824298	1	0.641204	86.9172	Model	283	0.582822
ENSG00000113558	ENSG00000167196	P63208	Q8NEZ5	SKP1	FBXO22	PF00646_PF01466	PF01466	PF00646	1	ENSG00000113558_ENSG00000167196	Skp1 family, dimerisation domain	Skp1	F-box domain	F-box	0.750012	0	0.646619	85.7352	NULL	403	0.582822
ENSG00000171823	ENSG00000113558	Q8N1E6	P63208	FBXL14	SKP1	PF12937_PF01466	PF12937	PF01466	1	ENSG00000113558_ENSG00000171823	F-box-like	F-box-like	Skp1 family, dimerisation domain	Skp1	0.912361	1	0.676753	90.7166	Model	418	0.582822
ENSG00000113558	ENSG00000177051	P63208	Q6PJ61	SKP1	FBXO46	PF12937_PF01466	PF01466	PF12937	1	ENSG00000113558_ENSG00000177051	Skp1 family, dimerisation domain	Skp1	F-box-like	F-box-like	0.831584	1	0.498542	78.7222	Dom_dom_model	603	0.648425
ENSG00000113558	ENSG00000197361	P63208	Q6P050	SKP1	FBXL22	PF12937_PF01466	PF01466	PF12937	1	ENSG00000113558_ENSG00000197361	Skp1 family, dimerisation domain	Skp1	F-box-like	F-box-like	0.825566	1	0.265605	72.4283	NULL	247	0.582822
ENSG00000204923	ENSG00000113558	Q5FWF7	P63208	FBXO48	SKP1	PF12937_PF01466	PF12937	PF01466	1	ENSG00000113558_ENSG00000204923	F-box-like	F-box-like	Skp1 family, dimerisation domain	Skp1	0.799974	0	0.367264	82.7021	Dom_dom_model	163	0.582822
ENSG00000269190	ENSG00000113558	Q96EF6	P63208	FBXO17	SKP1	PF12937_PF01466	PF12937	PF01466	1	ENSG00000113558_ENSG00000269190	F-box-like	F-box-like	Skp1 family, dimerisation domain	Skp1	0.819373	1	0.642146	86.3088	Dom_dom_model	278	0.582822
ENSG00000125447	ENSG00000113595	Q9NZ52	P36406	GGA3	TRIM23	PF00025_PF18308	PF18308	PF00025	1	ENSG00000113595_ENSG00000125447	N-terminal extension of GAT domain	GGA_N-GAT	ADP-ribosylation factor family	Arf	0.80004	1	0.112312	73.5216	Model	723	0.580913
ENSG00000233822	ENSG00000113648	Q99877	O75367	H2BC15	MACROH2A1	PF00125_PF16211	PF00125	PF16211	2	ENSG00000113648_ENSG00000233822	Core histone H2A/H2B/H3/H4	Histone	C-terminus of histone H2A	Histone_H2A_C	0.783942	0	0.720573	93.6155	NULL	372	0.650794
ENSG00000233822	ENSG00000113648	Q99877	O75367	H2BC15	MACROH2A1	PF00125_PF00125	PF00125	PF00125	2	ENSG00000113648_ENSG00000233822	Core histone H2A/H2B/H3/H4	Histone	Core histone H2A/H2B/H3/H4	Histone	0.787998	0	0.720573	93.6155	NULL	372	0.650794
ENSG00000114062	ENSG00000150991	Q05086	P0CG48	UBE3A	UBC	PF00632_PF00240	PF00632	PF00240	1	ENSG00000114062_ENSG00000150991	HECT-domain (ubiquitin-transferase)	HECT	Ubiquitin family	ubiquitin	0.562884	0	0.083977	65.6534	Model	875	0.435037
ENSG00000170315	ENSG00000114062	P0CG47	Q05086	UBB	UBE3A	PF00632_PF00240	PF00240	PF00632	1	ENSG00000114062_ENSG00000170315	Ubiquitin family	ubiquitin	HECT-domain (ubiquitin-transferase)	HECT	0.471414	0	0.058806	77.5713	Model	875	0.441048
ENSG00000166266	ENSG00000114125	Q93034	Q9UBF6	CUL5	RNF7	PF10557_PF12678	PF10557	PF12678	1	ENSG00000114125_ENSG00000166266	Cullin protein neddylation domain	Cullin_Nedd8	RING-H2 zinc finger domain	zf-rbx1	0.817924	1	0.675259	85.4778	Model	780	0.0205128
ENSG00000169016	ENSG00000114126	O75461	Q14188	E2F6	TFDP2	PF02319_PF02319	PF02319	PF02319	2	ENSG00000114126_ENSG00000169016	E2F/DP family winged-helix DNA-binding domain	E2F_TDP	E2F/DP family winged-helix DNA-binding domain	E2F_TDP	0.885809	1	0.667063	76.8536	Model	446	0.533632
ENSG00000169016	ENSG00000114126	O75461	Q14188	E2F6	TFDP2	PF08781_PF16421	PF16421	PF08781	2	ENSG00000114126_ENSG00000169016	E2F transcription factor CC-MB domain	E2F_CC-MB	Transcription factor DP	DP	0.851984	1	0.667063	76.8536	Model	446	0.533632
ENSG00000205250	ENSG00000114126	Q16254	Q14188	E2F4	TFDP2	PF02319_PF02319	PF02319	PF02319	2	ENSG00000114126_ENSG00000205250	E2F/DP family winged-helix DNA-binding domain	E2F_TDP	E2F/DP family winged-helix DNA-binding domain	E2F_TDP	0.860091	1	0.691679	79.9556	Structure	446	0.600484
ENSG00000205250	ENSG00000114126	Q16254	Q14188	E2F4	TFDP2	PF08781_PF16421	PF16421	PF08781	2	ENSG00000114126_ENSG00000205250	E2F transcription factor CC-MB domain	E2F_CC-MB	Transcription factor DP	DP	0.835437	1	0.691679	79.9556	Structure	446	0.600484
ENSG00000118507	ENSG00000114302	Q9P0M2	P13861	AKAP7	PRKAR2A	PF10470_PF02197	PF10470	PF02197	1	ENSG00000114302_ENSG00000118507	PKA-RI-RII subunit binding domain of A-kinase anchor protein	AKAP7_RIRII_bdg	Regulatory subunit of type II PKA R-subunit	RIIa	0.753964	0	0.166951	75.1815	Structure	404	0.807692
ENSG00000114353	ENSG00000147509	P04899	O76081	GNAI2	RGS20	PF00503_PF00615	PF00503	PF00615	1	ENSG00000114353_ENSG00000147509	G-protein alpha subunit	G-alpha	Regulator of G protein signaling domain	RGS	0.921194	1	0.64753	81.002	Model	388	0.507732
ENSG00000114353	ENSG00000174788	P04899	Q8IVA1	GNAI2	PCP2	PF00503_PF02188	PF00503	PF02188	1	ENSG00000114353_ENSG00000174788	G-protein alpha subunit	G-alpha	GoLoco motif	GoLoco	0.827619	1	0.299653	78.3486	Dom_dom_model	355	1
ENSG00000114353	ENSG00000213654	P04899	Q9Y4H4	GNAI2	GPSM3	PF00503_PF02188	PF00503	PF02188	1	ENSG00000114353_ENSG00000213654	G-protein alpha subunit	G-alpha	GoLoco motif	GoLoco	0.805076	1	0.060224	70.8826	Dom_dom_model	355	1
ENSG00000143933	ENSG00000114473	P0DP24	Q9H095	CALM2	IQCG	PF13499_PF00612	PF13499	PF00612	1	ENSG00000114473_ENSG00000143933	EF-hand domain pair	EF-hand_7	IQ calmodulin-binding motif	IQ	0.442656	0	0.031595	60.284	NULL	443	0.771812
ENSG00000114473	ENSG00000160014	Q9H095	P0DP25	IQCG	CALM3	PF13499_PF00612	PF00612	PF13499	1	ENSG00000114473_ENSG00000160014	IQ calmodulin-binding motif	IQ	EF-hand domain pair	EF-hand_7	0.47341	0	0.031322	0	NULL	443	0.771812
ENSG00000198668	ENSG00000114473	P0DP23	Q9H095	CALM1	IQCG	PF13499_PF00612	PF13499	PF00612	1	ENSG00000114473_ENSG00000198668	EF-hand domain pair	EF-hand_7	IQ calmodulin-binding motif	IQ	0.399897	0	0.031377	55.528	Structure	443	0.771812
ENSG00000114854	ENSG00000159173	P63316	P19237	TNNC1	TNNI1	PF13499_PF00992	PF13499	PF00992	1	ENSG00000114854_ENSG00000159173	EF-hand domain pair	EF-hand_7	Troponin	Troponin	0.850629	1	0.479591	76.1799	Model	187	0.403727
ENSG00000115145	ENSG00000135018	O75886	Q9UMX0	STAM2	UBQLN1	PF00790_PF00240	PF00790	PF00240	2	ENSG00000115145_ENSG00000135018	VHS domain	VHS	Ubiquitin family	ubiquitin	0.787398	0	0.082685	68.2586	Dom_dom_model	589	0.93039
ENSG00000115145	ENSG00000135018	O75886	Q9UMX0	STAM2	UBQLN1	PF00018_PF00240	PF00018	PF00240	2	ENSG00000115145_ENSG00000135018	SH3 domain	SH3_1	Ubiquitin family	ubiquitin	0.342894	0	0.082685	68.2586	Dom_dom_model	589	0.93039
ENSG00000188021	ENSG00000115145	Q9UHD9	O75886	UBQLN2	STAM2	PF00790_PF00240	PF00240	PF00790	2	ENSG00000115145_ENSG00000188021	Ubiquitin family	ubiquitin	VHS domain	VHS	0.375659	0	0.09027	70.0206	Dom_dom_model	624	0.916667
ENSG00000188021	ENSG00000115145	Q9UHD9	O75886	UBQLN2	STAM2	PF00018_PF00240	PF00240	PF00018	2	ENSG00000115145_ENSG00000188021	Ubiquitin family	ubiquitin	SH3 domain	SH3_1	0.492981	0	0.09027	70.0206	Dom_dom_model	624	0.916667
ENSG00000119718	ENSG00000115211	P49770	Q9UI10	EIF2B2	EIF2B4	PF01008_PF01008	PF01008	PF01008	1	ENSG00000115211_ENSG00000119718	Initiation factor 2 subunit family	IF-2B	Initiation factor 2 subunit family	IF-2B	0.896176	1	0.704212	88.2711	Structure	523	0.399618
ENSG00000120837	ENSG00000115350	P25208	Q9NR33	NFYB	POLE4	PF00808_PF00808	PF00808	PF00808	1	ENSG00000115350_ENSG00000120837	Histone-like transcription factor (CBF/NF-Y) and archaeal histone	CBFD_NFYB_HMF	Histone-like transcription factor (CBF/NF-Y) and archaeal histone	CBFD_NFYB_HMF	0.899143	1	0.679296	87.7612	Model	207	0.425121
ENSG00000148229	ENSG00000115350	Q9NRF9	Q9NR33	POLE3	POLE4	PF00808_PF00808	PF00808	PF00808	1	ENSG00000115350_ENSG00000148229	Histone-like transcription factor (CBF/NF-Y) and archaeal histone	CBFD_NFYB_HMF	Histone-like transcription factor (CBF/NF-Y) and archaeal histone	CBFD_NFYB_HMF	0.911533	1	0.696541	91.8383	Model	147	0.789116
ENSG00000115484	ENSG00000166226	P50991	P78371	CCT4	CCT2	PF00118_PF00118	PF00118	PF00118	1	ENSG00000115484_ENSG00000166226	TCP-1/cpn60 chaperonin family	Cpn60_TCP1	TCP-1/cpn60 chaperonin family	Cpn60_TCP1	0.784378	0	0.71505	84.2214	Structure	539	0.176252
ENSG00000131791	ENSG00000115592	O43741	Q9UGI9	PRKAB2	PRKAG3	PF04739_PF00571	PF04739	PF00571	1	ENSG00000115592_ENSG00000131791	5'-AMP-activated protein kinase beta subunit, interaction domain	AMPKBI	CBS domain	CBS	0.60698	0	0.489183	77.0344	Model	489	0.433824
ENSG00000254521	ENSG00000115602	Q96PQ1	Q01638	SIGLEC12	IL1RL1	PF07679_PF13927	PF13927	PF07679	1	ENSG00000115602_ENSG00000254521	Immunoglobulin domain	Ig_3	Immunoglobulin I-set domain	I-set	0.284511	0	0.175786	68.827	NULL	595	0.366387
ENSG00000155890	ENSG00000115661	Q8IWZ5	O75716	TRIM42	STK16	PF00069_PF00041	PF00041	PF00069	1	ENSG00000115661_ENSG00000155890	Fibronectin type III domain	fn3	Protein kinase domain	Pkinase	0.350178	0	0.108903	69.378	Dom_dom_model	723	0.147541
ENSG00000115738	ENSG00000151379	Q02363	A6NI15	ID2	MSGN1	PF00010_PF00010	PF00010	PF00010	1	ENSG00000115738_ENSG00000151379	Helix-loop-helix DNA-binding domain	HLH	Helix-loop-helix DNA-binding domain	HLH	0.816197	1	0.415129	81.6363	Dom_dom_model	193	0.818653
ENSG00000115738	ENSG00000187855	Q02363	Q6XD76	ID2	ASCL4	PF00010_PF00010	PF00010	PF00010	1	ENSG00000115738_ENSG00000187855	Helix-loop-helix DNA-binding domain	HLH	Helix-loop-helix DNA-binding domain	HLH	0.848427	1	0.507013	87.5974	Dom_dom_model	172	0.412791
ENSG00000115758	ENSG00000143450	P11926	Q9UMX2	ODC1	OAZ3	PF02100_PF00278	PF00278	PF02100	1	ENSG00000115758_ENSG00000143450	Pyridoxal-dependent decarboxylase, C-terminal sheet domain	Orn_DAP_Arg_deC	Ornithine decarboxylase antizyme	ODC_AZ	0.807427	1	0.281525	76.036	Model	461	0.131915
ENSG00000115806	ENSG00000167110	Q9H8Y8	Q08379	GORASP2	GOLGA2	PF15070_PF04495	PF04495	PF15070	1	ENSG00000115806_ENSG00000167110	GRASP55/65 PDZ-like domain	GRASP55_65	Putative golgin subfamily A member 2-like protein 5	GOLGA2L5	0.178726	0	0.057102	65.5864	Model	1002	0.853293
ENSG00000171680	ENSG00000115963	O94827	P61587	PLEKHG5	RND3	PF00071_PF00621	PF00621	PF00071	1	ENSG00000115963_ENSG00000171680	RhoGEF domain	RhoGEF	Ras family	Ras	0.88627	1	0.567763	82.4558	Dom_dom_model	1006	0.536779
ENSG00000115966	ENSG00000125740	P15336	P53539	ATF2	FOSB	PF00170_PF00170	PF00170	PF00170	1	ENSG00000115966_ENSG00000125740	bZIP transcription factor	bZIP_1	bZIP transcription factor	bZIP_1	0.673899	0	0.447329	78.5051	Model	505	0.914201
ENSG00000170345	ENSG00000115966	P01100	P15336	FOS	ATF2	PF00170_PF00170	PF00170	PF00170	1	ENSG00000115966_ENSG00000170345	bZIP transcription factor	bZIP_1	bZIP transcription factor	bZIP_1	0.670319	0	0.505398	81.7338	Model	505	0.891089
ENSG00000116016	ENSG00000133794	Q99814	O00327	EPAS1	ARNTL	PF14598_PF08447	PF08447	PF14598	3	ENSG00000116016_ENSG00000133794	PAS fold	PAS_3	PAS domain	PAS_11	0.84411	1	0.294342	66.0417	Model	870	0.531949
ENSG00000116016	ENSG00000133794	Q99814	O00327	EPAS1	ARNTL	PF00989_PF14598	PF00989	PF14598	3	ENSG00000116016_ENSG00000133794	PAS fold	PAS	PAS domain	PAS_11	0.30908	0	0.294342	66.0417	Model	870	0.531949
ENSG00000116016	ENSG00000133794	Q99814	O00327	EPAS1	ARNTL	PF00989_PF00989	PF00989	PF00989	3	ENSG00000116016_ENSG00000133794	PAS fold	PAS	PAS fold	PAS	0.43325	0	0.294342	66.0417	Model	870	0.531949
ENSG00000116030	ENSG00000126261	P63165	Q9UBT2	SUMO1	UBA2	PF11976_PF00899	PF11976	PF00899	1	ENSG00000116030_ENSG00000126261	Ubiquitin-2 like Rad60 SUMO-like	Rad60-SLD	ThiF family	ThiF	0.912826	1	0.50698	78.3981	Structure	640	0.752475
ENSG00000116120	ENSG00000179115	Q9NSD9	Q9Y285	FARSB	FARSA	PF01409_PF17759	PF17759	PF01409	2	ENSG00000116120_ENSG00000179115	Phenylalanyl tRNA synthetase beta chain CLM domain	tRNA_synthFbeta	tRNA synthetases class II core domain (F)	tRNA-synt_2d	0.915411	1	0.736159	93.8502	Structure	589	0.244094
ENSG00000116120	ENSG00000179115	Q9NSD9	Q9Y285	FARSB	FARSA	PF03484_PF01409	PF03484	PF01409	2	ENSG00000116120_ENSG00000179115	tRNA synthetase B5 domain	B5	tRNA synthetases class II core domain (F)	tRNA-synt_2d	0.917635	1	0.736159	93.8502	Structure	589	0.244094
ENSG00000116750	ENSG00000130706	Q9Y5K5	Q16186	UCHL5	ADRM1	PF16550_PF18031	PF18031	PF16550	1	ENSG00000116750_ENSG00000130706	Ubiquitin carboxyl-terminal hydrolases	UCH_C	UCH-binding domain	RPN13_C	0.814169	1	0.441839	73.3765	Structure	407	0.700246
ENSG00000116918	ENSG00000211460	Q99598	Q15631	TSNAX	TSN	PF01997_PF01997	PF01997	PF01997	1	ENSG00000116918_ENSG00000211460	Translin family	Translin	Translin family	Translin	0.906103	1	0.687034	87.9355	Structure	290	0.244828
ENSG00000117266	ENSG00000186628	Q07002	A1L4K1	CDK18	FSD2	PF00069_PF00041	PF00069	PF00041	1	ENSG00000117266_ENSG00000186628	Protein kinase domain	Pkinase	Fibronectin type III domain	fn3	0.448771	0	0.111992	55.718	NULL	749	0.404539
ENSG00000117318	ENSG00000140262	Q02535	Q99081	ID3	TCF12	PF00010_PF00010	PF00010	PF00010	1	ENSG00000117318_ENSG00000140262	Helix-loop-helix DNA-binding domain	HLH	Helix-loop-helix DNA-binding domain	HLH	0.83146	1	0.031507	55.023	Model	682	0.985337
ENSG00000117318	ENSG00000151379	Q02535	A6NI15	ID3	MSGN1	PF00010_PF00010	PF00010	PF00010	1	ENSG00000117318_ENSG00000151379	Helix-loop-helix DNA-binding domain	HLH	Helix-loop-helix DNA-binding domain	HLH	0.813607	1	0.43524	84.8273	Dom_dom_model	193	0.818653
ENSG00000117318	ENSG00000196628	Q02535	P15884	ID3	TCF4	PF00010_PF00010	PF00010	PF00010	1	ENSG00000117318_ENSG00000196628	Helix-loop-helix DNA-binding domain	HLH	Helix-loop-helix DNA-binding domain	HLH	0.823356	1	0.423725	79.3833	Model	667	0.994003
ENSG00000117461	ENSG00000136573	Q92569	P51451	PIK3R3	BLK	PF07714_PF00017	PF00017	PF07714	1	ENSG00000117461_ENSG00000136573	SH2 domain	SH2	Protein tyrosine and serine/threonine kinase	PK_Tyr_Ser-Thr	0.294077	0	0.050953	61.9216	Model	505	0.32321
ENSG00000117461	ENSG00000169398	Q92569	Q05397	PIK3R3	PTK2	PF07714_PF00017	PF00017	PF07714	1	ENSG00000117461_ENSG00000169398	SH2 domain	SH2	Protein tyrosine and serine/threonine kinase	PK_Tyr_Ser-Thr	0.441251	0	0.054758	55.6256	NULL	1052	0.39924
ENSG00000171608	ENSG00000117461	O00329	Q92569	PIK3CD	PIK3R3	PF00792_PF16454	PF00792	PF16454	3	ENSG00000117461_ENSG00000171608	Phosphoinositide 3-kinase C2	PI3K_C2	Phosphatidylinositol 3-kinase regulatory subunit P85 inter-SH2 domain	PI3K_P85_iSH2	0.257515	0	0.540619	71.6566	Model	1044	0.32321
ENSG00000171608	ENSG00000117461	O00329	Q92569	PIK3CD	PIK3R3	PF00613_PF00017	PF00613	PF00017	3	ENSG00000117461_ENSG00000171608	Phosphoinositide 3-kinase family, accessory domain (PIK domain)	PI3Ka	SH2 domain	SH2	0.696947	0	0.540619	71.6566	Model	1044	0.32321
ENSG00000171608	ENSG00000117461	O00329	Q92569	PIK3CD	PIK3R3	PF16454_PF02192	PF02192	PF16454	3	ENSG00000117461_ENSG00000171608	PI3-kinase family, p85-binding domain	PI3K_p85B	Phosphatidylinositol 3-kinase regulatory subunit P85 inter-SH2 domain	PI3K_P85_iSH2	0.792286	0	0.540619	71.6566	Model	1044	0.32321
ENSG00000117461	ENSG00000176105	Q92569	P07947	PIK3R3	YES1	PF07714_PF00017	PF00017	PF07714	1	ENSG00000117461_ENSG00000176105	SH2 domain	SH2	Protein tyrosine and serine/threonine kinase	PK_Tyr_Ser-Thr	0.294142	0	0.375429	70.4958	Model	543	0.32321
ENSG00000117461	ENSG00000186628	Q92569	A1L4K1	PIK3R3	FSD2	PF00017_PF00041	PF00017	PF00041	1	ENSG00000117461_ENSG00000186628	SH2 domain	SH2	Fibronectin type III domain	fn3	0.223249	0	0.036335	49.8586	NULL	749	0.404539
ENSG00000148229	ENSG00000117505	Q9NRF9	Q01658	POLE3	DR1	PF00808_PF00808	PF00808	PF00808	1	ENSG00000117505_ENSG00000148229	Histone-like transcription factor (CBF/NF-Y) and archaeal histone	CBFD_NFYB_HMF	Histone-like transcription factor (CBF/NF-Y) and archaeal histone	CBFD_NFYB_HMF	0.844379	1	0.698018	91.1108	Dom_dom_model	176	0.789116
ENSG00000124222	ENSG00000117533	O14662	O75379	STX16	VAMP4	PF05739_PF00957	PF05739	PF00957	2	ENSG00000117533_ENSG00000124222	SNARE domain	SNARE	Synaptobrevin	Synaptobrevin	0.719927	0	0.514433	76.0952	Model	325	0.560284
ENSG00000124222	ENSG00000117533	O14662	O75379	STX16	VAMP4	PF00957_PF00804	PF00804	PF00957	2	ENSG00000117533_ENSG00000124222	Syntaxin	Syntaxin	Synaptobrevin	Synaptobrevin	0.416619	0	0.514433	76.0952	Model	325	0.560284
ENSG00000166569	ENSG00000117533	Q7Z7G2	O75379	CPLX4	VAMP4	PF05835_PF00957	PF05835	PF00957	1	ENSG00000117533_ENSG00000166569	Synaphin protein	Synaphin	Synaptobrevin	Synaptobrevin	0.32677	0	0.204453	82.3724	Dom_dom_model	160	0.90625
ENSG00000118194	ENSG00000159173	P45379	P19237	TNNT2	TNNI1	PF00992_PF00992	PF00992	PF00992	1	ENSG00000118194_ENSG00000159173	Troponin	Troponin	Troponin	Troponin	0.615153	0	0.682019	89.7821	Model	298	0.909396
ENSG00000160741	ENSG00000118260	Q53ET0	P16220	CRTC2	CREB1	PF12884_PF00170	PF12884	PF00170	1	ENSG00000118260_ENSG00000160741	Transducer of regulated CREB activity, N terminus	TORC_N	bZIP transcription factor	bZIP_1	0.715263	0	0.044891	66.9124	Structure	693	0.959596
ENSG00000179262	ENSG00000118503	P54725	P21580	RAD23A	TNFAIP3	PF02338_PF00240	PF00240	PF02338	1	ENSG00000118503_ENSG00000179262	Ubiquitin family	ubiquitin	OTU-like cysteine protease	OTU	0.304187	0	0.041805	70.0332	Dom_dom_model	790	0.787879
ENSG00000118507	ENSG00000188191	Q9P0M2	P31321	AKAP7	PRKAR1B	PF10470_PF02197	PF10470	PF02197	1	ENSG00000118507_ENSG00000188191	PKA-RI-RII subunit binding domain of A-kinase anchor protein	AKAP7_RIRII_bdg	Regulatory subunit of type II PKA R-subunit	RIIa	0.18683	0	0.069386	67.9705	NULL	381	0.807692
ENSG00000118526	ENSG00000129152	O43680	P15172	TCF21	MYOD1	PF00010_PF00010	PF00010	PF00010	1	ENSG00000118526_ENSG00000129152	Helix-loop-helix DNA-binding domain	HLH	Helix-loop-helix DNA-binding domain	HLH	0.847488	1	0.428019	82.2603	Dom_dom_model	320	0.765625
ENSG00000118526	ENSG00000140262	O43680	Q99081	TCF21	TCF12	PF00010_PF00010	PF00010	PF00010	1	ENSG00000118526_ENSG00000140262	Helix-loop-helix DNA-binding domain	HLH	Helix-loop-helix DNA-binding domain	HLH	0.854501	1	0.457351	80.8551	Model	682	0.985337
ENSG00000164885	ENSG00000118816	Q00535	Q14094	CDK5	CCNI	PF00134_PF00069	PF00069	PF00134	1	ENSG00000118816_ENSG00000164885	Protein kinase domain	Pkinase	Cyclin, N-terminal domain	Cyclin_N	0.882825	1	0.631319	81.6884	Dom_dom_model	377	0.204244
ENSG00000118816	ENSG00000250506	Q14094	Q00526	CCNI	CDK3	PF00134_PF00069	PF00134	PF00069	1	ENSG00000118816_ENSG00000250506	Cyclin, N-terminal domain	Cyclin_N	Protein kinase domain	Pkinase	NULL	NULL	0.605328	79.8335	Dom_dom_model	377	0.204244
ENSG00000124762	ENSG00000118971	P38936	P30279	CDKN1A	CCND2	PF02234_PF00134	PF02234	PF00134	1	ENSG00000118971_ENSG00000124762	Cyclin-dependent kinase inhibitor	CDI	Cyclin, N-terminal domain	Cyclin_N	0.778384	0	0.575206	86.1418	Model	289	0.713415
ENSG00000135446	ENSG00000118971	P11802	P30279	CDK4	CCND2	PF00134_PF00069	PF00069	PF00134	2	ENSG00000118971_ENSG00000135446	Protein kinase domain	Pkinase	Cyclin, N-terminal domain	Cyclin_N	0.912068	1	0.692635	87.8956	Model	303	0.178218
ENSG00000135446	ENSG00000118971	P11802	P30279	CDK4	CCND2	PF02984_PF00069	PF00069	PF02984	2	ENSG00000118971_ENSG00000135446	Protein kinase domain	Pkinase	Cyclin, C-terminal domain	Cyclin_C	0.899243	1	0.692635	87.8956	Model	303	0.178218
ENSG00000164885	ENSG00000118971	Q00535	P30279	CDK5	CCND2	PF00134_PF00069	PF00069	PF00134	2	ENSG00000118971_ENSG00000164885	Protein kinase domain	Pkinase	Cyclin, N-terminal domain	Cyclin_N	0.860193	1	0.555467	82.1643	Model	292	0.100346
ENSG00000164885	ENSG00000118971	Q00535	P30279	CDK5	CCND2	PF02984_PF00069	PF00069	PF02984	2	ENSG00000118971_ENSG00000164885	Protein kinase domain	Pkinase	Cyclin, C-terminal domain	Cyclin_C	0.872822	1	0.555467	82.1643	Model	292	0.100346
ENSG00000122557	ENSG00000119048	Q9BSE4	P63146	HERPUD2	UBE2B	PF00179_PF00240	PF00240	PF00179	1	ENSG00000119048_ENSG00000122557	Ubiquitin family	ubiquitin	Ubiquitin-conjugating enzyme	UQ_con	0.795968	0	0.176899	79.2281	Dom_dom_model	406	0.637931
ENSG00000119318	ENSG00000150991	P54727	P0CG48	RAD23B	UBC	PF00627_PF00240	PF00627	PF00240	1	ENSG00000119318_ENSG00000150991	UBA/TS-N domain	UBA	Ubiquitin family	ubiquitin	0.220786	0	0.076778	75.6076	Model	685	0.784841
ENSG00000119318	ENSG00000155313	P54727	Q9UHP3	RAD23B	USP25	PF00443_PF00240	PF00240	PF00443	1	ENSG00000119318_ENSG00000155313	Ubiquitin family	ubiquitin	Ubiquitin carboxyl-terminal hydrolase	UCH	0.374814	0	0.034289	63.0203	Model	1055	0.784841
ENSG00000170315	ENSG00000119318	P0CG47	P54727	UBB	RAD23B	PF00627_PF00240	PF00240	PF00627	1	ENSG00000119318_ENSG00000170315	Ubiquitin family	ubiquitin	UBA/TS-N domain	UBA	0.250024	0	0.032842	75.27	Model	409	0.784841
ENSG00000119318	ENSG00000188021	P54727	Q9UHD9	RAD23B	UBQLN2	PF00627_PF00240	PF00627	PF00240	1	ENSG00000119318_ENSG00000188021	UBA/TS-N domain	UBA	Ubiquitin family	ubiquitin	0.288307	0	0.033824	54.5654	Dom_dom_model	624	0.916667
ENSG00000175137	ENSG00000119396	Q7L8J4	P61106	SH3BP5L	RAB14	PF00071_PF05276	PF05276	PF00071	1	ENSG00000119396_ENSG00000175137	SH3 domain-binding protein 5 (SH3BP5)	SH3BP5	Ras family	Ras	0.828249	1	0.084412	74.9926	Model	393	0.938931
ENSG00000196482	ENSG00000119715	P62508	O95718	ESRRG	ESRRB	PF00104_PF00104	PF00104	PF00104	1	ENSG00000119715_ENSG00000196482	Ligand-binding domain of nuclear hormone receptor	Hormone_recep	Ligand-binding domain of nuclear hormone receptor	Hormone_recep	0.945612	1	0.694059	91.6627	Model	458	0.168122
ENSG00000119946	ENSG00000184007	Q9NRU3	Q12974	CNNM1	PTP4A2	PF00571_PF00102	PF00571	PF00102	1	ENSG00000119946_ENSG00000184007	CBS domain	CBS	Protein-tyrosine phosphatase	Y_phosphatase	0.844171	1	0.03829	61.4524	Model	951	0.343849
ENSG00000119950	ENSG00000125952	P50539	P61244	MXI1	MAX	PF00010_PF00010	PF00010	PF00010	1	ENSG00000119950_ENSG00000125952	Helix-loop-helix DNA-binding domain	HLH	Helix-loop-helix DNA-binding domain	HLH	0.844617	1	0.678552	92.1731	Model	228	1
ENSG00000120616	ENSG00000172977	Q9H2F5	Q92993	EPC1	KAT5	PF10513_PF17772	PF10513	PF17772	2	ENSG00000120616_ENSG00000172977	Enhancer of polycomb-like	EPL1	MYST family zinc finger domain	zf-MYST	0.825672	1	0.688012	75.1119	NULL	836	0.606459
ENSG00000120616	ENSG00000172977	Q9H2F5	Q92993	EPC1	KAT5	PF10513_PF01853	PF10513	PF01853	2	ENSG00000120616_ENSG00000172977	Enhancer of polycomb-like	EPL1	MOZ/SAS family	MOZ_SAS	0.858229	1	0.688012	75.1119	NULL	836	0.606459
ENSG00000120699	ENSG00000171311	Q96B26	Q9Y3B2	EXOSC8	EXOSC1	PF10447_PF01138	PF01138	PF10447	1	ENSG00000120699_ENSG00000171311	3' exoribonuclease family, domain 1	RNase_PH	Exosome component EXOSC1/CSL4	EXOSC1	0.300181	0	0.058502	70.6851	NULL	276	0.115942
ENSG00000131759	ENSG00000120798	P10276	P13056	RARA	NR2C1	PF00104_PF00104	PF00104	PF00104	1	ENSG00000120798_ENSG00000131759	Ligand-binding domain of nuclear hormone receptor	Hormone_recep	Ligand-binding domain of nuclear hormone receptor	Hormone_recep	0.874776	1	0.611979	79.1092	Model	603	0.367965
ENSG00000120833	ENSG00000169398	O14508	Q05397	SOCS2	PTK2	PF07714_PF00017	PF00017	PF07714	1	ENSG00000120833_ENSG00000169398	SH2 domain	SH2	Protein tyrosine and serine/threonine kinase	PK_Tyr_Ser-Thr	0.3238	0	0.041156	58.8966	NULL	1052	0.39924
ENSG00000120833	ENSG00000176105	O14508	P07947	SOCS2	YES1	PF07714_PF00017	PF00017	PF07714	1	ENSG00000120833_ENSG00000176105	SH2 domain	SH2	Protein tyrosine and serine/threonine kinase	PK_Tyr_Ser-Thr	0.302947	0	0.211406	70.7334	Dom_dom_model	543	0.308081
ENSG00000120837	ENSG00000175550	P25208	Q14919	NFYB	DRAP1	PF00808_PF00808	PF00808	PF00808	1	ENSG00000120837_ENSG00000175550	Histone-like transcription factor (CBF/NF-Y) and archaeal histone	CBFD_NFYB_HMF	Histone-like transcription factor (CBF/NF-Y) and archaeal histone	CBFD_NFYB_HMF	0.872863	1	0.682878	88.2541	Model	207	0.834146
ENSG00000120896	ENSG00000158092	O60504	P16333	SORBS3	NCK1	PF14604_PF14604	PF14604	PF14604	1	ENSG00000120896_ENSG00000158092	Variant SH3 domain	SH3_9	Variant SH3 domain	SH3_9	0.588107	0	0.382566	76.0108	NULL	671	0.859911
ENSG00000164675	ENSG00000120896	Q8NA54	O60504	IQUB	SORBS3	PF00018_PF00240	PF00240	PF00018	2	ENSG00000120896_ENSG00000164675	Ubiquitin family	ubiquitin	SH3 domain	SH3_1	0.28693	0	0.300528	62.1632	NULL	791	0.859911
ENSG00000164675	ENSG00000120896	Q8NA54	O60504	IQUB	SORBS3	PF14604_PF00240	PF00240	PF14604	2	ENSG00000120896_ENSG00000164675	Ubiquitin family	ubiquitin	Variant SH3 domain	SH3_9	0.245929	0	0.300528	62.1632	NULL	791	0.859911
ENSG00000121390	ENSG00000147140	Q8WXF1	Q15233	PSPC1	NONO	PF08075_PF00076	PF08075	PF00076	1	ENSG00000121390_ENSG00000147140	NOPS (NUC059) domain	NOPS	RNA recognition motif	RRM_1	0.795927	0	0.713652	81.9065	Structure	523	0.728238
ENSG00000198728	ENSG00000121454	Q86U70	Q969G2	LDB1	LHX4	PF17916_PF00412	PF17916	PF00412	1	ENSG00000121454_ENSG00000198728	LIM interaction domain (LID)	LID	LIM domain	LIM	0.693358	0	0.502958	75.6	NULL	411	0.541026
ENSG00000121481	ENSG00000163602	Q99496	Q8N488	RNF2	RYBP	PF16207_PF17219	PF16207	PF17219	1	ENSG00000121481_ENSG00000163602	RAWUL domain RING finger- and WD40-associated ubiquitin-like	RAWUL	Yaf2/RYBP C-terminal binding motif	YAF2_RYBP	0.784997	0	0.517745	82.7918	Structure	336	0.947368
ENSG00000125968	ENSG00000122180	P41134	P15173	ID1	MYOG	PF00010_PF00010	PF00010	PF00010	1	ENSG00000122180_ENSG00000125968	Helix-loop-helix DNA-binding domain	HLH	Helix-loop-helix DNA-binding domain	HLH	0.853836	1	0.425194	80.3534	Dom_dom_model	224	0.607143
ENSG00000180535	ENSG00000122180	Q7RTS1	P15173	BHLHA15	MYOG	PF00010_PF00010	PF00010	PF00010	1	ENSG00000122180_ENSG00000180535	Helix-loop-helix DNA-binding domain	HLH	Helix-loop-helix DNA-binding domain	HLH	0.830529	1	0.490716	81.6925	Dom_dom_model	224	0.978836
ENSG00000183733	ENSG00000122180	Q6QHK4	P15173	FIGLA	MYOG	PF00010_PF00010	PF00010	PF00010	1	ENSG00000122180_ENSG00000183733	Helix-loop-helix DNA-binding domain	HLH	Helix-loop-helix DNA-binding domain	HLH	0.737482	0	0.485768	79.8446	Dom_dom_model	224	0.730594
ENSG00000186522	ENSG00000122545	Q9P0V9	Q16181	SEPTIN10	SEPTIN7	PF00735_PF00735	PF00735	PF00735	1	ENSG00000122545_ENSG00000186522	Septin	Septin	Septin	Septin	0.872864	1	0.715933	79.3475	Model	454	0.457666
ENSG00000122859	ENSG00000140262	Q9Y4Z2	Q99081	NEUROG3	TCF12	PF00010_PF00010	PF00010	PF00010	1	ENSG00000122859_ENSG00000140262	Helix-loop-helix DNA-binding domain	HLH	Helix-loop-helix DNA-binding domain	HLH	0.860106	1	0.500728	79.953	Model	682	0.985337
ENSG00000196628	ENSG00000122859	P15884	Q9Y4Z2	TCF4	NEUROG3	PF00010_PF00010	PF00010	PF00010	1	ENSG00000122859_ENSG00000196628	Helix-loop-helix DNA-binding domain	HLH	Helix-loop-helix DNA-binding domain	HLH	0.849488	1	0.442759	76.3466	Model	667	0.994003
ENSG00000135446	ENSG00000123080	P11802	P42773	CDK4	CDKN2C	PF13857_PF00069	PF00069	PF13857	1	ENSG00000123080_ENSG00000135446	Protein kinase domain	Pkinase	Ankyrin repeats (many copies)	Ank_5	0.89179	1	0.390722	84.4943	Model	303	0.35119
ENSG00000131508	ENSG00000123091	P62837	Q9Y3C5	UBE2D2	RNF11	PF00179_PF13639	PF00179	PF13639	1	ENSG00000123091_ENSG00000131508	Ubiquitin-conjugating enzyme	UQ_con	Ring finger domain	zf-RING_2	0.840829	1	0.382724	85.53	Model	154	0.512987
ENSG00000153044	ENSG00000123219	Q9H3R5	Q9BS16	CENPH	CENPK	PF05837_PF11802	PF05837	PF11802	1	ENSG00000123219_ENSG00000153044	Centromere protein H (CENP-H)	CENP-H	Centromere-associated protein K	CENP-K	0.668874	0	0.727831	85.8449	Dom_dom_model	269	0.348178
ENSG00000123307	ENSG00000196628	Q9HD90	P15884	NEUROD4	TCF4	PF00010_PF00010	PF00010	PF00010	1	ENSG00000123307_ENSG00000196628	Helix-loop-helix DNA-binding domain	HLH	Helix-loop-helix DNA-binding domain	HLH	0.853584	1	0.36946	71.802	Model	667	0.994003
ENSG00000143256	ENSG00000123349	Q9UHV9	Q99471	PFDN2	PFDN5	PF02996_PF01920	PF01920	PF02996	1	ENSG00000123349_ENSG00000143256	Prefoldin subunit	Prefoldin_2	Prefoldin subunit	Prefoldin	0.629135	0	0.502733	85.6567	Structure	154	0.701299
ENSG00000123349	ENSG00000155959	Q99471	P61758	PFDN5	VBP1	PF02996_PF02996	PF02996	PF02996	1	ENSG00000123349_ENSG00000155959	Prefoldin subunit	Prefoldin	Prefoldin subunit	Prefoldin	0.725957	0	0.669583	94.5574	Structure	197	0.263959
ENSG00000123685	ENSG00000146592	Q9NR55	Q02930	BATF3	CREB5	PF00170_PF00170	PF00170	PF00170	1	ENSG00000123685_ENSG00000146592	bZIP transcription factor	bZIP_1	bZIP transcription factor	bZIP_1	0.676742	0	0.561686	83.0366	Dom_dom_model	508	1
ENSG00000123685	ENSG00000175592	Q9NR55	P15407	BATF3	FOSL1	PF00170_PF00170	PF00170	PF00170	1	ENSG00000123685_ENSG00000175592	bZIP transcription factor	bZIP_1	bZIP transcription factor	bZIP_1	0.649879	0	0.445272	79.5293	Dom_dom_model	271	1
ENSG00000123975	ENSG00000250506	P33552	Q00526	CKS2	CDK3	PF01111_PF00069	PF01111	PF00069	1	ENSG00000123975_ENSG00000250506	Cyclin-dependent kinase regulatory subunit	CKS	Protein kinase domain	Pkinase	NULL	NULL	0.103152	75.823	Model	305	0.177215
ENSG00000163558	ENSG00000124171	P41743	Q9BYG5	PRKCI	PARD6B	PF00564_PF00564	PF00564	PF00564	1	ENSG00000124171_ENSG00000163558	PB1 domain	PB1	PB1 domain	PB1	0.882545	1	0.124652	63.0051	Model	596	0.451613
ENSG00000136044	ENSG00000124209	Q8NEU8	Q9UL26	APPL2	RAB22A	PF00169_PF00071	PF00169	PF00071	1	ENSG00000124209_ENSG00000136044	PH domain	PH	Ras family	Ras	0.199463	0	0.054845	75.6746	NULL	664	0.240964
ENSG00000178038	ENSG00000124209	Q60I27	Q9UL26	ALS2CL	RAB22A	PF00071_PF02204	PF02204	PF00071	1	ENSG00000124209_ENSG00000178038	Vacuolar sorting protein 9 (VPS9) domain	VPS9	Ras family	Ras	0.905742	1	0.19536	78.1778	NULL	953	0.13851
ENSG00000124222	ENSG00000125814	O14662	Q9H115	STX16	NAPB	PF14938_PF05739	PF05739	PF14938	1	ENSG00000124222_ENSG00000125814	SNARE domain	SNARE	Soluble NSF attachment protein, SNAP	SNAP	0.448747	0	0.095179	79.2583	Dom_dom_model	325	0.372308
ENSG00000124222	ENSG00000136631	O14662	Q9NRW7	STX16	VPS45	PF00995_PF00804	PF00804	PF00995	2	ENSG00000124222_ENSG00000136631	Syntaxin	Syntaxin	Sec1 family	Sec1	0.819289	1	0.703342	85.6742	Model	570	0.372308
ENSG00000124222	ENSG00000136631	O14662	Q9NRW7	STX16	VPS45	PF05739_PF00995	PF05739	PF00995	2	ENSG00000124222_ENSG00000136631	SNARE domain	SNARE	Sec1 family	Sec1	0.821109	1	0.703342	85.6742	Model	570	0.372308
ENSG00000124222	ENSG00000168899	O14662	O95183	STX16	VAMP5	PF05739_PF00957	PF05739	PF00957	2	ENSG00000124222_ENSG00000168899	SNARE domain	SNARE	Synaptobrevin	Synaptobrevin	0.709161	0	0.577981	78.5206	Model	325	0.372308
ENSG00000124222	ENSG00000168899	O14662	O95183	STX16	VAMP5	PF00957_PF00804	PF00804	PF00957	2	ENSG00000124222_ENSG00000168899	Syntaxin	Syntaxin	Synaptobrevin	Synaptobrevin	0.342313	0	0.577981	78.5206	Model	325	0.372308
ENSG00000124507	ENSG00000165912	Q9BY11	Q9UKS6	PACSIN1	PACSIN3	PF14604_PF14604	PF14604	PF14604	1	ENSG00000124507_ENSG00000165912	Variant SH3 domain	SH3_9	Variant SH3 domain	SH3_9	0.262415	0	0.73514	89.8007	Model	444	0.711712
ENSG00000124641	ENSG00000130772	Q9H944	Q9BUE0	MED20	MED18	PF09637_PF08612	PF08612	PF09637	1	ENSG00000124641_ENSG00000130772	TATA-binding related factor (TRF) of subunit 20 of Mediator complex	Med20	Med18 protein	Med18	0.89346	1	0.507551	84.995	Model	212	0.0576923
ENSG00000164109	ENSG00000124688	Q13257	Q15013	MAD2L1	MAD2L1BP	PF02301_PF06581	PF02301	PF06581	1	ENSG00000124688_ENSG00000164109	HORMA domain	HORMA	Mad1 and Cdc20-bound-Mad2 binding	p31comet	0.889533	1	0.658928	83.4954	Structure	274	0.20073
ENSG00000124762	ENSG00000250506	P38936	Q00526	CDKN1A	CDK3	PF02234_PF00069	PF02234	PF00069	1	ENSG00000124762_ENSG00000250506	Cyclin-dependent kinase inhibitor	CDI	Protein kinase domain	Pkinase	NULL	NULL	0.061954	65.2185	Model	305	0.713415
ENSG00000143344	ENSG00000125249	Q9NZL6	P10114	RGL1	RAP2A	PF00071_PF00617	PF00617	PF00071	3	ENSG00000125249_ENSG00000143344	RasGEF domain	RasGEF	Ras family	Ras	0.384147	0	0.334932	74.682	Model	768	0.384115
ENSG00000143344	ENSG00000125249	Q9NZL6	P10114	RGL1	RAP2A	PF00071_PF00618	PF00618	PF00071	3	ENSG00000125249_ENSG00000143344	RasGEF N-terminal motif	RasGEF_N	Ras family	Ras	0.339472	0	0.334932	74.682	Model	768	0.384115
ENSG00000143344	ENSG00000125249	Q9NZL6	P10114	RGL1	RAP2A	PF00788_PF00071	PF00788	PF00071	3	ENSG00000125249_ENSG00000143344	Ras association (RalGDS/AF-6) domain	RA	Ras family	Ras	0.874525	1	0.334932	74.682	Model	768	0.384115
ENSG00000168385	ENSG00000125354	Q15019	Q14141	SEPTIN2	SEPTIN6	PF00735_PF00735	PF00735	PF00735	1	ENSG00000125354_ENSG00000168385	Septin	Septin	Septin	Septin	0.879308	1	0.547821	74.0275	Structure	434	0.370968
ENSG00000180096	ENSG00000125354	Q8WYJ6	Q14141	SEPTIN1	SEPTIN6	PF00735_PF00735	PF00735	PF00735	1	ENSG00000125354_ENSG00000180096	Septin	Septin	Septin	Septin	0.872276	1	0.599935	76.0356	Model	434	0.370968
ENSG00000184640	ENSG00000125354	Q9UHD8	Q14141	SEPTIN9	SEPTIN6	PF00735_PF00735	PF00735	PF00735	1	ENSG00000125354_ENSG00000184640	Septin	Septin	Septin	Septin	0.862328	1	0.657648	78.1362	Model	586	0.573379
ENSG00000184702	ENSG00000125354	Q99719	Q14141	SEPTIN5	SEPTIN6	PF00735_PF00735	PF00735	PF00735	1	ENSG00000125354_ENSG00000184702	Septin	Septin	Septin	Septin	0.865413	1	0.572534	75.0218	Model	434	0.370968
ENSG00000146592	ENSG00000125740	Q02930	P53539	CREB5	FOSB	PF00170_PF00170	PF00170	PF00170	1	ENSG00000125740_ENSG00000146592	bZIP transcription factor	bZIP_1	bZIP transcription factor	bZIP_1	0.673562	0	0.433182	76.1679	Model	508	0.968504
ENSG00000171223	ENSG00000125740	P17275	P53539	JUNB	FOSB	PF00170_PF00170	PF00170	PF00170	1	ENSG00000125740_ENSG00000171223	bZIP transcription factor	bZIP_1	bZIP transcription factor	bZIP_1	0.738775	0	0.486467	77.1563	Model	347	0.914201
ENSG00000125743	ENSG00000139343	P62316	P62306	SNRPD2	SNRPF	PF01423_PF01423	PF01423	PF01423	1	ENSG00000125743_ENSG00000139343	LSM domain	LSM	LSM domain	LSM	0.816236	1	0.587821	91.9311	Structure	118	0.59322
ENSG00000135823	ENSG00000125814	O43752	Q9H115	STX6	NAPB	PF14938_PF05739	PF05739	PF14938	1	ENSG00000125814_ENSG00000135823	SNARE domain	SNARE	Soluble NSF attachment protein, SNAP	SNAP	0.511542	0	0.215641	79.4779	Dom_dom_model	298	0.301961
ENSG00000162236	ENSG00000125814	Q13190	Q9H115	STX5	NAPB	PF14938_PF05739	PF05739	PF14938	1	ENSG00000125814_ENSG00000162236	SNARE domain	SNARE	Soluble NSF attachment protein, SNAP	SNAP	0.520538	0	0.064772	69.8556	Dom_dom_model	355	0.425352
ENSG00000166900	ENSG00000125814	Q13277	Q9H115	STX3	NAPB	PF14938_PF05739	PF05739	PF14938	1	ENSG00000125814_ENSG00000166900	SNARE domain	SNARE	Soluble NSF attachment protein, SNAP	SNAP	0.490788	0	0.087751	72.5765	Model	298	0.453287
ENSG00000125835	ENSG00000204392	P14678	Q9Y333	SNRPB	LSM2	PF01423_PF01423	PF01423	PF01423	1	ENSG00000125835_ENSG00000204392	LSM domain	LSM	LSM domain	LSM	0.869523	1	0.58912	88.3255	Dom_dom_model	240	0.754167
ENSG00000125864	ENSG00000170819	Q12934	Q13515	BFSP1	BFSP2	PF00038_PF00038	PF00038	PF00038	1	ENSG00000125864_ENSG00000170819	Intermediate filament protein	Filament	Intermediate filament protein	Filament	NULL	NULL	0.709934	80.0015	Dom_dom_model	665	0.720301
ENSG00000125864	ENSG00000171446	Q12934	Q7Z3Y8	BFSP1	KRT27	PF00038_PF00038	PF00038	PF00038	1	ENSG00000125864_ENSG00000171446	Intermediate filament protein	Filament	Intermediate filament protein	Filament	NULL	NULL	0.709918	82.4964	Dom_dom_model	665	0.720301
ENSG00000125868	ENSG00000184009	P60981	P63261	DSTN	ACTG1	PF00022_PF00241	PF00241	PF00022	1	ENSG00000125868_ENSG00000184009	Cofilin/tropomyosin-type actin-binding protein	Cofilin_ADF	Actin	Actin	0.917244	1	0.606499	88.2506	Model	375	0.133333
ENSG00000125952	ENSG00000136997	P61244	P01106	MAX	MYC	PF00010_PF00010	PF00010	PF00010	1	ENSG00000125952_ENSG00000136997	Helix-loop-helix DNA-binding domain	HLH	Helix-loop-helix DNA-binding domain	HLH	0.855202	1	0.690238	91.3217	Structure	439	1
ENSG00000125968	ENSG00000140262	P41134	Q99081	ID1	TCF12	PF00010_PF00010	PF00010	PF00010	1	ENSG00000125968_ENSG00000140262	Helix-loop-helix DNA-binding domain	HLH	Helix-loop-helix DNA-binding domain	HLH	0.843203	1	0.433326	80.5361	Model	682	0.985337
ENSG00000151379	ENSG00000125968	A6NI15	P41134	MSGN1	ID1	PF00010_PF00010	PF00010	PF00010	1	ENSG00000125968_ENSG00000151379	Helix-loop-helix DNA-binding domain	HLH	Helix-loop-helix DNA-binding domain	HLH	0.85273	1	0.411562	82.7967	Dom_dom_model	193	0.818653
ENSG00000125968	ENSG00000176009	P41134	Q9NQ33	ID1	ASCL3	PF00010_PF00010	PF00010	PF00010	1	ENSG00000125968_ENSG00000176009	Helix-loop-helix DNA-binding domain	HLH	Helix-loop-helix DNA-binding domain	HLH	0.858484	1	0.374743	76.9817	Dom_dom_model	180	0.403315
ENSG00000125968	ENSG00000196628	P41134	P15884	ID1	TCF4	PF00010_PF00010	PF00010	PF00010	1	ENSG00000125968_ENSG00000196628	Helix-loop-helix DNA-binding domain	HLH	Helix-loop-helix DNA-binding domain	HLH	0.847095	1	0.393629	77.2557	Model	667	0.994003
ENSG00000126226	ENSG00000127922	Q5JVF3	P60896	PCID2	SEM1	PF05160_PF01399	PF01399	PF05160	1	ENSG00000126226_ENSG00000127922	PCI domain	PCI	DSS1/SEM1 family	DSS1_SEM1	0.867106	1	0.719407	89.9706	Structure	399	1
ENSG00000126226	ENSG00000167615	Q5JVF3	Q96PV6	PCID2	LENG8	PF01399_PF03399	PF01399	PF03399	1	ENSG00000126226_ENSG00000167615	PCI domain	PCI	SAC3/GANP family	SAC3_GANP	0.892261	1	0.661954	75.7969	NULL	800	0.6425
ENSG00000138755	ENSG00000126251	Q07325	O15529	CXCL9	GPR42	PF00001_PF00048	PF00048	PF00001	1	ENSG00000126251_ENSG00000138755	Small cytokines (intecrine/chemokine), interleukin-8 like	IL8	7 transmembrane receptor (rhodopsin family)	7tm_1	0.579756	0	0.405757	79.404	NULL	346	0.336
ENSG00000276070	ENSG00000126251	Q8NHW4	O15529	CCL4L2	GPR42	PF00001_PF00048	PF00048	PF00001	1	ENSG00000126251_ENSG00000276070	Small cytokines (intecrine/chemokine), interleukin-8 like	IL8	7 transmembrane receptor (rhodopsin family)	7tm_1	0.398649	0	0.56864	81.8633	NULL	346	0.083815
ENSG00000142230	ENSG00000126261	Q9UBE0	Q9UBT2	SAE1	UBA2	PF00899_PF00899	PF00899	PF00899	1	ENSG00000126261_ENSG00000142230	ThiF family	ThiF	ThiF family	ThiF	0.934881	1	0.715616	84.85	Structure	640	0.339063
ENSG00000126262	ENSG00000138755	O15552	Q07325	FFAR2	CXCL9	PF00001_PF00048	PF00001	PF00048	1	ENSG00000126262_ENSG00000138755	7 transmembrane receptor (rhodopsin family)	7tm_1	Small cytokines (intecrine/chemokine), interleukin-8 like	IL8	0.336896	0	0.368159	77.8081	NULL	330	0.336
ENSG00000126337	ENSG00000135443	O76013	P78386	KRT36	KRT85	PF00038_PF00038	PF00038	PF00038	1	ENSG00000126337_ENSG00000135443	Intermediate filament protein	Filament	Intermediate filament protein	Filament	NULL	NULL	0.734094	86.3587	Model	507	0.124197
ENSG00000126337	ENSG00000167767	O76013	Q6KB66	KRT36	KRT80	PF00038_PF00038	PF00038	PF00038	1	ENSG00000126337_ENSG00000167767	Intermediate filament protein	Filament	Intermediate filament protein	Filament	NULL	NULL	0.734723	86.3449	Model	467	0.314159
ENSG00000126337	ENSG00000167768	O76013	P04264	KRT36	KRT1	PF00038_PF00038	PF00038	PF00038	1	ENSG00000126337_ENSG00000167768	Intermediate filament protein	Filament	Intermediate filament protein	Filament	NULL	NULL	0.732491	84.4459	Model	644	0.650621
ENSG00000170421	ENSG00000126337	P05787	O76013	KRT8	KRT36	PF00038_PF00038	PF00038	PF00038	1	ENSG00000126337_ENSG00000170421	Intermediate filament protein	Filament	Intermediate filament protein	Filament	NULL	NULL	0.733907	84.7739	Model	483	0.457557
ENSG00000126337	ENSG00000170423	O76013	Q8N1N4	KRT36	KRT78	PF00038_PF00038	PF00038	PF00038	1	ENSG00000126337_ENSG00000170423	Intermediate filament protein	Filament	Intermediate filament protein	Filament	NULL	NULL	0.733624	85.5233	Model	520	0.228846
ENSG00000126337	ENSG00000170442	O76013	O43790	KRT36	KRT86	PF00038_PF00038	PF00038	PF00038	1	ENSG00000126337_ENSG00000170442	Intermediate filament protein	Filament	Intermediate filament protein	Filament	NULL	NULL	0.733332	85.2074	Model	486	0.124197
ENSG00000126337	ENSG00000170454	O76013	O95678	KRT36	KRT75	PF00038_PF00038	PF00038	PF00038	1	ENSG00000126337_ENSG00000170454	Intermediate filament protein	Filament	Intermediate filament protein	Filament	NULL	NULL	0.73378	85.7791	Model	551	0.297641
ENSG00000126337	ENSG00000170465	O76013	P48668	KRT36	KRT6C	PF00038_PF00038	PF00038	PF00038	1	ENSG00000126337_ENSG00000170465	Intermediate filament protein	Filament	Intermediate filament protein	Filament	NULL	NULL	0.733427	85.3233	Model	564	0.27305
ENSG00000126337	ENSG00000170477	O76013	P19013	KRT36	KRT4	PF00038_PF00038	PF00038	PF00038	1	ENSG00000126337_ENSG00000170477	Intermediate filament protein	Filament	Intermediate filament protein	Filament	NULL	NULL	0.733514	84.9922	Model	520	0.273077
ENSG00000126337	ENSG00000172867	O76013	P35908	KRT36	KRT2	PF00038_PF00038	PF00038	PF00038	1	ENSG00000126337_ENSG00000172867	Intermediate filament protein	Filament	Intermediate filament protein	Filament	NULL	NULL	0.732929	84.6514	Model	639	0.503912
ENSG00000126337	ENSG00000185069	O76013	Q01546	KRT36	KRT76	PF00038_PF00038	PF00038	PF00038	1	ENSG00000126337_ENSG00000185069	Intermediate filament protein	Filament	Intermediate filament protein	Filament	NULL	NULL	0.73319	85.1382	Model	638	0.412226
ENSG00000126337	ENSG00000185640	O76013	Q5XKE5	KRT36	KRT79	PF00038_PF00038	PF00038	PF00038	1	ENSG00000126337_ENSG00000185640	Intermediate filament protein	Filament	Intermediate filament protein	Filament	NULL	NULL	0.7336	85.1443	Model	535	0.437383
ENSG00000186049	ENSG00000126337	Q86Y46	O76013	KRT73	KRT36	PF00038_PF00038	PF00038	PF00038	1	ENSG00000126337_ENSG00000186049	Intermediate filament protein	Filament	Intermediate filament protein	Filament	NULL	NULL	0.734379	85.7339	Model	540	0.142593
ENSG00000126337	ENSG00000186442	O76013	P12035	KRT36	KRT3	PF00038_PF00038	PF00038	PF00038	1	ENSG00000126337_ENSG00000186442	Intermediate filament protein	Filament	Intermediate filament protein	Filament	NULL	NULL	0.733704	85.3842	Model	628	0.366242
ENSG00000189182	ENSG00000126337	Q7Z794	O76013	KRT77	KRT36	PF00038_PF00038	PF00038	PF00038	1	ENSG00000126337_ENSG00000189182	Intermediate filament protein	Filament	Intermediate filament protein	Filament	NULL	NULL	0.732403	83.8958	Model	578	0.408305
ENSG00000126337	ENSG00000205420	O76013	P02538	KRT36	KRT6A	PF00038_PF00038	PF00038	PF00038	1	ENSG00000126337_ENSG00000205420	Intermediate filament protein	Filament	Intermediate filament protein	Filament	NULL	NULL	0.7349	87.6721	Model	564	0.269504
ENSG00000126785	ENSG00000128283	Q9H4E5	Q00587	RHOJ	CDC42EP1	PF00786_PF00071	PF00071	PF00786	1	ENSG00000126785_ENSG00000128283	Ras family	Ras	P21-Rho-binding domain	PBD	0.902739	1	0.313089	75.772	Dom_dom_model	391	0.948849
ENSG00000126785	ENSG00000137843	Q9H4E5	Q9NQU5	RHOJ	PAK6	PF00069_PF00071	PF00071	PF00069	2	ENSG00000126785_ENSG00000137843	Ras family	Ras	Protein kinase domain	Pkinase	0.404784	0	0.464529	73.2968	Model	681	0.594714
ENSG00000126785	ENSG00000137843	Q9H4E5	Q9NQU5	RHOJ	PAK6	PF00786_PF00071	PF00071	PF00786	2	ENSG00000126785_ENSG00000137843	Ras family	Ras	P21-Rho-binding domain	PBD	0.873358	1	0.464529	73.2968	Model	681	0.594714
ENSG00000126785	ENSG00000180370	Q9H4E5	Q13177	RHOJ	PAK2	PF00069_PF00071	PF00071	PF00069	2	ENSG00000126785_ENSG00000180370	Ras family	Ras	Protein kinase domain	Pkinase	0.605635	0	0.111643	66.4201	Model	524	0.459924
ENSG00000126785	ENSG00000180370	Q9H4E5	Q13177	RHOJ	PAK2	PF00786_PF00071	PF00071	PF00786	2	ENSG00000126785_ENSG00000180370	Ras family	Ras	P21-Rho-binding domain	PBD	0.85749	1	0.111643	66.4201	Model	524	0.459924
ENSG00000156735	ENSG00000126803	O95429	P54652	BAG4	HSPA2	PF02179_PF00012	PF02179	PF00012	1	ENSG00000126803_ENSG00000156735	BAG domain	BAG	Hsp70 protein	HSP70	0.898325	1	0.22743	70.0429	Dom_dom_model	639	0.884026
ENSG00000172680	ENSG00000126934	P00540	P36507	MOS	MAP2K2	PF00069_PF00069	PF00069	PF00069	1	ENSG00000126934_ENSG00000172680	Protein kinase domain	Pkinase	Protein kinase domain	Pkinase	0.865936	1	0.333184	71.0796	Dom_dom_model	400	0.315
ENSG00000160271	ENSG00000127314	Q12967	P61224	RALGDS	RAP1B	PF00071_PF00617	PF00617	PF00071	3	ENSG00000127314_ENSG00000160271	RasGEF domain	RasGEF	Ras family	Ras	0.862745	1	0.072783	67.4984	Model	914	0.413567
ENSG00000160271	ENSG00000127314	Q12967	P61224	RALGDS	RAP1B	PF00071_PF00618	PF00618	PF00071	3	ENSG00000127314_ENSG00000160271	RasGEF N-terminal motif	RasGEF_N	Ras family	Ras	0.287521	0	0.072783	67.4984	Model	914	0.413567
ENSG00000160271	ENSG00000127314	Q12967	P61224	RALGDS	RAP1B	PF00788_PF00071	PF00788	PF00071	3	ENSG00000127314_ENSG00000160271	Ras association (RalGDS/AF-6) domain	RA	Ras family	Ras	0.886766	1	0.072783	67.4984	Model	914	0.413567
ENSG00000266094	ENSG00000127314	Q8WWW0	P61224	RASSF5	RAP1B	PF00788_PF00071	PF00788	PF00071	1	ENSG00000127314_ENSG00000266094	Ras association (RalGDS/AF-6) domain	RA	Ras family	Ras	0.670529	0	0.051774	68.0803	Model	418	0.435407
ENSG00000169446	ENSG00000127774	Q8N4V1	Q9BV81	MMGT1	EMC6	PF10270_PF07019	PF10270	PF07019	1	ENSG00000127774_ENSG00000169446	Membrane magnesium transporter	MMgT	EMC6	EMC6	0.875987	1	0.5497	83.8531	Structure	131	0.137405
ENSG00000174788	ENSG00000127955	Q8IVA1	P63096	PCP2	GNAI1	PF00503_PF02188	PF02188	PF00503	1	ENSG00000127955_ENSG00000174788	GoLoco motif	GoLoco	G-protein alpha subunit	G-alpha	0.817732	1	0.148249	73.0984	Dom_dom_model	354	1
ENSG00000213654	ENSG00000127955	Q9Y4H4	P63096	GPSM3	GNAI1	PF00503_PF02188	PF02188	PF00503	1	ENSG00000127955_ENSG00000213654	GoLoco motif	GoLoco	G-protein alpha subunit	G-alpha	0.801671	1	0.060436	68.2679	Dom_dom_model	354	1
ENSG00000128272	ENSG00000140044	P18848	Q8WYK2	ATF4	JDP2	PF00170_PF00170	PF00170	PF00170	1	ENSG00000128272_ENSG00000140044	bZIP transcription factor	bZIP_1	bZIP transcription factor	bZIP_1	0.724302	0	0.038689	75.6184	NULL	351	0.852761
ENSG00000153879	ENSG00000128272	P53567	P18848	CEBPG	ATF4	PF00170_PF07716	PF07716	PF00170	1	ENSG00000128272_ENSG00000153879	Basic region leucine zipper	bZIP_2	bZIP transcription factor	bZIP_1	0.747993	0	0.588991	88.8891	Dom_dom_model	351	0.94
ENSG00000132254	ENSG00000128340	P53365	P15153	ARFIP2	RAC2	PF06456_PF00071	PF06456	PF00071	1	ENSG00000128340_ENSG00000132254	Arfaptin-like domain	Arfaptin	Ras family	Ras	0.315616	0	0.445685	84.9056	Model	341	0.407625
ENSG00000128422	ENSG00000205420	Q04695	P02538	KRT17	KRT6A	PF00038_PF00038	PF00038	PF00038	1	ENSG00000128422_ENSG00000205420	Intermediate filament protein	Filament	Intermediate filament protein	Filament	NULL	NULL	0.734064	86.3006	Model	564	0.363426
ENSG00000128656	ENSG00000170209	P15882	Q8NFD2	CHN1	ANKK1	PF07714_PF00017	PF00017	PF07714	1	ENSG00000128656_ENSG00000170209	SH2 domain	SH2	Protein tyrosine and serine/threonine kinase	PK_Tyr_Ser-Thr	0.378867	0	0.095043	76.2282	Dom_dom_model	765	0.122876
ENSG00000165280	ENSG00000129084	P55072	P25786	VCP	PSMA1	PF17862_PF00227	PF17862	PF00227	1	ENSG00000129084_ENSG00000165280	AAA+ lid domain	AAA_lid_3	Proteasome subunit	Proteasome	0.197937	0	0.076185	76.9463	Model	806	0.244417
ENSG00000183733	ENSG00000129152	Q6QHK4	P15172	FIGLA	MYOD1	PF00010_PF00010	PF00010	PF00010	1	ENSG00000129152_ENSG00000183733	Helix-loop-helix DNA-binding domain	HLH	Helix-loop-helix DNA-binding domain	HLH	0.806358	1	0.458899	79.419	Dom_dom_model	320	0.765625
ENSG00000153094	ENSG00000129473	O43521	Q92843	BCL2L11	BCL2L2	PF00452_PF08945	PF08945	PF00452	1	ENSG00000129473_ENSG00000153094	Bcl-x interacting, BH3 domain	Bclx_interact	Apoptosis regulator proteins, Bcl-2 family	Bcl-2	0.757534	0	0.03133	55.535	Model	198	0.646465
ENSG00000130177	ENSG00000176386	Q13042	Q8NHZ8	CDC16	CDC26	PF10471_PF13424	PF13424	PF10471	1	ENSG00000130177_ENSG00000176386	Tetratricopeptide repeat	TPR_12	Anaphase-promoting complex APC subunit CDC26	ANAPC_CDC26	0.683368	0	0.708255	89.1741	Structure	620	1
ENSG00000130227	ENSG00000132341	Q9UIA9	P62826	XPO7	RAN	PF03810_PF00071	PF03810	PF00071	1	ENSG00000130227_ENSG00000132341	Importin-beta N-terminal domain	IBN_N	Ras family	Ras	0.227847	0	0.668301	82.0535	Dom_dom_model	1087	0.0694444
ENSG00000130332	ENSG00000130520	Q9UK45	Q9Y4Z0	LSM7	LSM4	PF01423_PF01423	PF01423	PF01423	1	ENSG00000130332_ENSG00000130520	LSM domain	LSM	LSM domain	LSM	0.865	1	0.647209	93.8928	Structure	139	0.460432
ENSG00000130332	ENSG00000139343	Q9UK45	P62306	LSM7	SNRPF	PF01423_PF01423	PF01423	PF01423	1	ENSG00000130332_ENSG00000139343	LSM domain	LSM	LSM domain	LSM	0.786646	0	0.535225	89.0428	Model	103	0.203883
ENSG00000130332	ENSG00000170860	Q9UK45	P62310	LSM7	LSM3	PF01423_PF01423	PF01423	PF01423	1	ENSG00000130332_ENSG00000170860	LSM domain	LSM	LSM domain	LSM	0.605422	0	0.569457	87.1468	Dom_dom_model	103	0.294118
ENSG00000130332	ENSG00000204392	Q9UK45	Q9Y333	LSM7	LSM2	PF01423_PF01423	PF01423	PF01423	1	ENSG00000130332_ENSG00000204392	LSM domain	LSM	LSM domain	LSM	0.831653	1	0.561448	87.1616	Model	103	0.203883
ENSG00000130518	ENSG00000143933	Q9H0B3	P0DP24	IQCN	CALM2	PF13499_PF00612	PF00612	PF13499	1	ENSG00000130518_ENSG00000143933	IQ calmodulin-binding motif	IQ	EF-hand domain pair	EF-hand_7	0.424125	0	0.141774	70.2356	NULL	1180	0.771812
ENSG00000130518	ENSG00000160014	Q9H0B3	P0DP25	IQCN	CALM3	PF13499_PF00612	PF00612	PF13499	1	ENSG00000130518_ENSG00000160014	IQ calmodulin-binding motif	IQ	EF-hand domain pair	EF-hand_7	0.443253	0	0.173535	74.1198	NULL	1180	0.771812
ENSG00000130518	ENSG00000178363	Q9H0B3	P27482	IQCN	CALML3	PF13499_PF00612	PF00612	PF13499	1	ENSG00000130518_ENSG00000178363	IQ calmodulin-binding motif	IQ	EF-hand domain pair	EF-hand_7	0.578582	0	0.34778	74.0883	NULL	1180	0.755932
ENSG00000130518	ENSG00000198668	Q9H0B3	P0DP23	IQCN	CALM1	PF13499_PF00612	PF00612	PF13499	1	ENSG00000130518_ENSG00000198668	IQ calmodulin-binding motif	IQ	EF-hand domain pair	EF-hand_7	0.483413	0	0.223385	71.9804	NULL	1180	0.771812
ENSG00000130560	ENSG00000150991	Q9BSL1	P0CG48	UBAC1	UBC	PF00627_PF00240	PF00627	PF00240	1	ENSG00000130560_ENSG00000150991	UBA/TS-N domain	UBA	Ubiquitin family	ubiquitin	0.275951	0	0.040832	73.9783	NULL	685	0.565432
ENSG00000170315	ENSG00000130560	P0CG47	Q9BSL1	UBB	UBAC1	PF00627_PF00240	PF00240	PF00627	1	ENSG00000130560_ENSG00000170315	Ubiquitin family	ubiquitin	UBA/TS-N domain	UBA	0.260008	0	0.038962	76.9571	NULL	405	0.565432
ENSG00000188021	ENSG00000130560	Q9UHD9	Q9BSL1	UBQLN2	UBAC1	PF00627_PF00240	PF00240	PF00627	1	ENSG00000130560_ENSG00000188021	Ubiquitin family	ubiquitin	UBA/TS-N domain	UBA	0.672248	0	0.045664	76.4287	NULL	624	0.916667
ENSG00000130656	ENSG00000206177	P02008	Q6B0K9	HBZ	HBM	PF00042_PF00042	PF00042	PF00042	1	ENSG00000130656_ENSG00000206177	Globin	Globin	Globin	Globin	0.914821	1	0.666337	97.2604	Model	142	0
ENSG00000213931	ENSG00000130656	P02100	P02008	HBE1	HBZ	PF00042_PF00042	PF00042	PF00042	1	ENSG00000130656_ENSG00000213931	Globin	Globin	Globin	Globin	0.918489	1	0.681367	97.5412	Model	147	0.00680272
ENSG00000130656	ENSG00000223609	P02008	P02042	HBZ	HBD	PF00042_PF00042	PF00042	PF00042	1	ENSG00000130656_ENSG00000223609	Globin	Globin	Globin	Globin	0.923977	1	0.685005	97.3366	Model	147	0.0612245
ENSG00000244734	ENSG00000130656	P68871	P02008	HBB	HBZ	PF00042_PF00042	PF00042	PF00042	1	ENSG00000130656_ENSG00000244734	Globin	Globin	Globin	Globin	0.926353	1	0.682839	97.5576	Structure	147	0.0612245
ENSG00000131023	ENSG00000186628	O95835	A1L4K1	LATS1	FSD2	PF00069_PF00041	PF00069	PF00041	1	ENSG00000131023_ENSG00000186628	Protein kinase domain	Pkinase	Fibronectin type III domain	fn3	0.243899	0	0.131251	55.7776	NULL	1130	0.7
ENSG00000131023	ENSG00000188021	O95835	Q9UHD9	LATS1	UBQLN2	PF00069_PF00240	PF00069	PF00240	2	ENSG00000131023_ENSG00000188021	Protein kinase domain	Pkinase	Ubiquitin family	ubiquitin	0.275365	0	0.045556	49.3177	NULL	1130	0.916667
ENSG00000131023	ENSG00000188021	O95835	Q9UHD9	LATS1	UBQLN2	PF00627_PF00240	PF00627	PF00240	2	ENSG00000131023_ENSG00000188021	UBA/TS-N domain	UBA	Ubiquitin family	ubiquitin	0.720049	0	0.045556	49.3177	NULL	1130	0.916667
ENSG00000131095	ENSG00000171345	P14136	P08727	GFAP	KRT19	PF00038_PF00038	PF00038	PF00038	1	ENSG00000131095_ENSG00000171345	Intermediate filament protein	Filament	Intermediate filament protein	Filament	NULL	NULL	0.734137	87.7828	Model	432	0.618056
ENSG00000131095	ENSG00000171346	P14136	P19012	GFAP	KRT15	PF00038_PF00038	PF00038	PF00038	1	ENSG00000131095_ENSG00000171346	Intermediate filament protein	Filament	Intermediate filament protein	Filament	NULL	NULL	0.733431	86.3191	Model	456	0.618056
ENSG00000131095	ENSG00000171401	P14136	P13646	GFAP	KRT13	PF00038_PF00038	PF00038	PF00038	1	ENSG00000131095_ENSG00000171401	Intermediate filament protein	Filament	Intermediate filament protein	Filament	NULL	NULL	0.728112	86.086	Model	458	0.618056
ENSG00000131095	ENSG00000171446	P14136	Q7Z3Y8	GFAP	KRT27	PF00038_PF00038	PF00038	PF00038	1	ENSG00000131095_ENSG00000171446	Intermediate filament protein	Filament	Intermediate filament protein	Filament	NULL	NULL	0.732847	86.5012	Model	459	0.618056
ENSG00000131095	ENSG00000175084	P14136	P17661	GFAP	DES	PF00038_PF00038	PF00038	PF00038	1	ENSG00000131095_ENSG00000175084	Intermediate filament protein	Filament	Intermediate filament protein	Filament	NULL	NULL	0.733818	85.4834	Model	470	0.618056
ENSG00000196859	ENSG00000131095	Q6A163	P14136	KRT39	GFAP	PF00038_PF00038	PF00038	PF00038	1	ENSG00000131095_ENSG00000196859	Intermediate filament protein	Filament	Intermediate filament protein	Filament	NULL	NULL	0.731067	83.0905	Model	491	0.618056
ENSG00000131095	ENSG00000277586	P14136	P07196	GFAP	NEFL	PF00038_PF00038	PF00038	PF00038	1	ENSG00000131095_ENSG00000277586	Intermediate filament protein	Filament	Intermediate filament protein	Filament	NULL	NULL	0.730898	83.0418	Model	543	0.618056
ENSG00000147536	ENSG00000131153	Q9BRT9	Q9Y248	GINS4	GINS2	PF05916_PF05916	PF05916	PF05916	2	ENSG00000131153_ENSG00000147536	GINS complex protein	Sld5	GINS complex protein	Sld5	0.874252	1	0.717047	92.6824	Structure	223	0.35426
ENSG00000147536	ENSG00000131153	Q9BRT9	Q9Y248	GINS4	GINS2	PF16922_PF05916	PF16922	PF05916	2	ENSG00000131153_ENSG00000147536	DNA replication complex GINS protein SLD5 C-terminus	SLD5_C	GINS complex protein	Sld5	0.873439	1	0.717047	92.6824	Structure	223	0.35426
ENSG00000131381	ENSG00000168118	Q9H1K0	P20338	RBSN	RAB4A	PF00071_PF11464	PF11464	PF00071	1	ENSG00000131381_ENSG00000168118	Rabenosyn Rab binding domain	Rbsn	Ras family	Ras	0.833237	1	0.375059	78.059	Structure	784	0.67602
ENSG00000143171	ENSG00000131408	P48443	P55055	RXRG	NR1H2	PF00104_PF00104	PF00104	PF00104	1	ENSG00000131408_ENSG00000143171	Ligand-binding domain of nuclear hormone receptor	Hormone_recep	Ligand-binding domain of nuclear hormone receptor	Hormone_recep	0.938088	1	0.658771	82.8309	Model	463	0.393478
ENSG00000204231	ENSG00000131408	P28702	P55055	RXRB	NR1H2	PF00104_PF00104	PF00104	PF00104	1	ENSG00000131408_ENSG00000204231	Ligand-binding domain of nuclear hormone receptor	Hormone_recep	Ligand-binding domain of nuclear hormone receptor	Hormone_recep	0.939092	1	0.635518	79.9532	Structure	533	0.521576
ENSG00000131508	ENSG00000138942	P62837	Q96GF1	UBE2D2	RNF185	PF00179_PF13920	PF00179	PF13920	1	ENSG00000131508_ENSG00000138942	Ubiquitin-conjugating enzyme	UQ_con	Zinc finger, C3HC4 type (RING finger)	zf-C3HC4_3	0.851009	1	0.404415	90.6951	NULL	192	0.442708
ENSG00000131508	ENSG00000165886	P62837	Q9HAC8	UBE2D2	UBTD1	PF00179_PF00240	PF00179	PF00240	1	ENSG00000131508_ENSG00000165886	Ubiquitin-conjugating enzyme	UQ_con	Ubiquitin family	ubiquitin	0.853086	1	0.42706	86.1081	Model	227	0.546256
ENSG00000131508	ENSG00000167770	P62837	Q96FW1	UBE2D2	OTUB1	PF10275_PF00179	PF00179	PF10275	1	ENSG00000131508_ENSG00000167770	Ubiquitin-conjugating enzyme	UQ_con	Peptidase C65 Otubain	Peptidase_C65	0.904158	1	0.649236	91.2361	Structure	271	0.143911
ENSG00000131508	ENSG00000186187	P62837	Q8ND25	UBE2D2	ZNRF1	PF00179_PF13639	PF00179	PF13639	1	ENSG00000131508_ENSG00000186187	Ubiquitin-conjugating enzyme	UQ_con	Ring finger domain	zf-RING_2	0.739234	0	0.505533	85.0501	Model	227	0.511013
ENSG00000131508	ENSG00000204308	P62837	Q99942	UBE2D2	RNF5	PF00179_PF13920	PF00179	PF13920	1	ENSG00000131508_ENSG00000204308	Ubiquitin-conjugating enzyme	UQ_con	Zinc finger, C3HC4 type (RING finger)	zf-C3HC4_3	0.82277	1	0.41447	90.2954	NULL	180	0.377778
ENSG00000265491	ENSG00000131508	Q9Y4L5	P62837	RNF115	UBE2D2	PF00179_PF13639	PF13639	PF00179	1	ENSG00000131508_ENSG00000265491	Ring finger domain	zf-RING_2	Ubiquitin-conjugating enzyme	UQ_con	0.870962	1	0.522868	78.7915	Model	304	0.450658
ENSG00000131737	ENSG00000135443	O76011	P78386	KRT34	KRT85	PF00038_PF00038	PF00038	PF00038	1	ENSG00000131737_ENSG00000135443	Intermediate filament protein	Filament	Intermediate filament protein	Filament	NULL	NULL	0.734753	86.3628	Model	507	0.139594
ENSG00000131737	ENSG00000139648	O76011	Q3SY84	KRT34	KRT71	PF00038_PF00038	PF00038	PF00038	1	ENSG00000131737_ENSG00000139648	Intermediate filament protein	Filament	Intermediate filament protein	Filament	NULL	NULL	0.734669	86.1648	Model	523	0.219885
ENSG00000131737	ENSG00000161850	O76011	Q9NSB4	KRT34	KRT82	PF00038_PF00038	PF00038	PF00038	1	ENSG00000131737_ENSG00000161850	Intermediate filament protein	Filament	Intermediate filament protein	Filament	NULL	NULL	0.733412	84.3242	Model	513	0.139594
ENSG00000131737	ENSG00000167767	O76011	Q6KB66	KRT34	KRT80	PF00038_PF00038	PF00038	PF00038	1	ENSG00000131737_ENSG00000167767	Intermediate filament protein	Filament	Intermediate filament protein	Filament	NULL	NULL	0.73289	83.9791	Model	452	0.314159
ENSG00000131737	ENSG00000167768	O76011	P04264	KRT34	KRT1	PF00038_PF00038	PF00038	PF00038	1	ENSG00000131737_ENSG00000167768	Intermediate filament protein	Filament	Intermediate filament protein	Filament	NULL	NULL	0.730078	82.4403	Model	644	0.650621
ENSG00000131737	ENSG00000170421	O76011	P05787	KRT34	KRT8	PF00038_PF00038	PF00038	PF00038	1	ENSG00000131737_ENSG00000170421	Intermediate filament protein	Filament	Intermediate filament protein	Filament	NULL	NULL	0.733024	85.2555	Model	483	0.457557
ENSG00000131737	ENSG00000170423	O76011	Q8N1N4	KRT34	KRT78	PF00038_PF00038	PF00038	PF00038	1	ENSG00000131737_ENSG00000170423	Intermediate filament protein	Filament	Intermediate filament protein	Filament	NULL	NULL	0.733209	84.0678	Model	520	0.228846
ENSG00000131737	ENSG00000170442	O76011	O43790	KRT34	KRT86	PF00038_PF00038	PF00038	PF00038	1	ENSG00000131737_ENSG00000170442	Intermediate filament protein	Filament	Intermediate filament protein	Filament	NULL	NULL	0.734172	85.3402	Model	486	0.139594
ENSG00000131737	ENSG00000170454	O76011	O95678	KRT34	KRT75	PF00038_PF00038	PF00038	PF00038	1	ENSG00000131737_ENSG00000170454	Intermediate filament protein	Filament	Intermediate filament protein	Filament	NULL	NULL	0.732046	83.36	Model	551	0.297641
ENSG00000131737	ENSG00000170465	O76011	P48668	KRT34	KRT6C	PF00038_PF00038	PF00038	PF00038	1	ENSG00000131737_ENSG00000170465	Intermediate filament protein	Filament	Intermediate filament protein	Filament	NULL	NULL	0.734119	85.5343	Model	564	0.27305
ENSG00000131737	ENSG00000170484	O76011	Q7RTS7	KRT34	KRT74	PF00038_PF00038	PF00038	PF00038	1	ENSG00000131737_ENSG00000170484	Intermediate filament protein	Filament	Intermediate filament protein	Filament	NULL	NULL	0.735394	87.4397	Model	529	0.302457
ENSG00000131737	ENSG00000170523	O76011	P78385	KRT34	KRT83	PF00038_PF00038	PF00038	PF00038	1	ENSG00000131737_ENSG00000170523	Intermediate filament protein	Filament	Intermediate filament protein	Filament	NULL	NULL	0.734004	85.0238	Model	493	0.139594
ENSG00000131737	ENSG00000171431	O76011	P35900	KRT34	KRT20	PF00038_PF00038	PF00038	PF00038	1	ENSG00000131737_ENSG00000171431	Intermediate filament protein	Filament	Intermediate filament protein	Filament	NULL	NULL	0.715115	81.8492	Model	436	0.417453
ENSG00000131737	ENSG00000185640	O76011	Q5XKE5	KRT34	KRT79	PF00038_PF00038	PF00038	PF00038	1	ENSG00000131737_ENSG00000185640	Intermediate filament protein	Filament	Intermediate filament protein	Filament	NULL	NULL	0.734719	86.2517	Model	535	0.437383
ENSG00000131737	ENSG00000186442	O76011	P12035	KRT34	KRT3	PF00038_PF00038	PF00038	PF00038	1	ENSG00000131737_ENSG00000186442	Intermediate filament protein	Filament	Intermediate filament protein	Filament	NULL	NULL	0.734391	85.8561	Model	628	0.366242
ENSG00000131737	ENSG00000205420	O76011	P02538	KRT34	KRT6A	PF00038_PF00038	PF00038	PF00038	1	ENSG00000131737_ENSG00000205420	Intermediate filament protein	Filament	Intermediate filament protein	Filament	NULL	NULL	0.734789	86.5432	Model	564	0.269504
ENSG00000131737	ENSG00000205426	O76011	Q14533	KRT34	KRT81	PF00038_PF00038	PF00038	PF00038	1	ENSG00000131737_ENSG00000205426	Intermediate filament protein	Filament	Intermediate filament protein	Filament	NULL	NULL	0.734711	86.3065	Model	505	0.139594
ENSG00000135443	ENSG00000131738	P78386	Q14525	KRT85	KRT33B	PF00038_PF00038	PF00038	PF00038	1	ENSG00000131738_ENSG00000135443	Intermediate filament protein	Filament	Intermediate filament protein	Filament	NULL	NULL	0.734643	86.2611	Model	507	0.153465
ENSG00000139648	ENSG00000131738	Q3SY84	Q14525	KRT71	KRT33B	PF00038_PF00038	PF00038	PF00038	1	ENSG00000131738_ENSG00000139648	Intermediate filament protein	Filament	Intermediate filament protein	Filament	NULL	NULL	0.735365	87.6412	Model	523	0.219885
ENSG00000161850	ENSG00000131738	Q9NSB4	Q14525	KRT82	KRT33B	PF00038_PF00038	PF00038	PF00038	1	ENSG00000131738_ENSG00000161850	Intermediate filament protein	Filament	Intermediate filament protein	Filament	NULL	NULL	0.735208	87.2809	Model	513	0.153465
ENSG00000131738	ENSG00000167767	Q14525	Q6KB66	KRT33B	KRT80	PF00038_PF00038	PF00038	PF00038	1	ENSG00000131738_ENSG00000167767	Intermediate filament protein	Filament	Intermediate filament protein	Filament	NULL	NULL	0.734919	86.9701	Model	452	0.314159
ENSG00000131738	ENSG00000167768	Q14525	P04264	KRT33B	KRT1	PF00038_PF00038	PF00038	PF00038	1	ENSG00000131738_ENSG00000167768	Intermediate filament protein	Filament	Intermediate filament protein	Filament	NULL	NULL	0.732057	83.369	Model	644	0.650621
ENSG00000170421	ENSG00000131738	P05787	Q14525	KRT8	KRT33B	PF00038_PF00038	PF00038	PF00038	1	ENSG00000131738_ENSG00000170421	Intermediate filament protein	Filament	Intermediate filament protein	Filament	NULL	NULL	0.734252	86.0627	Model	483	0.457557
ENSG00000170423	ENSG00000131738	Q8N1N4	Q14525	KRT78	KRT33B	PF00038_PF00038	PF00038	PF00038	1	ENSG00000131738_ENSG00000170423	Intermediate filament protein	Filament	Intermediate filament protein	Filament	NULL	NULL	0.733805	85.0376	Model	520	0.228846
ENSG00000170442	ENSG00000131738	O43790	Q14525	KRT86	KRT33B	PF00038_PF00038	PF00038	PF00038	1	ENSG00000131738_ENSG00000170442	Intermediate filament protein	Filament	Intermediate filament protein	Filament	NULL	NULL	0.735798	88.4866	Model	486	0.153465
ENSG00000170454	ENSG00000131738	O95678	Q14525	KRT75	KRT33B	PF00038_PF00038	PF00038	PF00038	1	ENSG00000131738_ENSG00000170454	Intermediate filament protein	Filament	Intermediate filament protein	Filament	NULL	NULL	0.734909	86.9104	Model	551	0.297641
ENSG00000131738	ENSG00000170465	Q14525	P48668	KRT33B	KRT6C	PF00038_PF00038	PF00038	PF00038	1	ENSG00000131738_ENSG00000170465	Intermediate filament protein	Filament	Intermediate filament protein	Filament	NULL	NULL	0.733826	85.0601	Model	564	0.27305
ENSG00000170477	ENSG00000131738	P19013	Q14525	KRT4	KRT33B	PF00038_PF00038	PF00038	PF00038	1	ENSG00000131738_ENSG00000170477	Intermediate filament protein	Filament	Intermediate filament protein	Filament	NULL	NULL	0.734336	85.9421	Model	520	0.273077
ENSG00000170486	ENSG00000131738	Q14CN4	Q14525	KRT72	KRT33B	PF00038_PF00038	PF00038	PF00038	1	ENSG00000131738_ENSG00000170486	Intermediate filament protein	Filament	Intermediate filament protein	Filament	NULL	NULL	0.735158	87.0702	Model	511	0.153465
ENSG00000170523	ENSG00000131738	P78385	Q14525	KRT83	KRT33B	PF00038_PF00038	PF00038	PF00038	1	ENSG00000131738_ENSG00000170523	Intermediate filament protein	Filament	Intermediate filament protein	Filament	NULL	NULL	0.735449	87.7113	Model	493	0.153465
ENSG00000172867	ENSG00000131738	P35908	Q14525	KRT2	KRT33B	PF00038_PF00038	PF00038	PF00038	1	ENSG00000131738_ENSG00000172867	Intermediate filament protein	Filament	Intermediate filament protein	Filament	NULL	NULL	0.733979	85.29	Model	639	0.503912
ENSG00000175084	ENSG00000131738	P17661	Q14525	DES	KRT33B	PF00038_PF00038	PF00038	PF00038	1	ENSG00000131738_ENSG00000175084	Intermediate filament protein	Filament	Intermediate filament protein	Filament	NULL	NULL	0.734046	86.2098	Model	470	0.53617
ENSG00000131738	ENSG00000185479	Q14525	P04259	KRT33B	KRT6B	PF00038_PF00038	PF00038	PF00038	1	ENSG00000131738_ENSG00000185479	Intermediate filament protein	Filament	Intermediate filament protein	Filament	NULL	NULL	0.734427	85.8139	Model	564	0.296099
ENSG00000185640	ENSG00000131738	Q5XKE5	Q14525	KRT79	KRT33B	PF00038_PF00038	PF00038	PF00038	1	ENSG00000131738_ENSG00000185640	Intermediate filament protein	Filament	Intermediate filament protein	Filament	NULL	NULL	0.735185	87.0893	Model	535	0.437383
ENSG00000186442	ENSG00000131738	P12035	Q14525	KRT3	KRT33B	PF00038_PF00038	PF00038	PF00038	1	ENSG00000131738_ENSG00000186442	Intermediate filament protein	Filament	Intermediate filament protein	Filament	NULL	NULL	0.734496	86.0514	Model	628	0.366242
ENSG00000131759	ENSG00000132170	P10276	P37231	RARA	PPARG	PF00104_PF00104	PF00104	PF00104	1	ENSG00000131759_ENSG00000132170	Ligand-binding domain of nuclear hormone receptor	Hormone_recep	Ligand-binding domain of nuclear hormone receptor	Hormone_recep	0.900521	1	0.568425	73.8111	Model	505	0.367965
ENSG00000131759	ENSG00000143171	P10276	P48443	RARA	RXRG	PF00104_PF00104	PF00104	PF00104	1	ENSG00000131759_ENSG00000143171	Ligand-binding domain of nuclear hormone receptor	Hormone_recep	Ligand-binding domain of nuclear hormone receptor	Hormone_recep	0.905269	1	0.572963	78.6046	Model	463	0.367965
ENSG00000131759	ENSG00000204231	P10276	P28702	RARA	RXRB	PF00104_PF00104	PF00104	PF00104	1	ENSG00000131759_ENSG00000204231	Ligand-binding domain of nuclear hormone receptor	Hormone_recep	Ligand-binding domain of nuclear hormone receptor	Hormone_recep	0.905567	1	0.469213	74.4416	Model	533	0.521576
ENSG00000131791	ENSG00000132356	O43741	Q13131	PRKAB2	PRKAA1	PF04739_PF16579	PF04739	PF16579	2	ENSG00000131791_ENSG00000132356	5'-AMP-activated protein kinase beta subunit, interaction domain	AMPKBI	Adenylate sensor of SNF1-like protein kinase	AdenylateSensor	0.812188	1	0.076637	58.3251	Structure	559	0.433824
ENSG00000131791	ENSG00000132356	O43741	Q13131	PRKAB2	PRKAA1	PF16561_PF00069	PF16561	PF00069	2	ENSG00000131791_ENSG00000132356	Glycogen recognition site of AMP-activated protein kinase	AMPK1_CBM	Protein kinase domain	Pkinase	0.839525	1	0.076637	58.3251	Structure	559	0.433824
ENSG00000162409	ENSG00000131791	P54646	O43741	PRKAA2	PRKAB2	PF04739_PF16579	PF16579	PF04739	2	ENSG00000131791_ENSG00000162409	Adenylate sensor of SNF1-like protein kinase	AdenylateSensor	5'-AMP-activated protein kinase beta subunit, interaction domain	AMPKBI	0.808446	1	0.315244	67.0069	Structure	552	0.433824
ENSG00000162409	ENSG00000131791	P54646	O43741	PRKAA2	PRKAB2	PF16561_PF00069	PF00069	PF16561	2	ENSG00000131791_ENSG00000162409	Protein kinase domain	Pkinase	Glycogen recognition site of AMP-activated protein kinase	AMPK1_CBM	NULL	NULL	0.315244	67.0069	Structure	552	0.433824
ENSG00000131791	ENSG00000181929	O43741	P54619	PRKAB2	PRKAG1	PF04739_PF00571	PF04739	PF00571	1	ENSG00000131791_ENSG00000181929	5'-AMP-activated protein kinase beta subunit, interaction domain	AMPKBI	CBS domain	CBS	0.480092	0	0.588256	88.0017	Structure	331	0.433824
ENSG00000196482	ENSG00000131910	P62508	Q15466	ESRRG	NR0B2	PF00104_PF00104	PF00104	PF00104	1	ENSG00000131910_ENSG00000196482	Ligand-binding domain of nuclear hormone receptor	Hormone_recep	Ligand-binding domain of nuclear hormone receptor	Hormone_recep	0.73317	0	0.624629	78.1282	Model	458	0.168122
ENSG00000131966	ENSG00000132912	Q9NZ32	Q9UJW0	ACTR10	DCTN4	PF00022_PF05502	PF00022	PF05502	1	ENSG00000131966_ENSG00000132912	Actin	Actin	Dynactin p62 family	Dynactin_p62	0.906793	1	0.717845	85.8565	Model	460	0.295652
ENSG00000132155	ENSG00000213281	P04049	P01111	RAF1	NRAS	PF02196_PF00071	PF02196	PF00071	1	ENSG00000132155_ENSG00000213281	Raf-like Ras-binding domain	RBD	Ras family	Ras	0.887475	1	0.094049	76.7047	Model	648	0.259259
ENSG00000132254	ENSG00000169750	P53365	P60763	ARFIP2	RAC3	PF06456_PF00071	PF06456	PF00071	1	ENSG00000132254_ENSG00000169750	Arfaptin-like domain	Arfaptin	Ras family	Ras	0.307966	0	0.468012	84.8379	Model	341	0.407625
ENSG00000132254	ENSG00000172602	P53365	Q92730	ARFIP2	RND1	PF06456_PF00071	PF06456	PF00071	1	ENSG00000132254_ENSG00000172602	Arfaptin-like domain	Arfaptin	Ras family	Ras	0.29257	0	0.137704	82.742	Model	341	0.407625
ENSG00000184575	ENSG00000132341	O43592	P62826	XPOT	RAN	PF03810_PF00071	PF03810	PF00071	2	ENSG00000132341_ENSG00000184575	Importin-beta N-terminal domain	IBN_N	Ras family	Ras	0.865892	1	0.600062	82.5988	Dom_dom_model	962	0.0694444
ENSG00000184575	ENSG00000132341	O43592	P62826	XPOT	RAN	PF00071_PF08389	PF08389	PF00071	2	ENSG00000132341_ENSG00000184575	Exportin 1-like protein	Xpo1	Ras family	Ras	0.868882	1	0.600062	82.5988	Dom_dom_model	962	0.0694444
ENSG00000264343	ENSG00000132470	Q7Z3S9	P16144	NOTCH2NLA	ITGB4	PF07645_PF00041	PF07645	PF00041	1	ENSG00000132470_ENSG00000264343	Calcium-binding EGF domain	EGF_CA	Fibronectin type III domain	fn3	0.180713	0	0.046886	53.0463	NULL	1822	0.406696
ENSG00000232810	ENSG00000132514	P01375	Q8IUN9	TNF	CLEC10A	PF00059_PF00229	PF00229	PF00059	1	ENSG00000132514_ENSG00000232810	TNF(Tumour Necrosis Factor) family	TNF	Lectin C-type domain	Lectin_C	0.245952	0	0.197772	75.6536	NULL	316	0.184549
ENSG00000132646	ENSG00000166803	P12004	Q15004	PCNA	PCLAF	PF15715_PF02747	PF02747	PF15715	1	ENSG00000132646_ENSG00000166803	Proliferating cell nuclear antigen, C-terminal domain	PCNA_C	PCNA-associated factor histone like domain	PAF	0.841011	1	0.324903	82.0821	Structure	261	1
ENSG00000147206	ENSG00000132661	Q9H4D5	Q9UKK6	NXF3	NXT1	PF02136_PF02136	PF02136	PF02136	1	ENSG00000132661_ENSG00000147206	Nuclear transport factor 2 (NTF2) domain	NTF2	Nuclear transport factor 2 (NTF2) domain	NTF2	0.91549	1	0.681649	82.6659	Model	531	0.27307
ENSG00000132661	ENSG00000162231	Q9UKK6	Q9UBU9	NXT1	NXF1	PF02136_PF02136	PF02136	PF02136	1	ENSG00000132661_ENSG00000162231	Nuclear transport factor 2 (NTF2) domain	NTF2	Nuclear transport factor 2 (NTF2) domain	NTF2	0.889508	1	0.714069	88.4007	Structure	619	0.274637
ENSG00000132698	ENSG00000167306	P57735	Q9ULV0	RAB25	MYO5B	PF01843_PF00071	PF00071	PF01843	1	ENSG00000132698_ENSG00000167306	Ras family	Ras	DIL domain	DIL	0.885512	1	0.129084	70.892	Model	1848	0.272727
ENSG00000132698	ENSG00000175137	P57735	Q7L8J4	RAB25	SH3BP5L	PF00071_PF05276	PF00071	PF05276	1	ENSG00000132698_ENSG00000175137	Ras family	Ras	SH3 domain-binding protein 5 (SH3BP5)	SH3BP5	0.821946	1	0.091674	73.1207	Model	393	0.938931
ENSG00000163918	ENSG00000133119	P35249	P40938	RFC4	RFC3	PF00004_PF13177	PF00004	PF13177	1	ENSG00000133119_ENSG00000163918	ATPase family associated with various cellular activities (AAA)	AAA	DNA polymerase III, delta subunit	DNA_pol3_delta2	0.848031	1	0.694853	84.6536	Structure	363	0.14876
ENSG00000133466	ENSG00000173918	Q9BXI9	Q9BXJ1	C1QTNF6	C1QTNF1	PF00386_PF00386	PF00386	PF00386	1	ENSG00000133466_ENSG00000173918	C1q domain	C1q	C1q domain	C1q	0.779248	0	0.618459	78.1723	Model	281	0.338078
ENSG00000162961	ENSG00000133665	Q9C005	Q96IM9	DPY30	DYDC2	PF05186_PF05186	PF05186	PF05186	1	ENSG00000133665_ENSG00000162961	Dpy-30 motif	Dpy-30	Dpy-30 motif	Dpy-30	0.82605	1	0.56555	92.0488	Dom_dom_model	177	0.734463
ENSG00000134852	ENSG00000133794	O15516	O00327	CLOCK	ARNTL	PF00989_PF00989	PF00989	PF00989	4	ENSG00000133794_ENSG00000134852	PAS fold	PAS	PAS fold	PAS	0.252454	0	0.597466	69.1565	Structure	846	0.539007
ENSG00000134852	ENSG00000133794	O15516	O00327	CLOCK	ARNTL	PF00989_PF14598	PF14598, P	PF14598, P	4	ENSG00000133794_ENSG00000134852					NULL	NULL	0.597466	69.1565	Structure	846	0.539007
ENSG00000134852	ENSG00000133794	O15516	O00327	CLOCK	ARNTL	PF14598_PF14598	PF14598	PF14598	4	ENSG00000133794_ENSG00000134852	PAS domain	PAS_11	PAS domain	PAS_11	0.847199	1	0.597466	69.1565	Structure	846	0.539007
ENSG00000134852	ENSG00000133794	O15516	O00327	CLOCK	ARNTL	PF00010_PF00010	PF00010	PF00010	4	ENSG00000133794_ENSG00000134852	Helix-loop-helix DNA-binding domain	HLH	Helix-loop-helix DNA-binding domain	HLH	0.867028	1	0.597466	69.1565	Structure	846	0.539007
ENSG00000170485	ENSG00000133794	Q99743	O00327	NPAS2	ARNTL	PF00989_PF00989	PF00989	PF00989	4	ENSG00000133794_ENSG00000170485	PAS fold	PAS	PAS fold	PAS	0.213301	0	0.618195	70.918	Model	824	0.576456
ENSG00000170485	ENSG00000133794	Q99743	O00327	NPAS2	ARNTL	PF00989_PF14598	PF14598, P	PF14598, P	4	ENSG00000133794_ENSG00000170485					NULL	NULL	0.618195	70.918	Model	824	0.576456
ENSG00000170485	ENSG00000133794	Q99743	O00327	NPAS2	ARNTL	PF14598_PF14598	PF14598	PF14598	4	ENSG00000133794_ENSG00000170485	PAS domain	PAS_11	PAS domain	PAS_11	0.847729	1	0.618195	70.918	Model	824	0.576456
ENSG00000170485	ENSG00000133794	Q99743	O00327	NPAS2	ARNTL	PF00010_PF00010	PF00010	PF00010	4	ENSG00000133794_ENSG00000170485	Helix-loop-helix DNA-binding domain	HLH	Helix-loop-helix DNA-binding domain	HLH	0.855273	1	0.618195	70.918	Model	824	0.576456
ENSG00000133818	ENSG00000174791	P62070	Q13671	RRAS2	RIN1	PF00071_PF02204	PF00071	PF02204	2	ENSG00000133818_ENSG00000174791	Ras family	Ras	Vacuolar sorting protein 9 (VPS9) domain	VPS9	0.757531	0	0.08176	66.4183	Dom_dom_model	783	0.482759
ENSG00000133818	ENSG00000174791	P62070	Q13671	RRAS2	RIN1	PF00788_PF00071	PF00071	PF00788	2	ENSG00000133818_ENSG00000174791	Ras family	Ras	Ras association (RalGDS/AF-6) domain	RA	0.867749	1	0.08176	66.4183	Dom_dom_model	783	0.482759
ENSG00000205517	ENSG00000133818	Q3MIN7	P62070	RGL3	RRAS2	PF00071_PF00617	PF00617	PF00071	3	ENSG00000133818_ENSG00000205517	RasGEF domain	RasGEF	Ras family	Ras	0.876901	1	0.070612	67.4519	Model	710	0.569014
ENSG00000205517	ENSG00000133818	Q3MIN7	P62070	RGL3	RRAS2	PF00071_PF00618	PF00618	PF00071	3	ENSG00000133818_ENSG00000205517	RasGEF N-terminal motif	RasGEF_N	Ras family	Ras	0.236683	0	0.070612	67.4519	Model	710	0.569014
ENSG00000205517	ENSG00000133818	Q3MIN7	P62070	RGL3	RRAS2	PF00788_PF00071	PF00788	PF00071	3	ENSG00000133818_ENSG00000205517	Ras association (RalGDS/AF-6) domain	RA	Ras family	Ras	0.881829	1	0.070612	67.4519	Model	710	0.569014
ENSG00000134046	ENSG00000167491	Q9UBB5	Q86YP4	MBD2	GATAD2A	PF14048_PF16563	PF14048	PF16563	1	ENSG00000134046_ENSG00000167491	C-terminal domain of methyl-CpG binding protein 2 and 3	MBD_C	Coiled-coil and interaction region of P66A and P66B with MBD2	P66_CC	0.767526	0	0.413527	70.7143	Structure	633	0.941606
ENSG00000173113	ENSG00000134077	Q9UI30	Q9BV44	TRMT112	THUMPD3	PF03966_PF01170	PF03966	PF01170	1	ENSG00000134077_ENSG00000173113	Trm112p-like protein	Trm112p	Putative RNA methylase family UPF0020	UPF0020	0.90493	1	0.672076	89.2809	NULL	507	0.184
ENSG00000134201	ENSG00000134202	P46439	P21266	GSTM5	GSTM3	PF00043_PF00043	PF00043	PF00043	1	ENSG00000134201_ENSG00000134202	Glutathione S-transferase, C-terminal domain	GST_C	Glutathione S-transferase, C-terminal domain	GST_C	0.946693	1	0.717658	97.1885	Model	225	0.00888889
ENSG00000134201	ENSG00000213366	P46439	P28161	GSTM5	GSTM2	PF00043_PF00043	PF00043	PF00043	1	ENSG00000134201_ENSG00000213366	Glutathione S-transferase, C-terminal domain	GST_C	Glutathione S-transferase, C-terminal domain	GST_C	0.957791	1	0.717393	97.3321	Model	218	0.0366972
ENSG00000134389	ENSG00000184012	Q9BXR6	O15393	CFHR5	TMPRSS2	PF00084_PF00089	PF00084	PF00089	1	ENSG00000134389_ENSG00000184012	Sushi repeat (SCR repeat)	Sushi	Trypsin	Trypsin	0.44641	0	0.238899	70.5378	Dom_dom_model	569	0.0738137
ENSG00000134453	ENSG00000168066	Q96I25	Q15637	RBM17	SF1	PF00076_PF16275	PF00076	PF16275	1	ENSG00000134453_ENSG00000168066	RNA recognition motif	RRM_1	Splicing factor 1 helix-hairpin domain	SF1-HH	0.595384	0	0.0964	68.6251	NULL	639	0.976526
ENSG00000134480	ENSG00000250506	P51946	Q00526	CCNH	CDK3	PF00134_PF00069	PF00134	PF00069	1	ENSG00000134480_ENSG00000250506	Cyclin, N-terminal domain	Cyclin_N	Protein kinase domain	Pkinase	NULL	NULL	0.515887	83.2917	Dom_dom_model	323	0.0990712
ENSG00000134545	ENSG00000139187	P26715	Q96E93	KLRC1	KLRG1	PF00059_PF00059	PF00059	PF00059	1	ENSG00000134545_ENSG00000139187	Lectin C-type domain	Lectin_C	Lectin C-type domain	Lectin_C	0.771892	0	0.452465	78.1343	Model	233	0.201717
ENSG00000134545	ENSG00000172243	P26715	Q9BXN2	KLRC1	CLEC7A	PF00059_PF00059	PF00059	PF00059	1	ENSG00000134545_ENSG00000172243	Lectin C-type domain	Lectin_C	Lectin C-type domain	Lectin_C	0.34517	0	0.394155	77.8841	Model	247	0.201717
ENSG00000134594	ENSG00000204130	Q14088	Q8WXA3	RAB33A	RUFY2	PF02759_PF00071	PF00071	PF02759	1	ENSG00000134594_ENSG00000204130	Ras family	Ras	RUN domain	RUN	0.806516	1	0.159012	76.5338	NULL	606	0.29868
ENSG00000163935	ENSG00000134686	Q9UHJ3	Q8IXK0	SFMBT1	PHC2	PF00536_PF00536	PF00536	PF00536	1	ENSG00000134686_ENSG00000163935	SAM domain (Sterile alpha motif)	SAM_1	SAM domain (Sterile alpha motif)	SAM_1	0.826961	1	0.284305	63.0111	Model	866	0.77972
ENSG00000198945	ENSG00000134686	Q96JM7	Q8IXK0	L3MBTL3	PHC2	PF00536_PF00536	PF00536	PF00536	1	ENSG00000134686_ENSG00000198945	SAM domain (Sterile alpha motif)	SAM_1	SAM domain (Sterile alpha motif)	SAM_1	0.782432	0	0.179355	60.0869	Model	858	0.77972
ENSG00000137393	ENSG00000135018	Q7Z419	Q9UMX0	RNF144B	UBQLN1	PF01485_PF00240	PF01485	PF00240	1	ENSG00000135018_ENSG00000137393	IBR domain, a half RING-finger domain	IBR	Ubiquitin family	ubiquitin	0.336363	0	0.037048	65.6714	NULL	589	0.93039
ENSG00000143947	ENSG00000135018	P62979	Q9UMX0	RPS27A	UBQLN1	PF00627_PF00240	PF00240	PF00627	1	ENSG00000135018_ENSG00000143947	Ubiquitin family	ubiquitin	UBA/TS-N domain	UBA	0.736293	0	0.03214	72.3227	Structure	589	0.93039
ENSG00000135018	ENSG00000150991	Q9UMX0	P0CG48	UBQLN1	UBC	PF00627_PF00240	PF00627	PF00240	1	ENSG00000135018_ENSG00000150991	UBA/TS-N domain	UBA	Ubiquitin family	ubiquitin	0.620368	0	0.084999	67.6247	Structure	685	0.93039
ENSG00000135018	ENSG00000162191	Q9UMX0	Q04323	UBQLN1	UBXN1	PF00627_PF00240	PF00240	PF00627	1	ENSG00000135018_ENSG00000162191	Ubiquitin family	ubiquitin	UBA/TS-N domain	UBA	0.734991	0	0.052566	68.6807	NULL	589	0.93039
ENSG00000135018	ENSG00000163960	Q9UMX0	O94888	UBQLN1	UBXN7	PF14555_PF00240	PF00240	PF14555	1	ENSG00000135018_ENSG00000163960	Ubiquitin family	ubiquitin	UBA-like domain	UBA_4	0.524734	0	0.077738	73.8759	NULL	589	0.93039
ENSG00000135018	ENSG00000168591	Q9UMX0	Q71RG4	UBQLN1	TMUB2	PF00627_PF00240	PF00627	PF00240	1	ENSG00000135018_ENSG00000168591	UBA/TS-N domain	UBA	Ubiquitin family	ubiquitin	0.801311	1	0.044679	66.7825	Dom_dom_model	589	0.93039
ENSG00000170315	ENSG00000135018	P0CG47	Q9UMX0	UBB	UBQLN1	PF00627_PF00240	PF00240	PF00627	1	ENSG00000135018_ENSG00000170315	Ubiquitin family	ubiquitin	UBA/TS-N domain	UBA	0.448808	0	0.033004	67.9094	Structure	589	0.93039
ENSG00000185359	ENSG00000135018	O14964	Q9UMX0	HGS	UBQLN1	PF00790_PF00240	PF00790	PF00240	1	ENSG00000135018_ENSG00000185359	VHS domain	VHS	Ubiquitin family	ubiquitin	0.89665	1	0.040389	63.291	NULL	777	0.93039
ENSG00000188021	ENSG00000135018	Q9UHD9	Q9UMX0	UBQLN2	UBQLN1	PF00627_PF00240	PF00627	PF00240	1	ENSG00000135018_ENSG00000188021	UBA/TS-N domain	UBA	Ubiquitin family	ubiquitin	0.637556	0	0.109525	60.6287	Dom_dom_model	624	0.93039
ENSG00000204463	ENSG00000135018	P46379	Q9UMX0	BAG6	UBQLN1	PF00627_PF00240	PF00240	PF00627	1	ENSG00000135018_ENSG00000204463	Ubiquitin family	ubiquitin	UBA/TS-N domain	UBA	0.816485	1	0.053589	51.8124	Dom_dom_model	1132	0.93039
ENSG00000221983	ENSG00000135018	P62987	Q9UMX0	UBA52	UBQLN1	PF00627_PF00240	PF00240	PF00627	1	ENSG00000135018_ENSG00000221983	Ubiquitin family	ubiquitin	UBA/TS-N domain	UBA	0.743088	0	0.031425	78.2125	Structure	589	0.93039
ENSG00000135018	ENSG00000244687	Q9UMX0	Q13404	UBQLN1	UBE2V1	PF00179_PF00240	PF00240	PF00179	1	ENSG00000135018_ENSG00000244687	Ubiquitin family	ubiquitin	Ubiquitin-conjugating enzyme	UQ_con	0.883774	1	0.102828	77.5146	NULL	589	0.93039
ENSG00000135250	ENSG00000176444	P78362	P49760	SRPK2	CLK2	PF00069_PF00069	PF00069	PF00069	1	ENSG00000135250_ENSG00000176444	Protein kinase domain	Pkinase	Protein kinase domain	Pkinase	NULL	NULL	0.497255	72.9565	Dom_dom_model	688	0.507267
ENSG00000179335	ENSG00000135250	P49761	P78362	CLK3	SRPK2	PF00069_PF00069	PF00069	PF00069	1	ENSG00000135250_ENSG00000179335	Protein kinase domain	Pkinase	Protein kinase domain	Pkinase	NULL	NULL	0.512445	71.3588	Dom_dom_model	688	0.507267
ENSG00000169744	ENSG00000135363	O43679	P25791	LDB2	LMO2	PF17916_PF00412	PF17916	PF00412	1	ENSG00000135363_ENSG00000169744	LIM interaction domain (LID)	LID	LIM domain	LIM	0.796504	0	0.557911	80.6023	Structure	373	0.394102
ENSG00000198728	ENSG00000135363	Q86U70	P25791	LDB1	LMO2	PF17916_PF00412	PF17916	PF00412	1	ENSG00000135363_ENSG00000198728	LIM interaction domain (LID)	LID	LIM domain	LIM	0.804708	1	0.568327	81.0816	Structure	411	0.437956
ENSG00000135406	ENSG00000167916	P41219	Q2M2I5	PRPH	KRT24	PF00038_PF00038	PF00038	PF00038	1	ENSG00000135406_ENSG00000167916	Intermediate filament protein	Filament	Intermediate filament protein	Filament	NULL	NULL	0.730686	83.0973	Model	525	0.506383
ENSG00000170454	ENSG00000135406	O95678	P41219	KRT75	PRPH	PF00038_PF00038	PF00038	PF00038	1	ENSG00000135406_ENSG00000170454	Intermediate filament protein	Filament	Intermediate filament protein	Filament	NULL	NULL	0.728667	82.065	Model	551	0.506383
ENSG00000135406	ENSG00000171345	P41219	P08727	PRPH	KRT19	PF00038_PF00038	PF00038	PF00038	1	ENSG00000135406_ENSG00000171345	Intermediate filament protein	Filament	Intermediate filament protein	Filament	NULL	NULL	0.733016	87.7725	Model	470	0.506383
ENSG00000135406	ENSG00000171346	P41219	P19012	PRPH	KRT15	PF00038_PF00038	PF00038	PF00038	1	ENSG00000135406_ENSG00000171346	Intermediate filament protein	Filament	Intermediate filament protein	Filament	NULL	NULL	0.731571	86.4362	Model	470	0.506383
ENSG00000135406	ENSG00000171431	P41219	P35900	PRPH	KRT20	PF00038_PF00038	PF00038	PF00038	1	ENSG00000135406_ENSG00000171431	Intermediate filament protein	Filament	Intermediate filament protein	Filament	NULL	NULL	0.729363	83.6216	Model	470	0.506383
ENSG00000171446	ENSG00000135406	Q7Z3Y8	P41219	KRT27	PRPH	PF00038_PF00038	PF00038	PF00038	1	ENSG00000135406_ENSG00000171446	Intermediate filament protein	Filament	Intermediate filament protein	Filament	NULL	NULL	0.729877	83.226	Model	470	0.506383
ENSG00000175084	ENSG00000135406	P17661	P41219	DES	PRPH	PF00038_PF00038	PF00038	PF00038	1	ENSG00000135406_ENSG00000175084	Intermediate filament protein	Filament	Intermediate filament protein	Filament	NULL	NULL	0.728886	81.3025	Model	470	0.53617
ENSG00000186832	ENSG00000135406	P08779	P41219	KRT16	PRPH	PF00038_PF00038	PF00038	PF00038	1	ENSG00000135406_ENSG00000186832	Intermediate filament protein	Filament	Intermediate filament protein	Filament	NULL	NULL	0.731145	86.4151	Model	473	0.506383
ENSG00000186847	ENSG00000135406	P02533	P41219	KRT14	PRPH	PF00038_PF00038	PF00038	PF00038	1	ENSG00000135406_ENSG00000186847	Intermediate filament protein	Filament	Intermediate filament protein	Filament	NULL	NULL	0.730908	84.2782	Model	472	0.506383
ENSG00000171345	ENSG00000135443	P08727	P78386	KRT19	KRT85	PF00038_PF00038	PF00038	PF00038	1	ENSG00000135443_ENSG00000171345	Intermediate filament protein	Filament	Intermediate filament protein	Filament	NULL	NULL	0.734576	86.9457	Model	507	0.395
ENSG00000135443	ENSG00000171346	P78386	P19012	KRT85	KRT15	PF00038_PF00038	PF00038	PF00038	1	ENSG00000135443_ENSG00000171346	Intermediate filament protein	Filament	Intermediate filament protein	Filament	NULL	NULL	0.733354	85.4103	Model	507	0.385965
ENSG00000171360	ENSG00000135443	O76015	P78386	KRT38	KRT85	PF00038_PF00038	PF00038	PF00038	1	ENSG00000135443_ENSG00000171360	Intermediate filament protein	Filament	Intermediate filament protein	Filament	NULL	NULL	0.734177	86.6675	Model	507	0.122807
ENSG00000171446	ENSG00000135443	Q7Z3Y8	P78386	KRT27	KRT85	PF00038_PF00038	PF00038	PF00038	1	ENSG00000135443_ENSG00000171446	Intermediate filament protein	Filament	Intermediate filament protein	Filament	NULL	NULL	0.734988	87.8467	Model	507	0.320261
ENSG00000186393	ENSG00000135443	Q7Z3Y9	P78386	KRT26	KRT85	PF00038_PF00038	PF00038	PF00038	1	ENSG00000135443_ENSG00000186393	Intermediate filament protein	Filament	Intermediate filament protein	Filament	NULL	NULL	0.733226	84.8616	Model	507	0.333333
ENSG00000186832	ENSG00000135443	P08779	P78386	KRT16	KRT85	PF00038_PF00038	PF00038	PF00038	1	ENSG00000135443_ENSG00000186832	Intermediate filament protein	Filament	Intermediate filament protein	Filament	NULL	NULL	0.732912	84.8798	Model	507	0.334038
ENSG00000196859	ENSG00000135443	Q6A163	P78386	KRT39	KRT85	PF00038_PF00038	PF00038	PF00038	1	ENSG00000135443_ENSG00000196859	Intermediate filament protein	Filament	Intermediate filament protein	Filament	NULL	NULL	0.732244	84.6501	Model	507	0.095723
ENSG00000197079	ENSG00000135443	Q92764	P78386	KRT35	KRT85	PF00038_PF00038	PF00038	PF00038	1	ENSG00000135443_ENSG00000197079	Intermediate filament protein	Filament	Intermediate filament protein	Filament	NULL	NULL	0.730279	82.2092	Model	507	0.158242
ENSG00000204889	ENSG00000135443	Q6A162	P78386	KRT40	KRT85	PF00038_PF00038	PF00038	PF00038	1	ENSG00000135443_ENSG00000204889	Intermediate filament protein	Filament	Intermediate filament protein	Filament	NULL	NULL	0.733643	85.8412	Model	507	0.0788955
ENSG00000204897	ENSG00000135443	Q7Z3Z0	P78386	KRT25	KRT85	PF00038_PF00038	PF00038	PF00038	1	ENSG00000135443_ENSG00000204897	Intermediate filament protein	Filament	Intermediate filament protein	Filament	NULL	NULL	0.734246	85.9003	Model	507	0.335556
ENSG00000136854	ENSG00000135604	P61764	O75558	STXBP1	STX11	PF00995_PF00804	PF00995	PF00804	1	ENSG00000135604_ENSG00000136854	Sec1 family	Sec1	Syntaxin	Syntaxin	0.838731	1	0.70095	83.0587	Model	594	0.205387
ENSG00000184708	ENSG00000135930	Q9NRA8	O60573	EIF4ENIF1	EIF4E2	PF10477_PF01652	PF10477	PF01652	1	ENSG00000135930_ENSG00000184708	Nucleocytoplasmic shuttling protein for mRNA cap-binding EIF4E	EIF4E-T	Eukaryotic initiation factor 4E	IF4E	0.817321	1	0.038147	55.3072	Dom_dom_model	985	0.906599
ENSG00000135930	ENSG00000187840	O60573	Q13541	EIF4E2	EIF4EBP1	PF01652_PF05456	PF01652	PF05456	1	ENSG00000135930_ENSG00000187840	Eukaryotic initiation factor 4E	IF4E	Eukaryotic translation initiation factor 4E binding protein (EIF4EBP)	eIF_4EBP	0.853344	1	0.526665	83.8705	Structure	245	0.991525
ENSG00000135930	ENSG00000243056	O60573	O60516	EIF4E2	EIF4EBP3	PF01652_PF05456	PF01652	PF05456	1	ENSG00000135930_ENSG00000243056	Eukaryotic initiation factor 4E	IF4E	Eukaryotic translation initiation factor 4E binding protein (EIF4EBP)	eIF_4EBP	0.846002	1	0.031335	70.71	Model	245	0.76
ENSG00000157500	ENSG00000136044	Q9UKG1	Q8NEU8	APPL1	APPL2	PF16746_PF16746	PF16746	PF16746	2	ENSG00000136044_ENSG00000157500	BAR domain of APPL family	BAR_3	BAR domain of APPL family	BAR_3	0.874851	1	0.734453	85.3642	Structure	709	0.397743
ENSG00000157500	ENSG00000136044	Q9UKG1	Q8NEU8	APPL1	APPL2	PF16746_PF00169	PF16746	PF00169	2	ENSG00000136044_ENSG00000157500	BAR domain of APPL family	BAR_3	PH domain	PH	0.850763	1	0.734453	85.3642	Structure	709	0.397743
ENSG00000159210	ENSG00000136100	Q96H20	Q86VN1	SNF8	VPS36	PF04157_PF04157	PF04157	PF04157	1	ENSG00000136100_ENSG00000159210	EAP30/Vps36 family	EAP30	EAP30/Vps36 family	EAP30	0.837932	1	0.64015	78.2841	Structure	386	0.259067
ENSG00000140481	ENSG00000136573	Q8N5R6	P51451	CCDC33	BLK	PF00168_PF00017	PF00168	PF00017	1	ENSG00000136573_ENSG00000140481	C2 domain	C2	SH2 domain	SH2	0.238099	0	0.059038	61.2965	NULL	958	0.63048
ENSG00000136573	ENSG00000145675	P51451	P27986	BLK	PIK3R1	PF07714_PF00017	PF07714	PF00017	1	ENSG00000136573_ENSG00000145675	Protein tyrosine and serine/threonine kinase	PK_Tyr_Ser-Thr	SH2 domain	SH2	0.512545	0	0.118255	67.0066	Model	724	0.374309
ENSG00000136573	ENSG00000155926	P51451	Q13239	BLK	SLA	PF07714_PF00017	PF07714	PF00017	1	ENSG00000136573_ENSG00000155926	Protein tyrosine and serine/threonine kinase	PK_Tyr_Ser-Thr	SH2 domain	SH2	0.224761	0	0.084578	70.9958	Model	505	0.192029
ENSG00000136573	ENSG00000168610	P51451	P40763	BLK	STAT3	PF07714_PF00017	PF07714	PF00017	1	ENSG00000136573_ENSG00000168610	Protein tyrosine and serine/threonine kinase	PK_Tyr_Ser-Thr	SH2 domain	SH2	0.235091	0	0.341966	73.7171	Dom_dom_model	770	0.203896
ENSG00000136573	ENSG00000184557	P51451	O14543	BLK	SOCS3	PF07714_PF00017	PF07714	PF00017	1	ENSG00000136573_ENSG00000184557	Protein tyrosine and serine/threonine kinase	PK_Tyr_Ser-Thr	SH2 domain	SH2	0.283247	0	0.048909	61.4437	Dom_dom_model	505	0.506667
ENSG00000136573	ENSG00000198574	P51451	O14796	BLK	SH2D1B	PF07714_PF00017	PF07714	PF00017	1	ENSG00000136573_ENSG00000198574	Protein tyrosine and serine/threonine kinase	PK_Tyr_Ser-Thr	SH2 domain	SH2	0.302987	0	0.146559	70.6997	Model	505	0.162376
ENSG00000162236	ENSG00000136854	Q13190	P61764	STX5	STXBP1	PF05739_PF00995	PF05739	PF00995	2	ENSG00000136854_ENSG00000162236	SNARE domain	SNARE	Sec1 family	Sec1	0.467213	0	0.197559	76.4631	Dom_dom_model	594	0.425352
ENSG00000162236	ENSG00000136854	Q13190	P61764	STX5	STXBP1	PF00995_PF11416	PF11416	PF00995	2	ENSG00000136854_ENSG00000162236	Syntaxin-5 N-terminal, Sly1p-binding domain	Syntaxin-5_N	Sec1 family	Sec1	0.899595	1	0.197559	76.4631	Dom_dom_model	594	0.425352
ENSG00000178750	ENSG00000136854	Q8N4C7	P61764	STX19	STXBP1	PF00995_PF00804	PF00804	PF00995	1	ENSG00000136854_ENSG00000178750	Syntaxin	Syntaxin	Sec1 family	Sec1	0.823359	1	0.69506	82.3412	Model	594	0.244898
ENSG00000136888	ENSG00000250565	O75348	Q96A05	ATP6V1G1	ATP6V1E2	PF03179_PF01991	PF03179	PF01991	1	ENSG00000136888_ENSG00000250565	Vacuolar (H+)-ATPase G subunit	V-ATPase_G	ATP synthase (E/31 kDa) subunit	vATP-synt_E	0.740849	0	0.717917	88.4322	Dom_dom_model	226	0.762712
ENSG00000136931	ENSG00000169297	Q13285	P51843	NR5A1	NR0B1	PF00104_PF00104	PF00104	PF00104	1	ENSG00000136931_ENSG00000169297	Ligand-binding domain of nuclear hormone receptor	Hormone_recep	Ligand-binding domain of nuclear hormone receptor	Hormone_recep	0.270045	0	0.435861	76.1824	Model	470	0.292842
ENSG00000136944	ENSG00000198728	O60663	Q86U70	LMX1B	LDB1	PF17916_PF00412	PF00412	PF17916	1	ENSG00000136944_ENSG00000198728	LIM domain	LIM	LIM interaction domain (LID)	LID	0.7037	0	0.302657	70.6709	NULL	411	0.497512
ENSG00000241553	ENSG00000136950	P59998	Q9BPX5	ARPC4	ARPC5L	PF05856_PF04699	PF05856	PF04699	1	ENSG00000136950_ENSG00000241553	ARP2/3 complex 20 kDa subunit (ARPC4)	ARPC4	ARP2/3 complex 16 kDa subunit (p16-Arc)	P16-Arc	0.758007	0	0.590247	90.1825	Structure	168	0.333333
ENSG00000137275	ENSG00000168040	Q13546	Q13158	RIPK1	FADD	PF00531_PF00531	PF00531	PF00531	1	ENSG00000137275_ENSG00000168040	Death domain	Death	Death domain	Death	0.547554	0	0.202401	79.3936	Model	671	0.405365
ENSG00000168421	ENSG00000137642	Q15669	Q92673	RHOH	SORL1	PF00071_PF00041	PF00071	PF00041	1	ENSG00000137642_ENSG00000168421	Ras family	Ras	Fibronectin type III domain	fn3	0.253754	0	NULL	NULL	NULL	NULL	NULL
ENSG00000137648	ENSG00000157303	Q9NRS4	Q96L08	TMPRSS4	SUSD3	PF00084_PF00089	PF00089	PF00084	1	ENSG00000137648_ENSG00000157303	Trypsin	Trypsin	Sushi repeat (SCR repeat)	Sushi	0.364378	0	0.220926	81.2779	NULL	437	0.482353
ENSG00000161011	ENSG00000137764	Q13501	Q13163	SQSTM1	MAP2K5	PF00564_PF00564	PF00564	PF00564	1	ENSG00000137764_ENSG00000161011	PB1 domain	PB1	PB1 domain	PB1	0.270622	0	0.339342	69.5174	NULL	448	0.615909
ENSG00000166484	ENSG00000137764	Q13164	Q13163	MAPK7	MAP2K5	PF00069_PF00069	PF00069	PF00069	1	ENSG00000137764_ENSG00000166484	Protein kinase domain	Pkinase	Protein kinase domain	Pkinase	0.544146	0	0.094057	61.364	Structure	816	0.598039
ENSG00000189037	ENSG00000137764	Q9H596	Q13163	DUSP21	MAP2K5	PF00782_PF00069	PF00782	PF00069	1	ENSG00000137764_ENSG00000189037	Dual specificity phosphatase, catalytic domain	DSPc	Protein kinase domain	Pkinase	0.725492	0	0.151184	70.8871	NULL	448	0.196429
ENSG00000153094	ENSG00000137875	O43521	Q9HD36	BCL2L11	BCL2L10	PF00452_PF08945	PF08945	PF00452	1	ENSG00000137875_ENSG00000153094	Bcl-x interacting, BH3 domain	Bclx_interact	Apoptosis regulator proteins, Bcl-2 family	Bcl-2	0.85629	1	0.509881	82.9236	Structure	204	0.646465
ENSG00000183155	ENSG00000138069	P47224	P62820	RABIF	RAB1A	PF04421_PF00071	PF04421	PF00071	1	ENSG00000138069_ENSG00000183155	Mss4 protein	Mss4	Ras family	Ras	0.862321	1	0.065078	76.9636	Model	205	0.195122
ENSG00000156973	ENSG00000138175	O43924	P36405	PDE6D	ARL3	PF00025_PF05351	PF05351	PF00025	1	ENSG00000138175_ENSG00000156973	GMP-PDE, delta subunit	GMP_PDE_delta	ADP-ribosylation factor family	Arf	0.882013	1	0.537417	89.1458	Model	182	0.04
ENSG00000138382	ENSG00000173113	Q9NRN9	Q9UI30	METTL5	TRMT112	PF05175_PF03966	PF05175	PF03966	1	ENSG00000138382_ENSG00000173113	Methyltransferase small domain	MTS	Trm112p-like protein	Trm112p	0.90638	1	0.688621	94.3108	Structure	209	0.184
ENSG00000188021	ENSG00000138443	Q9UHD9	Q9NYB9	UBQLN2	ABI2	PF00018_PF00240	PF00240	PF00018	1	ENSG00000138443_ENSG00000188021	Ubiquitin family	ubiquitin	SH3 domain	SH3_1	0.480435	0	0.039396	59.2347	NULL	624	0.916667
ENSG00000138629	ENSG00000179262	Q96S82	P54725	UBL7	RAD23A	PF00627_PF00240	PF00240	PF00627	1	ENSG00000138629_ENSG00000179262	Ubiquitin family	ubiquitin	UBA/TS-N domain	UBA	0.229943	0	0.21011	65.5109	Dom_dom_model	380	0.787879
ENSG00000138663	ENSG00000168090	Q9BT78	Q7L5N1	COPS4	COPS6	PF18420_PF13012	PF18420	PF13012	1	ENSG00000138663_ENSG00000168090	CSN4/RPN5/eIF3a helix turn helix domain	CSN4_RPN5_eIF3a	Maintenance of mitochondrial structure and function	MitMem_reg	0.754566	0	0.56196	81.3761	Structure	406	0.0948012
ENSG00000138750	ENSG00000139496	Q7Z3B4	Q9BVL2	NUP54	NUP58	PF15967_PF18437	PF18437	PF15967	2	ENSG00000138750_ENSG00000139496	Nup54 C-terminal interacting domain	Nup54_C	Nucleoporin FG repeated region	Nucleoporin_FG2	0.709599	0	0.664548	71.731	Structure	599	0.624374
ENSG00000138750	ENSG00000139496	Q7Z3B4	Q9BVL2	NUP54	NUP58	PF15967_PF13874	PF13874	PF15967	2	ENSG00000138750_ENSG00000139496	Nucleoporin complex subunit 54	Nup54	Nucleoporin FG repeated region	Nucleoporin_FG2	0.718422	0	0.664548	71.731	Structure	599	0.624374
ENSG00000213024	ENSG00000138750	P37198	Q7Z3B4	NUP62	NUP54	PF05064_PF13874	PF05064	PF13874	1	ENSG00000138750_ENSG00000213024	Nsp1-like C-terminal region	Nsp1_C	Nucleoporin complex subunit 54	Nup54	0.735719	0	0.702427	77.419	Structure	522	0.704981
ENSG00000180096	ENSG00000138758	Q8WYJ6	Q9NVA2	SEPTIN1	SEPTIN11	PF00735_PF00735	PF00735	PF00735	1	ENSG00000138758_ENSG00000180096	Septin	Septin	Septin	Septin	0.880154	1	0.609902	76.7781	Model	429	0.400932
ENSG00000184702	ENSG00000138758	Q99719	Q9NVA2	SEPTIN5	SEPTIN11	PF00735_PF00735	PF00735	PF00735	1	ENSG00000138758_ENSG00000184702	Septin	Septin	Septin	Septin	0.893259	1	0.555794	74.3527	Model	429	0.400932
ENSG00000170035	ENSG00000138942	Q969T4	Q96GF1	UBE2E3	RNF185	PF00179_PF13920	PF00179	PF13920	1	ENSG00000138942_ENSG00000170035	Ubiquitin-conjugating enzyme	UQ_con	Zinc finger, C3HC4 type (RING finger)	zf-C3HC4_3	0.865299	1	0.467406	93.095	NULL	207	0.47343
ENSG00000182247	ENSG00000138942	Q96LR5	Q96GF1	UBE2E2	RNF185	PF00179_PF13920	PF00179	PF13920	1	ENSG00000138942_ENSG00000182247	Ubiquitin-conjugating enzyme	UQ_con	Zinc finger, C3HC4 type (RING finger)	zf-C3HC4_3	0.865972	1	0.461355	92.8305	NULL	201	0.442786
ENSG00000138964	ENSG00000166333	Q9HBI0	Q13418	PARVG	ILK	PF00307_PF07714	PF00307	PF07714	1	ENSG00000138964_ENSG00000166333	Calponin homology (CH) domain	CH	Protein tyrosine and serine/threonine kinase	PK_Tyr_Ser-Thr	NULL	NULL	0.501039	84.8617	Model	452	0.172566
ENSG00000168397	ENSG00000139112	Q9Y4P1	Q9H0R8	ATG4B	GABARAPL1	PF02991_PF03416	PF03416	PF02991	1	ENSG00000139112_ENSG00000168397	Peptidase family C54	Peptidase_C54	Autophagy protein Atg8 ubiquitin like	ATG8	0.923508	1	0.67564	84.9601	Structure	393	0.0854701
ENSG00000170860	ENSG00000139343	P62310	P62306	LSM3	SNRPF	PF01423_PF01423	PF01423	PF01423	1	ENSG00000139343_ENSG00000170860	LSM domain	LSM	LSM domain	LSM	0.716566	0	0.604533	93.3086	Model	102	0.294118
ENSG00000182004	ENSG00000139343	P62304	P62306	SNRPE	SNRPF	PF01423_PF01423	PF01423	PF01423	1	ENSG00000139343_ENSG00000182004	LSM domain	LSM	LSM domain	LSM	0.761177	0	0.616649	93.3487	Structure	92	0.139535
ENSG00000213024	ENSG00000139496	P37198	Q9BVL2	NUP62	NUP58	PF05064_PF15967	PF05064	PF15967	1	ENSG00000139496_ENSG00000213024	Nsp1-like C-terminal region	Nsp1_C	Nucleoporin FG repeated region	Nucleoporin_FG2	0.708053	0	0.596486	69.8017	Structure	599	0.704981
ENSG00000139648	ENSG00000167916	Q3SY84	Q2M2I5	KRT71	KRT24	PF00038_PF00038	PF00038	PF00038	1	ENSG00000139648_ENSG00000167916	Intermediate filament protein	Filament	Intermediate filament protein	Filament	NULL	NULL	0.732969	84.9099	Model	525	0.382857
ENSG00000139648	ENSG00000171345	Q3SY84	P08727	KRT71	KRT19	PF00038_PF00038	PF00038	PF00038	1	ENSG00000139648_ENSG00000171345	Intermediate filament protein	Filament	Intermediate filament protein	Filament	NULL	NULL	0.734595	87.3056	Model	523	0.395
ENSG00000139648	ENSG00000171346	Q3SY84	P19012	KRT71	KRT15	PF00038_PF00038	PF00038	PF00038	1	ENSG00000139648_ENSG00000171346	Intermediate filament protein	Filament	Intermediate filament protein	Filament	NULL	NULL	0.73326	85.3409	Model	523	0.385965
ENSG00000139648	ENSG00000171360	Q3SY84	O76015	KRT71	KRT38	PF00038_PF00038	PF00038	PF00038	1	ENSG00000139648_ENSG00000171360	Intermediate filament protein	Filament	Intermediate filament protein	Filament	NULL	NULL	0.733289	84.5152	Model	523	0.219885
ENSG00000171401	ENSG00000139648	P13646	Q3SY84	KRT13	KRT71	PF00038_PF00038	PF00038	PF00038	1	ENSG00000139648_ENSG00000171401	Intermediate filament protein	Filament	Intermediate filament protein	Filament	NULL	NULL	0.733178	85.5169	NULL	523	0.388646
ENSG00000139648	ENSG00000171446	Q3SY84	Q7Z3Y8	KRT71	KRT27	PF00038_PF00038	PF00038	PF00038	1	ENSG00000139648_ENSG00000171446	Intermediate filament protein	Filament	Intermediate filament protein	Filament	NULL	NULL	0.734378	86.6728	Model	523	0.320261
ENSG00000139648	ENSG00000173908	Q3SY84	Q7Z3Y7	KRT71	KRT28	PF00038_PF00038	PF00038	PF00038	1	ENSG00000139648_ENSG00000173908	Intermediate filament protein	Filament	Intermediate filament protein	Filament	NULL	NULL	0.734829	87.3549	Model	523	0.344828
ENSG00000139648	ENSG00000186393	Q3SY84	Q7Z3Y9	KRT71	KRT26	PF00038_PF00038	PF00038	PF00038	1	ENSG00000139648_ENSG00000186393	Intermediate filament protein	Filament	Intermediate filament protein	Filament	NULL	NULL	0.733363	85.104	Model	523	0.333333
ENSG00000139648	ENSG00000186832	Q3SY84	P08779	KRT71	KRT16	PF00038_PF00038	PF00038	PF00038	1	ENSG00000139648_ENSG00000186832	Intermediate filament protein	Filament	Intermediate filament protein	Filament	NULL	NULL	0.73401	86.5464	Model	523	0.334038
ENSG00000197079	ENSG00000139648	Q92764	Q3SY84	KRT35	KRT71	PF00038_PF00038	PF00038	PF00038	1	ENSG00000139648_ENSG00000197079	Intermediate filament protein	Filament	Intermediate filament protein	Filament	NULL	NULL	0.729428	82.0656	Model	523	0.219885
ENSG00000139648	ENSG00000204889	Q3SY84	Q6A162	KRT71	KRT40	PF00038_PF00038	PF00038	PF00038	1	ENSG00000139648_ENSG00000204889	Intermediate filament protein	Filament	Intermediate filament protein	Filament	NULL	NULL	0.732435	84.2449	Model	523	0.219885
ENSG00000204897	ENSG00000139648	Q7Z3Z0	Q3SY84	KRT25	KRT71	PF00038_PF00038	PF00038	PF00038	1	ENSG00000139648_ENSG00000204897	Intermediate filament protein	Filament	Intermediate filament protein	Filament	NULL	NULL	0.730753	82.3846	Model	523	0.335556
ENSG00000146592	ENSG00000140044	Q02930	Q8WYK2	CREB5	JDP2	PF00170_PF00170	PF00170	PF00170	1	ENSG00000140044_ENSG00000146592	bZIP transcription factor	bZIP_1	bZIP transcription factor	bZIP_1	0.663865	0	0.492674	81.4403	Model	508	0.968504
ENSG00000146618	ENSG00000140262	Q96RJ6	Q99081	FERD3L	TCF12	PF00010_PF00010	PF00010	PF00010	1	ENSG00000140262_ENSG00000146618	Helix-loop-helix DNA-binding domain	HLH	Helix-loop-helix DNA-binding domain	HLH	0.852722	1	0.580839	86.0672	NULL	682	0.985337
ENSG00000151379	ENSG00000140262	A6NI15	Q99081	MSGN1	TCF12	PF00010_PF00010	PF00010	PF00010	1	ENSG00000140262_ENSG00000151379	Helix-loop-helix DNA-binding domain	HLH	Helix-loop-helix DNA-binding domain	HLH	0.854038	1	0.509115	80.1926	Model	682	0.985337
ENSG00000140262	ENSG00000162992	Q99081	Q13562	TCF12	NEUROD1	PF00010_PF00010	PF00010	PF00010	1	ENSG00000140262_ENSG00000162992	Helix-loop-helix DNA-binding domain	HLH	Helix-loop-helix DNA-binding domain	HLH	0.869611	1	0.302732	68.0104	Model	682	0.985337
ENSG00000163792	ENSG00000140262	Q7RTU1	Q99081	TCF23	TCF12	PF00010_PF00010	PF00010	PF00010	1	ENSG00000140262_ENSG00000163792	Helix-loop-helix DNA-binding domain	HLH	Helix-loop-helix DNA-binding domain	HLH	0.865125	1	0.403227	78.6381	Dom_dom_model	682	0.985337
ENSG00000164107	ENSG00000140262	P61296	Q99081	HAND2	TCF12	PF00010_PF00010	PF00010	PF00010	1	ENSG00000140262_ENSG00000164107	Helix-loop-helix DNA-binding domain	HLH	Helix-loop-helix DNA-binding domain	HLH	0.85189	1	0.385516	75.158	Model	682	0.985337
ENSG00000176009	ENSG00000140262	Q9NQ33	Q99081	ASCL3	TCF12	PF00010_PF00010	PF00010	PF00010	1	ENSG00000140262_ENSG00000176009	Helix-loop-helix DNA-binding domain	HLH	Helix-loop-helix DNA-binding domain	HLH	0.853292	1	0.489998	86.8704	Dom_dom_model	682	0.985337
ENSG00000177551	ENSG00000140262	Q02577	Q99081	NHLH2	TCF12	PF00010_PF00010	PF00010	PF00010	1	ENSG00000140262_ENSG00000177551	Helix-loop-helix DNA-binding domain	HLH	Helix-loop-helix DNA-binding domain	HLH	0.857163	1	0.506548	86.5882	Model	682	0.985337
ENSG00000178860	ENSG00000140262	O60682	Q99081	MSC	TCF12	PF00010_PF00010	PF00010	PF00010	1	ENSG00000140262_ENSG00000178860	Helix-loop-helix DNA-binding domain	HLH	Helix-loop-helix DNA-binding domain	HLH	0.853841	1	0.425565	77.5323	Model	682	0.985337
ENSG00000181965	ENSG00000140262	Q92886	Q99081	NEUROG1	TCF12	PF00010_PF00010	PF00010	PF00010	1	ENSG00000140262_ENSG00000181965	Helix-loop-helix DNA-binding domain	HLH	Helix-loop-helix DNA-binding domain	HLH	0.859882	1	0.587452	85.7136	Model	682	0.985337
ENSG00000183733	ENSG00000140262	Q6QHK4	Q99081	FIGLA	TCF12	PF00010_PF00010	PF00010	PF00010	1	ENSG00000140262_ENSG00000183733	Helix-loop-helix DNA-binding domain	HLH	Helix-loop-helix DNA-binding domain	HLH	0.840449	1	0.454404	79.2524	Model	682	0.985337
ENSG00000140262	ENSG00000187855	Q99081	Q6XD76	TCF12	ASCL4	PF00010_PF00010	PF00010	PF00010	1	ENSG00000140262_ENSG00000187855	Helix-loop-helix DNA-binding domain	HLH	Helix-loop-helix DNA-binding domain	HLH	0.853603	1	0.440499	81.4133	Model	682	0.985337
ENSG00000233608	ENSG00000140262	Q8WVJ9	Q99081	TWIST2	TCF12	PF00010_PF00010	PF00010	PF00010	1	ENSG00000140262_ENSG00000233608	Helix-loop-helix DNA-binding domain	HLH	Helix-loop-helix DNA-binding domain	HLH	0.851583	1	0.454528	75.7074	Model	682	0.985337
ENSG00000165417	ENSG00000140307	P52655	P52657	GTF2A1	GTF2A2	PF03153_PF02751	PF03153	PF02751	2	ENSG00000140307_ENSG00000165417	Transcription factor IIA, alpha/beta subunit	TFIIA	Transcription initiation factor IIA, gamma subunit	TFIIA_gamma_C	0.865506	1	0.709166	90.6837	Structure	376	0.68617
ENSG00000165417	ENSG00000140307	P52655	P52657	GTF2A1	GTF2A2	PF03153_PF02268	PF03153	PF02268	2	ENSG00000140307_ENSG00000165417	Transcription factor IIA, alpha/beta subunit	TFIIA	Transcription initiation factor IIA, gamma subunit, helical domain	TFIIA_gamma_N	0.866496	1	0.709166	90.6837	Structure	376	0.68617
ENSG00000143742	ENSG00000140319	P49458	P37108	SRP9	SRP14	PF02290_PF05486	PF05486	PF02290	1	ENSG00000140319_ENSG00000143742	Signal recognition particle 9 kDa protein (SRP9)	SRP9-21	Signal recognition particle 14kD protein	SRP14	0.894252	1	0.44209	81.7265	Structure	136	0.536765
ENSG00000153094	ENSG00000140379	O43521	Q16548	BCL2L11	BCL2A1	PF00452_PF08945	PF08945	PF00452	1	ENSG00000140379_ENSG00000153094	Bcl-x interacting, BH3 domain	Bclx_interact	Apoptosis regulator proteins, Bcl-2 family	Bcl-2	0.892963	1	0.426406	79.8167	Structure	198	0.646465
ENSG00000140481	ENSG00000176105	Q8N5R6	P07947	CCDC33	YES1	PF00168_PF00017	PF00168	PF00017	1	ENSG00000140481_ENSG00000176105	C2 domain	C2	SH2 domain	SH2	0.314032	0	0.057341	59.29	NULL	958	0.63048
ENSG00000180096	ENSG00000140623	Q8WYJ6	Q8IYM1	SEPTIN1	SEPTIN12	PF00735_PF00735	PF00735	PF00735	1	ENSG00000140623_ENSG00000180096	Septin	Septin	Septin	Septin	0.815638	1	0.484007	71.4553	Model	372	0.27957
ENSG00000184702	ENSG00000140623	Q99719	Q8IYM1	SEPTIN5	SEPTIN12	PF00735_PF00735	PF00735	PF00735	1	ENSG00000140623_ENSG00000184702	Septin	Septin	Septin	Septin	0.827929	1	0.490335	72.1108	Model	369	0.219512
ENSG00000168397	ENSG00000140941	Q9Y4P1	Q9GZQ8	ATG4B	MAP1LC3B	PF02991_PF03416	PF03416	PF02991	1	ENSG00000140941_ENSG00000168397	Peptidase family C54	Peptidase_C54	Autophagy protein Atg8 ubiquitin like	ATG8	0.884063	1	0.650603	81.0566	Model	393	0.16
ENSG00000198612	ENSG00000141030	Q99627	Q9UNS2	COPS8	COPS3	PF10075_PF01399	PF10075	PF01399	1	ENSG00000141030_ENSG00000198612	CSN8/PSMD8/EIF3K family	CSN8_PSD8_EIF3K	PCI domain	PCI	0.861809	1	0.599272	79.0782	Structure	423	0.172577
ENSG00000150593	ENSG00000141543	Q53EL6	P38919	PDCD4	EIF4A3	PF00270_PF02847	PF02847	PF00270	1	ENSG00000141543_ENSG00000150593	MA3 domain	MA3	DEAD/DEAH box helicase	DEAD	0.871559	1	0.2895	75.191	Model	469	0.392324
ENSG00000164675	ENSG00000141552	Q8NA54	Q9NYG5	IQUB	ANAPC11	PF00240_PF12861	PF00240	PF12861	1	ENSG00000141552_ENSG00000164675	Ubiquitin family	ubiquitin	Anaphase-promoting complex subunit 11 RING-H2 finger	zf-ANAPC11	0.25815	0	0.032043	77.1022	NULL	791	0.204804
ENSG00000204227	ENSG00000141570	Q06587	Q9HC52	RING1	CBX8	PF17218_PF16207	PF16207	PF17218	1	ENSG00000141570_ENSG00000204227	RAWUL domain RING finger- and WD40-associated ubiquitin-like	RAWUL	CBX family C-terminal motif	CBX7_C	0.68169	0	0.3016	72.5901	Dom_dom_model	406	0.794344
ENSG00000152503	ENSG00000141738	Q9NQ86	Q14451	TRIM36	GRB7	PF00017_PF00041	PF00041	PF00017	1	ENSG00000141738_ENSG00000152503	Fibronectin type III domain	fn3	SH2 domain	SH2	0.272896	0	0.056991	61.9188	NULL	728	0.272556
ENSG00000142252	ENSG00000152147	Q9H840	Q8WXD5	GEMIN7	GEMIN6	PF06372_PF11095	PF11095	PF06372	1	ENSG00000142252_ENSG00000152147	Gem-associated protein 7 (Gemin7)	Gemin7	Gemin6 Sm-like domain	Gemin6	0.859258	1	0.628298	88.3995	Structure	167	0.407186
ENSG00000142875	ENSG00000171033	P22694	P61925	PRKACB	PKIA	PF02827_PF00069	PF00069	PF02827	1	ENSG00000142875_ENSG00000171033	Protein kinase domain	Pkinase	cAMP-dependent protein kinase inhibitor	PKI	0.847532	1	0.381081	77.1073	Model	351	0.947368
ENSG00000142920	ENSG00000143450	Q96A70	Q9UMX2	AZIN2	OAZ3	PF02100_PF00278	PF00278	PF02100	1	ENSG00000142920_ENSG00000143450	Pyridoxal-dependent decarboxylase, C-terminal sheet domain	Orn_DAP_Arg_deC	Ornithine decarboxylase antizyme	ODC_AZ	0.719011	0	0.523943	77.8646	Model	460	0.131915
ENSG00000143013	ENSG00000169744	P61968	O43679	LMO4	LDB2	PF17916_PF00412	PF00412	PF17916	1	ENSG00000143013_ENSG00000169744	LIM domain	LIM	LIM interaction domain (LID)	LID	0.789194	0	0.258912	72.0663	Model	373	0.394102
ENSG00000143013	ENSG00000198728	P61968	Q86U70	LMO4	LDB1	PF17916_PF00412	PF00412	PF17916	1	ENSG00000143013_ENSG00000198728	LIM domain	LIM	LIM interaction domain (LID)	LID	0.784222	0	0.582592	81.3641	Model	411	0.437956
ENSG00000172819	ENSG00000143171	P13631	P48443	RARG	RXRG	PF00104_PF00104	PF00104	PF00104	1	ENSG00000143171_ENSG00000172819	Ligand-binding domain of nuclear hormone receptor	Hormone_recep	Ligand-binding domain of nuclear hormone receptor	Hormone_recep	0.927616	1	0.56834	77.1792	Model	463	0.376652
ENSG00000143256	ENSG00000155959	Q9UHV9	P61758	PFDN2	VBP1	PF02996_PF01920	PF01920	PF02996	1	ENSG00000143256_ENSG00000155959	Prefoldin subunit	Prefoldin_2	Prefoldin subunit	Prefoldin	0.749269	0	0.403636	86.3598	Structure	197	0.701299
ENSG00000198728	ENSG00000143355	Q86U70	Q9NQ69	LDB1	LHX9	PF17916_PF00412	PF17916	PF00412	1	ENSG00000143355_ENSG00000198728	LIM interaction domain (LID)	LID	LIM domain	LIM	0.645896	0	0.547632	72.5231	Model	411	0.486146
ENSG00000143450	ENSG00000155096	Q9UMX2	O14977	OAZ3	AZIN1	PF02100_PF00278	PF02100	PF00278	1	ENSG00000143450_ENSG00000155096	Ornithine decarboxylase antizyme	ODC_AZ	Pyridoxal-dependent decarboxylase, C-terminal sheet domain	Orn_DAP_Arg_deC	0.59733	0	0.602918	80.8397	Model	448	0.131915
ENSG00000164675	ENSG00000143514	Q8NA54	Q13625	IQUB	TP53BP2	PF00018_PF00240	PF00240	PF00018	1	ENSG00000143514_ENSG00000164675	Ubiquitin family	ubiquitin	SH3 domain	SH3_1	0.310269	0	0.52146	59.8992	NULL	1128	0.771277
ENSG00000165886	ENSG00000143514	Q9HAC8	Q13625	UBTD1	TP53BP2	PF00018_PF00240	PF00240	PF00018	1	ENSG00000143514_ENSG00000165886	Ubiquitin family	ubiquitin	SH3 domain	SH3_1	0.272904	0	0.037344	61.5417	NULL	1128	0.771277
ENSG00000143549	ENSG00000159173	P06753	P19237	TPM3	TNNI1	PF00261_PF00992	PF00261	PF00992	1	ENSG00000143549_ENSG00000159173	Tropomyosin	Tropomyosin	Troponin	Troponin	0.303846	0	0.041667	83.5348	Model	285	0.817544
ENSG00000197364	ENSG00000143556	Q5SY68	P31151	S100A7L2	S100A7	PF01023_PF01023	PF01023	PF01023	1	ENSG00000143556_ENSG00000197364	S-100/ICaBP type calcium binding domain	S_100	S-100/ICaBP type calcium binding domain	S_100	0.882566	1	NULL	NULL	Model	NULL	NULL
ENSG00000205517	ENSG00000143622	Q3MIN7	Q92963	RGL3	RIT1	PF00071_PF00617	PF00617	PF00071	3	ENSG00000143622_ENSG00000205517	RasGEF domain	RasGEF	Ras family	Ras	0.860871	1	0.353258	79.5922	Model	710	0.569014
ENSG00000205517	ENSG00000143622	Q3MIN7	Q92963	RGL3	RIT1	PF00071_PF00618	PF00618	PF00071	3	ENSG00000143622_ENSG00000205517	RasGEF N-terminal motif	RasGEF_N	Ras family	Ras	0.485983	0	0.353258	79.5922	Model	710	0.569014
ENSG00000205517	ENSG00000143622	Q3MIN7	Q92963	RGL3	RIT1	PF00788_PF00071	PF00788	PF00071	3	ENSG00000143622_ENSG00000205517	Ras association (RalGDS/AF-6) domain	RA	Ras family	Ras	0.888021	1	0.353258	79.5922	Model	710	0.569014
ENSG00000143933	ENSG00000162814	P0DP24	Q96L03	CALM2	SPATA17	PF13499_PF00612	PF13499	PF00612	1	ENSG00000143933_ENSG00000162814	EF-hand domain pair	EF-hand_7	IQ calmodulin-binding motif	IQ	0.836484	1	0.031322	0	NULL	361	0.771812
ENSG00000143933	ENSG00000183856	P0DP24	Q86VI3	CALM2	IQGAP3	PF13499_PF00612	PF13499	PF00612	1	ENSG00000143933_ENSG00000183856	EF-hand domain pair	EF-hand_7	IQ calmodulin-binding motif	IQ	0.848847	1	0.046623	74.5028	NULL	1631	0.771812
ENSG00000143947	ENSG00000179262	P62979	P54725	RPS27A	RAD23A	PF00627_PF00240	PF00240	PF00627	1	ENSG00000143947_ENSG00000179262	Ubiquitin family	ubiquitin	UBA/TS-N domain	UBA	0.675876	0	0.031391	69.475	Structure	363	0.787879
ENSG00000143947	ENSG00000188021	P62979	Q9UHD9	RPS27A	UBQLN2	PF00627_PF00240	PF00240	PF00627	1	ENSG00000143947_ENSG00000188021	Ubiquitin family	ubiquitin	UBA/TS-N domain	UBA	0.795856	0	0.037736	75.1921	Model	624	0.916667
ENSG00000182004	ENSG00000143977	P62304	P62308	SNRPE	SNRPG	PF01423_PF01423	PF01423	PF01423	1	ENSG00000143977_ENSG00000182004	LSM domain	LSM	LSM domain	LSM	0.867402	1	0.635283	93.2771	Structure	92	0.131579
ENSG00000172315	ENSG00000144034	Q96S44	Q9Y3C4	TP53RK	TPRKB	PF08617_PF06293	PF06293	PF08617	1	ENSG00000144034_ENSG00000172315	Lipopolysaccharide kinase (Kdo/WaaP) family	Kdo	Kinase binding protein CGI-121	CGI-121	0.93439	1	0.696424	94.8307	Structure	253	0.221344
ENSG00000157500	ENSG00000144566	Q9UKG1	P20339	APPL1	RAB5A	PF00169_PF00071	PF00169	PF00071	1	ENSG00000144566_ENSG00000157500	PH domain	PH	Ras family	Ras	0.764564	0	0.062318	69.7627	NULL	709	0.397743
ENSG00000144744	ENSG00000159593	Q8TBC4	Q13564	UBA3	NAE1	PF00899_PF00899	PF00899	PF00899	1	ENSG00000144744_ENSG00000159593	ThiF family	ThiF	ThiF family	ThiF	0.956638	1	0.732569	90.4572	Structure	534	0.144195
ENSG00000145216	ENSG00000160917	Q6UN15	O95639	FIP1L1	CPSF4	PF05182_PF00642	PF05182	PF00642	1	ENSG00000145216_ENSG00000160917	Fip1 motif	Fip1	Zinc finger C-x8-C-x5-C-x3-H type (and similar)	zf-CCCH	0.798376	0	0.127763	64.5184	Structure	594	0.959596
ENSG00000148660	ENSG00000145349	Q13555	Q13557	CAMK2G	CAMK2D	PF00069_PF00069	PF00069	PF00069	1	ENSG00000145349_ENSG00000148660	Protein kinase domain	Pkinase	Protein kinase domain	Pkinase	0.215629	0	0.552927	76.0658	Model	558	0.297491
ENSG00000183317	ENSG00000145349	Q5JZY3	Q13557	EPHA10	CAMK2D	PF00069_PF00041	PF00041	PF00069	2	ENSG00000145349_ENSG00000183317	Fibronectin type III domain	fn3	Protein kinase domain	Pkinase	0.213561	0	0.050028	60.3455	NULL	1008	0.233135
ENSG00000183317	ENSG00000145349	Q5JZY3	Q13557	EPHA10	CAMK2D	PF00069_PF07714	PF07714	PF00069	2	ENSG00000145349_ENSG00000183317	Protein tyrosine and serine/threonine kinase	PK_Tyr_Ser-Thr	Protein kinase domain	Pkinase	0.687956	0	0.050028	60.3455	NULL	1008	0.233135
ENSG00000171608	ENSG00000145675	O00329	P27986	PIK3CD	PIK3R1	PF00792_PF16454	PF00792	PF16454	3	ENSG00000145675_ENSG00000171608	Phosphoinositide 3-kinase C2	PI3K_C2	Phosphatidylinositol 3-kinase regulatory subunit P85 inter-SH2 domain	PI3K_P85_iSH2	0.218198	0	0.518807	75.7773	Structure	1044	0.374309
ENSG00000171608	ENSG00000145675	O00329	P27986	PIK3CD	PIK3R1	PF00613_PF00017	PF00613	PF00017	3	ENSG00000145675_ENSG00000171608	Phosphoinositide 3-kinase family, accessory domain (PIK domain)	PI3Ka	SH2 domain	SH2	0.698229	0	0.518807	75.7773	Structure	1044	0.374309
ENSG00000171608	ENSG00000145675	O00329	P27986	PIK3CD	PIK3R1	PF16454_PF02192	PF02192	PF16454	3	ENSG00000145675_ENSG00000171608	PI3-kinase family, p85-binding domain	PI3K_p85B	Phosphatidylinositol 3-kinase regulatory subunit P85 inter-SH2 domain	PI3K_P85_iSH2	0.793255	0	0.518807	75.7773	Structure	1044	0.374309
ENSG00000198056	ENSG00000146143	P49642	P49643	PRIM1	PRIM2	PF01896_PF04104	PF01896	PF04104	1	ENSG00000146143_ENSG00000198056	DNA primase small subunit	DNA_primase_S	Eukaryotic and archaeal DNA primase, large subunit	DNA_primase_lrg	0.867102	1	0.483045	85.6023	Structure	509	0.139489
ENSG00000146592	ENSG00000170345	Q02930	P01100	CREB5	FOS	PF00170_PF00170	PF00170	PF00170	1	ENSG00000146592_ENSG00000170345	bZIP transcription factor	bZIP_1	bZIP transcription factor	bZIP_1	0.673667	0	0.47144	78.1239	Model	508	0.968504
ENSG00000146592	ENSG00000175592	Q02930	P15407	CREB5	FOSL1	PF00170_PF00170	PF00170	PF00170	1	ENSG00000146592_ENSG00000175592	bZIP transcription factor	bZIP_1	bZIP transcription factor	bZIP_1	0.670416	0	0.487519	79.7211	Model	508	1
ENSG00000146618	ENSG00000151379	Q96RJ6	A6NI15	FERD3L	MSGN1	PF00010_PF00010	PF00010	PF00010	1	ENSG00000146618_ENSG00000151379	Helix-loop-helix DNA-binding domain	HLH	Helix-loop-helix DNA-binding domain	HLH	0.822748	1	0.463636	84.6634	NULL	193	0.818653
ENSG00000146618	ENSG00000196628	Q96RJ6	P15884	FERD3L	TCF4	PF00010_PF00010	PF00010	PF00010	1	ENSG00000146618_ENSG00000196628	Helix-loop-helix DNA-binding domain	HLH	Helix-loop-helix DNA-binding domain	HLH	0.844047	1	0.330522	70.8593	Model	667	0.994003
ENSG00000146618	ENSG00000233608	Q96RJ6	Q8WVJ9	FERD3L	TWIST2	PF00010_PF00010	PF00010	PF00010	1	ENSG00000146618_ENSG00000233608	Helix-loop-helix DNA-binding domain	HLH	Helix-loop-helix DNA-binding domain	HLH	0.800502	1	0.470015	85.5497	NULL	166	0.55625
ENSG00000146955	ENSG00000183155	A4D1S5	P47224	RAB19	RABIF	PF04421_PF00071	PF00071	PF04421	1	ENSG00000146955_ENSG00000183155	Ras family	Ras	Mss4 protein	Mss4	0.328784	0	0.246033	82.54	Model	217	0.195122
ENSG00000151693	ENSG00000147010	O43150	Q96B97	ASAP2	SH3KBP1	PF14604_PF14604	PF14604	PF14604	1	ENSG00000147010_ENSG00000151693	Variant SH3 domain	SH3_9	Variant SH3 domain	SH3_9	0.354485	0	0.079569	62.6625	Model	1006	0.81203
ENSG00000147127	ENSG00000175895	Q5JT25	Q9H8W4	RAB41	PLEKHF2	PF00169_PF00071	PF00071	PF00169	1	ENSG00000147127_ENSG00000175895	Ras family	Ras	PH domain	PH	0.223309	0	0.182187	76.6528	NULL	249	0.166667
ENSG00000148229	ENSG00000175550	Q9NRF9	Q14919	POLE3	DRAP1	PF00808_PF00808	PF00808	PF00808	1	ENSG00000148229_ENSG00000175550	Histone-like transcription factor (CBF/NF-Y) and archaeal histone	CBFD_NFYB_HMF	Histone-like transcription factor (CBF/NF-Y) and archaeal histone	CBFD_NFYB_HMF	0.887775	1	0.691158	91.1469	Model	205	0.834146
ENSG00000163684	ENSG00000148688	O95059	P78346	RPP14	RPP30	PF01900_PF01876	PF01900	PF01876	1	ENSG00000148688_ENSG00000163684	Rpp14/Pop5 family	RNase_P_Rpp14	RNase P subunit p30	RNase_P_p30	0.885761	1	0.604942	91.8846	Structure	268	0.0746269
ENSG00000148688	ENSG00000167272	P78346	Q969H6	RPP30	POP5	PF01900_PF01876	PF01876	PF01900	1	ENSG00000148688_ENSG00000167272	RNase P subunit p30	RNase_P_p30	Rpp14/Pop5 family	RNase_P_Rpp14	0.886779	1	0.648598	92.0136	Structure	268	0.0746269
ENSG00000151247	ENSG00000148730	P06730	Q13542	EIF4E	EIF4EBP2	PF01652_PF05456	PF01652	PF05456	1	ENSG00000148730_ENSG00000151247	Eukaryotic initiation factor 4E	IF4E	Eukaryotic translation initiation factor 4E binding protein (EIF4EBP)	eIF_4EBP	0.869653	1	0.642944	83.9083	Structure	217	0.958333
ENSG00000150054	ENSG00000148943	Q5T2T1	Q9NUP9	MPP7	LIN7C	PF02828_PF02828	PF02828	PF02828	1	ENSG00000148943_ENSG00000150054	L27 domain	L27	L27 domain	L27	0.891851	1	0.629573	78.8289	Model	576	0.527919
ENSG00000161647	ENSG00000148943	Q13368	Q9NUP9	MPP3	LIN7C	PF02828_PF02828	PF02828	PF02828	1	ENSG00000148943_ENSG00000161647	L27 domain	L27	L27 domain	L27	0.885731	1	0.663997	80.9327	Dom_dom_model	585	0.527919
ENSG00000172322	ENSG00000150048	Q5QGZ9	Q8NC01	CLEC12A	CLEC1A	PF00059_PF00059	PF00059	PF00059	1	ENSG00000150048_ENSG00000172322	Lectin C-type domain	Lectin_C	Lectin C-type domain	Lectin_C	0.766512	0	0.562077	79.9239	Dom_dom_model	280	0.257143
ENSG00000189068	ENSG00000150337	Q6UX27	P12314	VSTM1	FCGR1A	PF13895_PF13895	PF13895	PF13895	1	ENSG00000150337_ENSG00000189068	Immunoglobulin domain	Ig_2	Immunoglobulin domain	Ig_2	0.24614	0	0.432167	83.4337	NULL	374	0.533898
ENSG00000150593	ENSG00000156976	Q53EL6	Q14240	PDCD4	EIF4A2	PF00270_PF02847	PF02847	PF00270	1	ENSG00000150593_ENSG00000156976	MA3 domain	MA3	DEAD/DEAH box helicase	DEAD	0.864966	1	0.270223	76.3286	Model	469	0.392324
ENSG00000180667	ENSG00000150991	Q5VVQ6	P0CG48	YOD1	UBC	PF02338_PF00240	PF02338	PF00240	1	ENSG00000150991_ENSG00000180667	OTU-like cysteine protease	OTU	Ubiquitin family	ubiquitin	0.822164	1	0.129736	86.2378	Structure	685	0.435037
ENSG00000184787	ENSG00000150991	P60604	P0CG48	UBE2G2	UBC	PF00179_PF00240	PF00179	PF00240	1	ENSG00000150991_ENSG00000184787	Ubiquitin-conjugating enzyme	UQ_con	Ubiquitin family	ubiquitin	0.196461	0	0.224991	84.6275	Model	685	0.435037
ENSG00000188021	ENSG00000150991	Q9UHD9	P0CG48	UBQLN2	UBC	PF00627_PF00240	PF00627	PF00240	1	ENSG00000150991_ENSG00000188021	UBA/TS-N domain	UBA	Ubiquitin family	ubiquitin	0.574575	0	0.198252	75.2135	Model	685	0.916667
ENSG00000168003	ENSG00000151012	P08195	Q9UPY5	SLC3A2	SLC7A11	PF13520_PF16028	PF16028	PF13520	1	ENSG00000151012_ENSG00000168003	Solute carrier family 3 member 2 N-terminus	SLC3A2_N	Amino acid permease	AA_permease_2	0.825656	1	0.392316	71.7208	Model	630	0.28254
ENSG00000184708	ENSG00000151247	Q9NRA8	P06730	EIF4ENIF1	EIF4E	PF10477_PF01652	PF10477	PF01652	1	ENSG00000151247_ENSG00000184708	Nucleocytoplasmic shuttling protein for mRNA cap-binding EIF4E	EIF4E-T	Eukaryotic initiation factor 4E	IF4E	0.822028	1	0.624615	85.3857	Dom_dom_model	985	0.906599
ENSG00000151247	ENSG00000187840	P06730	Q13541	EIF4E	EIF4EBP1	PF01652_PF05456	PF01652	PF05456	1	ENSG00000151247_ENSG00000187840	Eukaryotic initiation factor 4E	IF4E	Eukaryotic translation initiation factor 4E binding protein (EIF4EBP)	eIF_4EBP	0.874713	1	0.611524	83.413	Structure	217	0.991525
ENSG00000151247	ENSG00000243056	P06730	O60516	EIF4E	EIF4EBP3	PF01652_PF05456	PF01652	PF05456	1	ENSG00000151247_ENSG00000243056	Eukaryotic initiation factor 4E	IF4E	Eukaryotic translation initiation factor 4E binding protein (EIF4EBP)	eIF_4EBP	0.870271	1	0.629948	83.7216	Model	217	0.76
ENSG00000151379	ENSG00000196628	A6NI15	P15884	MSGN1	TCF4	PF00010_PF00010	PF00010	PF00010	1	ENSG00000151379_ENSG00000196628	Helix-loop-helix DNA-binding domain	HLH	Helix-loop-helix DNA-binding domain	HLH	0.845289	1	0.388652	77.1773	Model	667	0.994003
ENSG00000151445	ENSG00000184056	Q9H9C1	Q9H267	VIPAS39	VPS33B	PF00995_PF04840	PF04840	PF00995	1	ENSG00000151445_ENSG00000184056	Vps16, C-terminal region	Vps16_C	Sec1 family	Sec1	0.916993	1	0.727568	82.0384	NULL	617	0.269777
ENSG00000151929	ENSG00000204388	O95817	P0DMV9	BAG3	HSPA1B	PF02179_PF00012	PF02179	PF00012	1	ENSG00000151929_ENSG00000204388	BAG domain	BAG	Hsp70 protein	HSP70	0.887157	1	0.308485	71.0876	NULL	641	0.987826
ENSG00000151929	ENSG00000204389	O95817	P0DMV8	BAG3	HSPA1A	PF02179_PF00012	PF02179	PF00012	1	ENSG00000151929_ENSG00000204389	BAG domain	BAG	Hsp70 protein	HSP70	0.89668	1	0.328729	71.9467	Model	641	0.987826
ENSG00000205517	ENSG00000152214	Q3MIN7	Q99578	RGL3	RIT2	PF00071_PF00617	PF00617	PF00071	3	ENSG00000152214_ENSG00000205517	RasGEF domain	RasGEF	Ras family	Ras	0.857252	1	0.31976	74.1301	Model	710	0.569014
ENSG00000205517	ENSG00000152214	Q3MIN7	Q99578	RGL3	RIT2	PF00071_PF00618	PF00618	PF00071	3	ENSG00000152214_ENSG00000205517	RasGEF N-terminal motif	RasGEF_N	Ras family	Ras	0.309323	0	0.31976	74.1301	Model	710	0.569014
ENSG00000205517	ENSG00000152214	Q3MIN7	Q99578	RGL3	RIT2	PF00788_PF00071	PF00788	PF00071	3	ENSG00000152214_ENSG00000205517	Ras association (RalGDS/AF-6) domain	RA	Ras family	Ras	0.883072	1	0.31976	74.1301	Model	710	0.569014
ENSG00000161888	ENSG00000152253	Q8NBT2	Q9HBM1	SPC24	SPC25	PF08286_PF08234	PF08286	PF08234	1	ENSG00000152253_ENSG00000161888	Spc24 subunit of Ndc80	Spc24	Chromosome segregation protein Spc25	Spindle_Spc25	0.703395	0	0.728453	88.4224	Structure	224	0.441624
ENSG00000171446	ENSG00000152422	Q7Z3Y8	Q13426	KRT27	XRCC4	PF00038_PF06632	PF00038	PF06632	1	ENSG00000152422_ENSG00000171446	Intermediate filament protein	Filament	DNA double-strand break repair and V(D)J recombination protein XRCC4	XRCC4	NULL	NULL	0.082109	70.8343	Dom_dom_model	459	0.508929
ENSG00000152422	ENSG00000174405	Q13426	P49917	XRCC4	LIG4	PF00533_PF06632	PF06632	PF00533	2	ENSG00000152422_ENSG00000174405	DNA double-strand break repair and V(D)J recombination protein XRCC4	XRCC4	BRCA1 C Terminus (BRCT) domain	BRCT	0.760473	0	0.558716	76.6437	Structure	911	0.508929
ENSG00000152422	ENSG00000174405	Q13426	P49917	XRCC4	LIG4	PF11411_PF06632	PF06632	PF11411	2	ENSG00000152422_ENSG00000174405	DNA double-strand break repair and V(D)J recombination protein XRCC4	XRCC4	DNA ligase IV	DNA_ligase_IV	0.717017	0	0.558716	76.6437	Structure	911	0.508929
ENSG00000152932	ENSG00000183155	Q96E17	P47224	RAB3C	RABIF	PF04421_PF00071	PF00071	PF04421	1	ENSG00000152932_ENSG00000183155	Ras family	Ras	Mss4 protein	Mss4	0.574041	0	0.22202	86.3582	Model	227	0.220264
ENSG00000153094	ENSG00000171552	O43521	Q07817	BCL2L11	BCL2L1	PF00452_PF08945	PF08945	PF00452	1	ENSG00000153094_ENSG00000171552	Bcl-x interacting, BH3 domain	Bclx_interact	Apoptosis regulator proteins, Bcl-2 family	Bcl-2	0.832308	1	0.423023	80.636	Structure	233	0.646465
ENSG00000153140	ENSG00000159173	O15182	P19237	CETN3	TNNI1	PF13499_PF00992	PF13499	PF00992	1	ENSG00000153140_ENSG00000159173	EF-hand domain pair	EF-hand_7	Troponin	Troponin	0.233662	0	0.065081	85.3171	Model	187	0.40107
ENSG00000153767	ENSG00000197265	P29083	P29084	GTF2E1	GTF2E2	PF18121_PF02002	PF02002	PF18121	1	ENSG00000153767_ENSG00000197265	TFIIE alpha subunit	TFIIE_alpha	TFA2 Winged helix domain 2	TFA2_Winged_2	0.905196	1	0.52548	76.156	Structure	439	0.594533
ENSG00000153879	ENSG00000169136	P53567	Q9Y2D1	CEBPG	ATF5	PF00170_PF07716	PF07716	PF00170	1	ENSG00000153879_ENSG00000169136	Basic region leucine zipper	bZIP_2	bZIP transcription factor	bZIP_1	0.742245	0	0.613685	88.4334	Dom_dom_model	282	0.94
ENSG00000154447	ENSG00000154556	Q7Z6J0	O94875	SH3RF1	SORBS2	PF14604_PF14604	PF14604	PF14604	1	ENSG00000154447_ENSG00000154556	Variant SH3 domain	SH3_9	Variant SH3 domain	SH3_9	0.640426	0	0.049894	43.8908	NULL	1100	0.773636
ENSG00000160185	ENSG00000154447	P57075	Q7Z6J0	UBASH3A	SH3RF1	PF14604_PF14604	PF14604	PF14604	1	ENSG00000154447_ENSG00000160185	Variant SH3 domain	SH3_9	Variant SH3 domain	SH3_9	0.487153	0	0.216638	65.5772	NULL	888	0.655405
ENSG00000154447	ENSG00000179262	Q7Z6J0	P54725	SH3RF1	RAD23A	PF00018_PF00240	PF00018	PF00240	2	ENSG00000154447_ENSG00000179262	SH3 domain	SH3_1	Ubiquitin family	ubiquitin	0.708502	0	0.033035	54.9364	NULL	888	0.787879
ENSG00000154447	ENSG00000179262	Q7Z6J0	P54725	SH3RF1	RAD23A	PF14604_PF00240	PF14604	PF00240	2	ENSG00000154447_ENSG00000179262	Variant SH3 domain	SH3_9	Ubiquitin family	ubiquitin	0.269921	0	0.033035	54.9364	NULL	888	0.787879
ENSG00000154917	ENSG00000160999	Q9NRW1	O14492	RAB6B	SH2B2	PF00169_PF00071	PF00071	PF00169	1	ENSG00000154917_ENSG00000160999	Ras family	Ras	PH domain	PH	0.277286	0	0.080313	74.0305	NULL	632	0.560127
ENSG00000155313	ENSG00000179262	Q9UHP3	P54725	USP25	RAD23A	PF00443_PF00240	PF00443	PF00240	1	ENSG00000155313_ENSG00000179262	Ubiquitin carboxyl-terminal hydrolase	UCH	Ubiquitin family	ubiquitin	0.368598	0	0.066734	73.1798	Dom_dom_model	1055	0.787879
ENSG00000175220	ENSG00000155366	Q07960	P08134	ARHGAP1	RHOC	PF00071_PF00620	PF00620	PF00071	1	ENSG00000155366_ENSG00000175220	RhoGAP domain	RhoGAP	Ras family	Ras	0.922584	1	0.651499	83.3801	Model	439	0.26943
ENSG00000160602	ENSG00000155890	Q86SG6	Q8IWZ5	NEK8	TRIM42	PF00069_PF00041	PF00069	PF00041	1	ENSG00000155890_ENSG00000160602	Protein kinase domain	Pkinase	Fibronectin type III domain	fn3	0.255855	0	0.037097	52.4898	NULL	723	0.25
ENSG00000155890	ENSG00000172638	Q8IWZ5	O95967	TRIM42	EFEMP2	PF07645_PF00041	PF00041	PF07645	1	ENSG00000155890_ENSG00000172638	Fibronectin type III domain	fn3	Calcium-binding EGF domain	EGF_CA	0.262164	0	0.279168	68.848	NULL	723	0.0982019
ENSG00000155890	ENSG00000264343	Q8IWZ5	Q7Z3S9	TRIM42	NOTCH2NLA	PF07645_PF00041	PF00041	PF07645	1	ENSG00000155890_ENSG00000264343	Fibronectin type III domain	fn3	Calcium-binding EGF domain	EGF_CA	0.740191	0	0.032662	76.0808	NULL	723	0.0982019
ENSG00000155961	ENSG00000176783	Q96DA2	Q96T51	RAB39B	RUFY1	PF02759_PF00071	PF00071	PF02759	1	ENSG00000155961_ENSG00000176783	Ras family	Ras	RUN domain	RUN	0.906581	1	0.179353	75.7707	NULL	708	0.470339
ENSG00000171223	ENSG00000156127	P17275	Q16520	JUNB	BATF	PF00170_PF00170	PF00170	PF00170	1	ENSG00000156127_ENSG00000171223	bZIP transcription factor	bZIP_1	bZIP transcription factor	bZIP_1	0.740108	0	0.565898	84.7301	Model	347	0.928
ENSG00000156735	ENSG00000173110	O95429	P17066	BAG4	HSPA6	PF02179_PF00012	PF02179	PF00012	1	ENSG00000156735_ENSG00000173110	BAG domain	BAG	Hsp70 protein	HSP70	0.906648	1	0.601908	77.7431	Dom_dom_model	643	0.884026
ENSG00000156735	ENSG00000204388	O95429	P0DMV9	BAG4	HSPA1B	PF02179_PF00012	PF02179	PF00012	1	ENSG00000156735_ENSG00000204388	BAG domain	BAG	Hsp70 protein	HSP70	0.914659	1	0.277362	71.3518	NULL	641	0.884026
ENSG00000156735	ENSG00000204389	O95429	P0DMV8	BAG4	HSPA1A	PF02179_PF00012	PF02179	PF00012	1	ENSG00000156735_ENSG00000204389	BAG domain	BAG	Hsp70 protein	HSP70	0.899002	1	0.34525	73.7511	Dom_dom_model	641	0.884026
ENSG00000156735	ENSG00000204390	O95429	P34931	BAG4	HSPA1L	PF02179_PF00012	PF02179	PF00012	1	ENSG00000156735_ENSG00000204390	BAG domain	BAG	Hsp70 protein	HSP70	0.903452	1	0.319995	74.5104	Dom_dom_model	641	0.884026
ENSG00000156973	ENSG00000185305	O43924	Q9NXU5	PDE6D	ARL15	PF00025_PF05351	PF05351	PF00025	1	ENSG00000156973_ENSG00000185305	GMP-PDE, delta subunit	GMP_PDE_delta	ADP-ribosylation factor family	Arf	0.788278	0	0.488042	80.9381	Dom_dom_model	204	0.04
ENSG00000213465	ENSG00000156973	P36404	O43924	ARL2	PDE6D	PF00025_PF05351	PF00025	PF05351	1	ENSG00000156973_ENSG00000213465	ADP-ribosylation factor family	Arf	GMP-PDE, delta subunit	GMP_PDE_delta	0.872496	1	0.573673	91.5152	Model	184	0.04
ENSG00000157110	ENSG00000168066	Q93062	Q15637	RBPMS	SF1	PF00076_PF16275	PF00076	PF16275	1	ENSG00000157110_ENSG00000168066	RNA recognition motif	RRM_1	Splicing factor 1 helix-hairpin domain	SF1-HH	0.175895	0	0.032787	53.5469	NULL	639	0.976526
ENSG00000157500	ENSG00000167550	Q9UKG1	Q8TAI7	APPL1	RHEBL1	PF00169_PF00071	PF00169	PF00071	1	ENSG00000157500_ENSG00000167550	PH domain	PH	Ras family	Ras	0.475936	0	0.033507	85.3255	NULL	709	0.397743
ENSG00000157500	ENSG00000175895	Q9UKG1	Q9H8W4	APPL1	PLEKHF2	PF16746_PF00169	PF16746	PF00169	1	ENSG00000157500_ENSG00000175895	BAR domain of APPL family	BAR_3	PH domain	PH	0.193531	0	0.252865	80.1155	NULL	709	0.397743
ENSG00000157869	ENSG00000175895	P51157	Q9H8W4	RAB28	PLEKHF2	PF00169_PF00071	PF00071	PF00169	1	ENSG00000157869_ENSG00000175895	Ras family	Ras	PH domain	PH	0.251659	0	0.370116	82.1525	NULL	249	0.148594
ENSG00000167791	ENSG00000159173	Q9NPB3	P19237	CABP2	TNNI1	PF13499_PF00992	PF13499	PF00992	1	ENSG00000159173_ENSG00000167791	EF-hand domain pair	EF-hand_7	Troponin	Troponin	0.420997	0	0.045588	68.3794	Dom_dom_model	220	0.40107
ENSG00000198728	ENSG00000159556	Q86U70	Q96A47	LDB1	ISL2	PF17916_PF00412	PF17916	PF00412	1	ENSG00000159556_ENSG00000198728	LIM interaction domain (LID)	LID	LIM domain	LIM	0.705293	0	0.557505	71.5888	NULL	411	0.462396
ENSG00000162814	ENSG00000160014	Q96L03	P0DP25	SPATA17	CALM3	PF13499_PF00612	PF00612	PF13499	1	ENSG00000160014_ENSG00000162814	IQ calmodulin-binding motif	IQ	EF-hand domain pair	EF-hand_7	0.835685	1	0.031322	0	NULL	361	0.771812
ENSG00000183856	ENSG00000160014	Q86VI3	P0DP25	IQGAP3	CALM3	PF13499_PF00612	PF00612	PF13499	1	ENSG00000160014_ENSG00000183856	IQ calmodulin-binding motif	IQ	EF-hand domain pair	EF-hand_7	0.832376	1	0.039343	64.2889	NULL	1631	0.771812
ENSG00000160678	ENSG00000160307	P23297	P04271	S100A1	S100B	PF01023_PF01023	PF01023	PF01023	1	ENSG00000160307_ENSG00000160678	S-100/ICaBP type calcium binding domain	S_100	S-100/ICaBP type calcium binding domain	S_100	0.763022	0	0.558203	86.8631	Model	94	0.130435
ENSG00000160307	ENSG00000163220	P04271	P06702	S100B	S100A9	PF01023_PF01023	PF01023	PF01023	1	ENSG00000160307_ENSG00000163220	S-100/ICaBP type calcium binding domain	S_100	S-100/ICaBP type calcium binding domain	S_100	0.899413	1	0.603006	88.173	Model	114	0.640351
ENSG00000163993	ENSG00000160307	P25815	P04271	S100P	S100B	PF01023_PF01023	PF01023	PF01023	1	ENSG00000160307_ENSG00000163993	S-100/ICaBP type calcium binding domain	S_100	S-100/ICaBP type calcium binding domain	S_100	0.761379	0	0.626009	90.5952	Model	95	0.130435
ENSG00000160307	ENSG00000171643	P04271	Q8WXG8	S100B	S100Z	PF01023_PF01023	PF01023	PF01023	1	ENSG00000160307_ENSG00000171643	S-100/ICaBP type calcium binding domain	S_100	S-100/ICaBP type calcium binding domain	S_100	0.74798	0	0.598492	88.3075	Model	99	0.130435
ENSG00000160307	ENSG00000196154	P04271	P26447	S100B	S100A4	PF01023_PF01023	PF01023	PF01023	1	ENSG00000160307_ENSG00000196154	S-100/ICaBP type calcium binding domain	S_100	S-100/ICaBP type calcium binding domain	S_100	0.762399	0	0.575417	87.1816	Model	101	0.130435
ENSG00000196754	ENSG00000160307	P29034	P04271	S100A2	S100B	PF01023_PF01023	PF01023	PF01023	1	ENSG00000160307_ENSG00000196754	S-100/ICaBP type calcium binding domain	S_100	S-100/ICaBP type calcium binding domain	S_100	0.847813	1	0.528061	85.0648	Model	98	0.130435
ENSG00000163993	ENSG00000160678	P25815	P23297	S100P	S100A1	PF01023_PF01023	PF01023	PF01023	1	ENSG00000160678_ENSG00000163993	S-100/ICaBP type calcium binding domain	S_100	S-100/ICaBP type calcium binding domain	S_100	0.576124	0	0.527916	85.1911	Model	95	0.0957447
ENSG00000160678	ENSG00000171643	P23297	Q8WXG8	S100A1	S100Z	PF01023_PF01023	PF01023	PF01023	1	ENSG00000160678_ENSG00000171643	S-100/ICaBP type calcium binding domain	S_100	S-100/ICaBP type calcium binding domain	S_100	0.620881	0	0.459564	81.644	Model	99	0.0957447
ENSG00000160678	ENSG00000188015	P23297	P33764	S100A1	S100A3	PF01023_PF01023	PF01023	PF01023	1	ENSG00000160678_ENSG00000188015	S-100/ICaBP type calcium binding domain	S_100	S-100/ICaBP type calcium binding domain	S_100	0.66999	0	0.368815	78.2872	Model	101	0.0957447
ENSG00000160678	ENSG00000196154	P23297	P26447	S100A1	S100A4	PF01023_PF01023	PF01023	PF01023	1	ENSG00000160678_ENSG00000196154	S-100/ICaBP type calcium binding domain	S_100	S-100/ICaBP type calcium binding domain	S_100	0.631984	0	0.483376	82.8173	Model	101	0.0957447
ENSG00000196754	ENSG00000160678	P29034	P23297	S100A2	S100A1	PF01023_PF01023	PF01023	PF01023	1	ENSG00000160678_ENSG00000196754	S-100/ICaBP type calcium binding domain	S_100	S-100/ICaBP type calcium binding domain	S_100	0.776285	0	0.345705	77.7877	Model	98	0.0957447
ENSG00000167842	ENSG00000160783	Q9H081	Q6P1K2	MIS12	PMF1	PF05859_PF03980	PF05859	PF03980	1	ENSG00000160783_ENSG00000167842	Mis12 protein	Mis12	Nnf1	Nnf1	0.686543	0	0.730116	89.8706	Structure	205	0.346341
ENSG00000161011	ENSG00000163558	Q13501	P41743	SQSTM1	PRKCI	PF00564_PF00564	PF00564	PF00564	1	ENSG00000161011_ENSG00000163558	PB1 domain	PB1	PB1 domain	PB1	0.351662	0	0.337469	71.0981	Model	596	0.615909
ENSG00000161850	ENSG00000171346	Q9NSB4	P19012	KRT82	KRT15	PF00038_PF00038	PF00038	PF00038	1	ENSG00000161850_ENSG00000171346	Intermediate filament protein	Filament	Intermediate filament protein	Filament	NULL	NULL	0.732404	84.046	Model	513	0.385965
ENSG00000171446	ENSG00000161850	Q7Z3Y8	Q9NSB4	KRT27	KRT82	PF00038_PF00038	PF00038	PF00038	1	ENSG00000161850_ENSG00000171446	Intermediate filament protein	Filament	Intermediate filament protein	Filament	NULL	NULL	0.733088	84.6017	Model	513	0.320261
ENSG00000197079	ENSG00000161850	Q92764	Q9NSB4	KRT35	KRT82	PF00038_PF00038	PF00038	PF00038	1	ENSG00000161850_ENSG00000197079	Intermediate filament protein	Filament	Intermediate filament protein	Filament	NULL	NULL	0.735039	87.921	Model	513	0.158242
ENSG00000204889	ENSG00000161850	Q6A162	Q9NSB4	KRT40	KRT82	PF00038_PF00038	PF00038	PF00038	1	ENSG00000161850_ENSG00000204889	Intermediate filament protein	Filament	Intermediate filament protein	Filament	NULL	NULL	0.732909	84.9906	Model	513	0.0487329
ENSG00000161944	ENSG00000172243	P07307	Q9BXN2	ASGR2	CLEC7A	PF00059_PF00059	PF00059	PF00059	1	ENSG00000161944_ENSG00000172243	Lectin C-type domain	Lectin_C	Lectin C-type domain	Lectin_C	0.846059	1	0.353839	78.954	Model	311	0.231511
ENSG00000187912	ENSG00000161944	Q6ZS10	P07307	CLEC17A	ASGR2	PF00059_PF00059	PF00059	PF00059	1	ENSG00000161944_ENSG00000187912	Lectin C-type domain	Lectin_C	Lectin C-type domain	Lectin_C	0.54943	0	0.214924	67.6823	Model	378	0.428571
ENSG00000165280	ENSG00000162191	P55072	Q04323	VCP	UBXN1	PF02359_PF00789	PF02359	PF00789	1	ENSG00000162191_ENSG00000165280	Cell division protein 48 (CDC48), N-terminal domain	CDC48_N	UBX domain	UBX	0.753408	0	0.034024	67.407	NULL	806	0.905724
ENSG00000179262	ENSG00000162191	P54725	Q04323	RAD23A	UBXN1	PF00627_PF00240	PF00240	PF00627	1	ENSG00000162191_ENSG00000179262	Ubiquitin family	ubiquitin	UBA/TS-N domain	UBA	0.697724	0	0.036161	70.5777	NULL	363	0.905724
ENSG00000188021	ENSG00000162191	Q9UHD9	Q04323	UBQLN2	UBXN1	PF00627_PF00240	PF00240	PF00627	1	ENSG00000162191_ENSG00000188021	Ubiquitin family	ubiquitin	UBA/TS-N domain	UBA	0.708256	0	0.063061	72.2727	NULL	624	0.916667
ENSG00000187325	ENSG00000162227	Q9HBM6	Q9Y6J9	TAF9B	TAF6L	PF02969_PF02291	PF02291	PF02969	1	ENSG00000162227_ENSG00000187325	Transcription initiation factor IID, 31kD subunit	TFIID-31kDa	TATA box binding protein associated factor (TAF)	TAF	0.734261	0	0.608711	79.8288	Model	622	0.7251
ENSG00000162227	ENSG00000273841	Q9Y6J9	Q16594	TAF6L	TAF9	PF02969_PF02291	PF02969	PF02291	1	ENSG00000162227_ENSG00000273841	TATA box binding protein associated factor (TAF)	TAF	Transcription initiation factor IID, 31kD subunit	TFIID-31kDa	0.737144	0	0.4879	74.006	Model	622	0.765152
ENSG00000162236	ENSG00000168899	Q13190	O95183	STX5	VAMP5	PF05739_PF00957	PF05739	PF00957	1	ENSG00000162236_ENSG00000168899	SNARE domain	SNARE	Synaptobrevin	Synaptobrevin	0.565794	0	0.540038	78.0988	Dom_dom_model	355	0.425352
ENSG00000162385	ENSG00000265241	P61326	Q9Y5S9	MAGOH	RBM8A	PF02792_PF00076	PF02792	PF00076	1	ENSG00000162385_ENSG00000265241	Mago nashi protein	Mago_nashi	RNA recognition motif	RRM_1	0.906515	1	0.71701	91.6015	Structure	174	0.781609
ENSG00000162521	ENSG00000182979	Q09028	Q13330	RBBP4	MTA1	PF12265_PF17226	PF12265	PF17226	1	ENSG00000162521_ENSG00000182979	Histone-binding protein RBBP4 or subunit C of CAF1 complex	CAF1C_H4-bd	MTA R1 domain	MTA_R1	0.801985	1	0.549254	73.0607	Structure	715	0.453147
ENSG00000169744	ENSG00000162624	O43679	Q68G74	LDB2	LHX8	PF17916_PF00412	PF17916	PF00412	1	ENSG00000162624_ENSG00000169744	LIM interaction domain (LID)	LID	LIM domain	LIM	0.713298	0	0.586872	75.7664	NULL	373	0.424157
ENSG00000198728	ENSG00000162624	Q86U70	Q68G74	LDB1	LHX8	PF17916_PF00412	PF17916	PF00412	1	ENSG00000162624_ENSG00000198728	LIM interaction domain (LID)	LID	LIM domain	LIM	0.701131	0	0.574665	74.9359	NULL	411	0.437956
ENSG00000198668	ENSG00000162814	P0DP23	Q96L03	CALM1	SPATA17	PF13499_PF00612	PF13499	PF00612	1	ENSG00000162814_ENSG00000198668	EF-hand domain pair	EF-hand_7	IQ calmodulin-binding motif	IQ	0.8386	1	0.146743	74.7004	NULL	361	0.771812
ENSG00000162924	ENSG00000173039	Q04864	Q04206	REL	RELA	PF16179_PF16179	PF16179	PF16179	1	ENSG00000162924_ENSG00000173039	Rel homology dimerisation domain	RHD_dimer	Rel homology dimerisation domain	RHD_dimer	0.873938	1	0.392371	77.82	Model	619	0.725953
ENSG00000162961	ENSG00000170788	Q9C005	Q8WWB3	DPY30	DYDC1	PF05186_PF05186	PF05186	PF05186	1	ENSG00000162961_ENSG00000170788	Dpy-30 motif	Dpy-30	Dpy-30 motif	Dpy-30	0.81259	1	0.557935	91.6524	Dom_dom_model	177	0.565657
ENSG00000196628	ENSG00000162992	P15884	Q13562	TCF4	NEUROD1	PF00010_PF00010	PF00010	PF00010	1	ENSG00000162992_ENSG00000196628	Helix-loop-helix DNA-binding domain	HLH	Helix-loop-helix DNA-binding domain	HLH	0.871489	1	0.40705	74.9459	Model	667	0.994003
ENSG00000204227	ENSG00000163602	Q06587	Q8N488	RING1	RYBP	PF16207_PF17219	PF16207	PF17219	1	ENSG00000163602_ENSG00000204227	RAWUL domain RING finger- and WD40-associated ubiquitin-like	RAWUL	Yaf2/RYBP C-terminal binding motif	YAF2_RYBP	0.582726	0	0.475934	81.1153	Model	406	0.947368
ENSG00000163792	ENSG00000183733	Q7RTU1	Q6QHK4	TCF23	FIGLA	PF00010_PF00010	PF00010	PF00010	1	ENSG00000163792_ENSG00000183733	Helix-loop-helix DNA-binding domain	HLH	Helix-loop-helix DNA-binding domain	HLH	0.848271	1	0.331906	74.6648	Dom_dom_model	219	0.733645
ENSG00000163792	ENSG00000196628	Q7RTU1	P15884	TCF23	TCF4	PF00010_PF00010	PF00010	PF00010	1	ENSG00000163792_ENSG00000196628	Helix-loop-helix DNA-binding domain	HLH	Helix-loop-helix DNA-binding domain	HLH	0.86674	1	0.356829	75.2829	Dom_dom_model	667	0.994003
ENSG00000163806	ENSG00000164885	Q5MJ70	Q00535	SPDYA	CDK5	PF00069_PF11357	PF11357	PF00069	1	ENSG00000163806_ENSG00000164885	Cell cycle regulatory protein	Spy1	Protein kinase domain	Pkinase	0.899646	1	0.548309	77.5168	Model	313	0.367412
ENSG00000163904	ENSG00000184900	Q9HC62	P55854	SENP2	SUMO3	PF02902_PF11976	PF02902	PF11976	1	ENSG00000163904_ENSG00000184900	Ulp1 protease family, C-terminal catalytic domain	Peptidase_C48	Ubiquitin-2 like Rad60 SUMO-like	Rad60-SLD	0.921961	1	0.62064	82.2862	Structure	589	0.825243
ENSG00000188612	ENSG00000163904	P61956	Q9HC62	SUMO2	SENP2	PF02902_PF11976	PF11976	PF02902	1	ENSG00000163904_ENSG00000188612	Ubiquitin-2 like Rad60 SUMO-like	Rad60-SLD	Ulp1 protease family, C-terminal catalytic domain	Peptidase_C48	0.920274	1	0.659303	85.989	Structure	589	0.736842
ENSG00000165280	ENSG00000163960	P55072	O94888	VCP	UBXN7	PF02359_PF00789	PF02359	PF00789	1	ENSG00000163960_ENSG00000165280	Cell division protein 48 (CDC48), N-terminal domain	CDC48_N	UBX domain	UBX	0.823928	1	0.055333	64.8504	Structure	806	0.654397
ENSG00000188021	ENSG00000163960	Q9UHD9	O94888	UBQLN2	UBXN7	PF14555_PF00240	PF00240	PF14555	1	ENSG00000163960_ENSG00000188021	Ubiquitin family	ubiquitin	UBA-like domain	UBA_4	0.646753	0	0.08941	75.4487	NULL	624	0.916667
ENSG00000163993	ENSG00000171643	P25815	Q8WXG8	S100P	S100Z	PF01023_PF01023	PF01023	PF01023	1	ENSG00000163993_ENSG00000171643	S-100/ICaBP type calcium binding domain	S_100	S-100/ICaBP type calcium binding domain	S_100	0.631744	0	0.53061	84.7872	Model	99	0.0315789
ENSG00000196628	ENSG00000164107	P15884	P61296	TCF4	HAND2	PF00010_PF00010	PF00010	PF00010	1	ENSG00000164107_ENSG00000196628	Helix-loop-helix DNA-binding domain	HLH	Helix-loop-helix DNA-binding domain	HLH	0.840723	1	0.449867	77.9496	Model	667	0.994003
ENSG00000170860	ENSG00000164167	P62310	P62312	LSM3	LSM6	PF01423_PF01423	PF01423	PF01423	1	ENSG00000164167_ENSG00000170860	LSM domain	LSM	LSM domain	LSM	0.847128	1	0.612183	94.1898	Structure	102	0.294118
ENSG00000204392	ENSG00000164167	Q9Y333	P62312	LSM2	LSM6	PF01423_PF01423	PF01423	PF01423	1	ENSG00000164167_ENSG00000204392	LSM domain	LSM	LSM domain	LSM	0.628784	0	0.509315	87.6978	Dom_dom_model	95	0.0315789
ENSG00000164885	ENSG00000183318	Q00535	A6NLX3	CDK5	SPDYE4	PF00069_PF11357	PF00069	PF11357	1	ENSG00000164885_ENSG00000183318	Protein kinase domain	Pkinase	Cell cycle regulatory protein	Spy1	0.894296	1	0.583407	84.3089	Model	292	0.337553
ENSG00000164897	ENSG00000197860	Q9BVT8	Q96EQ0	TMUB1	SGTB	PF16546_PF00240	PF00240	PF16546	1	ENSG00000164897_ENSG00000197860	Ubiquitin family	ubiquitin	Homodimerisation domain of SGTA	SGTA_dimer	0.364618	0	0.032105	62.0462	NULL	304	0.54065
ENSG00000164949	ENSG00000175895	P55040	Q9H8W4	GEM	PLEKHF2	PF00169_PF00071	PF00071	PF00169	1	ENSG00000164949_ENSG00000175895	Ras family	Ras	PH domain	PH	0.246097	0	0.225925	72.8393	NULL	296	0.324324
ENSG00000260287	ENSG00000164949	Q6DHY5	P55040	TBC1D3G	GEM	PF00566_PF00071	PF00566	PF00071	1	ENSG00000164949_ENSG00000260287	Rab-GTPase-TBC domain	RabGAP-TBC	Ras family	Ras	0.78499	0	0.040355	56.5666	NULL	549	0.493625
ENSG00000274808	ENSG00000164949	A6NDS4	P55040	TBC1D3B	GEM	PF00566_PF00071	PF00566	PF00071	1	ENSG00000164949_ENSG00000274808	Rab-GTPase-TBC domain	RabGAP-TBC	Ras family	Ras	0.789222	0	0.058175	64.9418	NULL	549	0.486339
ENSG00000172336	ENSG00000164967	O75817	Q8N5L8	POP7	RPP25L	PF01918_PF12328	PF12328	PF01918	1	ENSG00000164967_ENSG00000172336	Rpp20 subunit of nuclear RNase MRP and P	Rpp20	Alba	Alba	0.874167	1	0.6204	88.8628	Model	163	0.687117
ENSG00000165025	ENSG00000168610	P43405	P40763	SYK	STAT3	PF07714_PF00017	PF07714	PF00017	1	ENSG00000165025_ENSG00000168610	Protein tyrosine and serine/threonine kinase	PK_Tyr_Ser-Thr	SH2 domain	SH2	0.233783	0	0.148438	72.9542	Dom_dom_model	770	0.223622
ENSG00000165280	ENSG00000169696	P55072	Q9BZE9	VCP	ASPSCR1	PF02359_PF00789	PF02359	PF00789	1	ENSG00000165280_ENSG00000169696	Cell division protein 48 (CDC48), N-terminal domain	CDC48_N	UBX domain	UBX	0.841074	1	0.038459	59.2015	Structure	806	0.544304
ENSG00000165280	ENSG00000173960	P55072	P68543	VCP	UBXN2A	PF02359_PF00789	PF02359	PF00789	1	ENSG00000165280_ENSG00000173960	Cell division protein 48 (CDC48), N-terminal domain	CDC48_N	UBX domain	UBX	0.742042	0	0.401941	78.3758	Model	806	0.247104
ENSG00000165280	ENSG00000215114	P55072	Q14CS0	VCP	UBXN2B	PF02359_PF00789	PF02359	PF00789	1	ENSG00000165280_ENSG00000215114	Cell division protein 48 (CDC48), N-terminal domain	CDC48_N	UBX domain	UBX	0.824348	1	0.384246	73.4302	Model	806	0.483384
ENSG00000184009	ENSG00000165410	P63261	Q9Y281	ACTG1	CFL2	PF00022_PF00241	PF00022	PF00241	1	ENSG00000165410_ENSG00000184009	Actin	Actin	Cofilin/tropomyosin-type actin-binding protein	Cofilin_ADF	0.922237	1	0.617383	88.6675	Model	375	0.133333
ENSG00000165886	ENSG00000198373	Q9HAC8	O00308	UBTD1	WWP2	PF00632_PF00240	PF00240	PF00632	1	ENSG00000165886_ENSG00000198373	Ubiquitin family	ubiquitin	HECT-domain (ubiquitin-transferase)	HECT	0.36189	0	0.141102	75.2354	Dom_dom_model	870	0.546256
ENSG00000166200	ENSG00000169727	P61201	Q13098	COPS2	GPS1	PF01399_PF01399	PF01399	PF01399	1	ENSG00000166200_ENSG00000169727	PCI domain	PCI	PCI domain	PCI	0.725658	0	0.519166	80.2332	Structure	491	0.205703
ENSG00000197702	ENSG00000166333	Q9NVD7	Q13418	PARVA	ILK	PF00307_PF07714	PF00307	PF07714	1	ENSG00000166333_ENSG00000197702	Calponin homology (CH) domain	CH	Protein tyrosine and serine/threonine kinase	PK_Tyr_Ser-Thr	NULL	NULL	0.475186	86.5978	Structure	452	0.301075
ENSG00000169744	ENSG00000166407	O43679	P25800	LDB2	LMO1	PF17916_PF00412	PF17916	PF00412	1	ENSG00000166407_ENSG00000169744	LIM interaction domain (LID)	LID	LIM domain	LIM	0.795984	0	0.624054	81.4332	Model	373	0.394102
ENSG00000198728	ENSG00000166407	Q86U70	P25800	LDB1	LMO1	PF17916_PF00412	PF17916	PF00412	1	ENSG00000166407_ENSG00000198728	LIM interaction domain (LID)	LID	LIM domain	LIM	0.799521	0	0.620855	84.1466	Model	411	0.437956
ENSG00000168899	ENSG00000166569	O95183	Q7Z7G2	VAMP5	CPLX4	PF05835_PF00957	PF00957	PF05835	1	ENSG00000166569_ENSG00000168899	Synaptobrevin	Synaptobrevin	Synaphin protein	Synaphin	0.38374	0	0.035377	64.7209	NULL	160	0.90625
ENSG00000166569	ENSG00000265808	Q7Z7G2	O75396	CPLX4	SEC22B	PF05835_PF00957	PF05835	PF00957	1	ENSG00000166569_ENSG00000265808	Synaphin protein	Synaphin	Synaptobrevin	Synaptobrevin	0.225955	0	0.033079	71.2962	Dom_dom_model	215	0.90625
ENSG00000168421	ENSG00000166689	Q15669	Q6IQ23	RHOH	PLEKHA7	PF00169_PF00071	PF00071	PF00169	1	ENSG00000166689_ENSG00000168421	Ras family	Ras	PH domain	PH	0.68776	0	0.113087	69.9309	NULL	1121	0.826048
ENSG00000166747	ENSG00000182287	O43747	P56377	AP1G1	AP1S2	PF01602_PF01217	PF01602	PF01217	1	ENSG00000166747_ENSG00000182287	Adaptin N terminal region	Adaptin_N	Clathrin adaptor complex small chain	Clat_adaptor_s	0.931885	1	0.729735	91.8163	Model	822	0.176399
ENSG00000168070	ENSG00000167014	Q3KP22	Q8NHR7	MAJIN	TERB2	PF15077_PF15101	PF15077	PF15101	1	ENSG00000167014_ENSG00000168070	Membrane-anchored junction protein	MAJIN	Telomere-associated protein TERB2	TERB2	0.422104	0	0.077144	58.6516	Structure	220	0.801136
ENSG00000167306	ENSG00000185236	Q9ULV0	Q15907	MYO5B	RAB11B	PF01843_PF00071	PF01843	PF00071	1	ENSG00000167306_ENSG00000185236	DIL domain	DIL	Ras family	Ras	0.886693	1	0.256785	73.7558	Model	1848	0.272727
ENSG00000170948	ENSG00000167491	Q8WWY6	Q86YP4	MBD3L1	GATAD2A	PF14048_PF16563	PF14048	PF16563	1	ENSG00000167491_ENSG00000170948	C-terminal domain of methyl-CpG binding protein 2 and 3	MBD_C	Coiled-coil and interaction region of P66A and P66B with MBD2	P66_CC	0.715163	0	0.31311	77.9233	Dom_dom_model	633	0.85782
ENSG00000167916	ENSG00000167767	Q2M2I5	Q6KB66	KRT24	KRT80	PF00038_PF00038	PF00038	PF00038	1	ENSG00000167767_ENSG00000167916	Intermediate filament protein	Filament	Intermediate filament protein	Filament	NULL	NULL	0.734172	86.4494	Model	525	0.382857
ENSG00000171345	ENSG00000167767	P08727	Q6KB66	KRT19	KRT80	PF00038_PF00038	PF00038	PF00038	1	ENSG00000167767_ENSG00000171345	Intermediate filament protein	Filament	Intermediate filament protein	Filament	NULL	NULL	0.734083	87.6924	Model	452	0.395
ENSG00000171346	ENSG00000167767	P19012	Q6KB66	KRT15	KRT80	PF00038_PF00038	PF00038	PF00038	1	ENSG00000167767_ENSG00000171346	Intermediate filament protein	Filament	Intermediate filament protein	Filament	NULL	NULL	0.731338	83.2565	Model	456	0.385965
ENSG00000171360	ENSG00000167767	O76015	Q6KB66	KRT38	KRT80	PF00038_PF00038	PF00038	PF00038	1	ENSG00000167767_ENSG00000171360	Intermediate filament protein	Filament	Intermediate filament protein	Filament	NULL	NULL	0.733857	85.7032	Model	456	0.314159
ENSG00000171431	ENSG00000167767	P35900	Q6KB66	KRT20	KRT80	PF00038_PF00038	PF00038	PF00038	1	ENSG00000167767_ENSG00000171431	Intermediate filament protein	Filament	Intermediate filament protein	Filament	NULL	NULL	0.733584	85.9196	Model	452	0.417453
ENSG00000167767	ENSG00000173908	Q6KB66	Q7Z3Y7	KRT80	KRT28	PF00038_PF00038	PF00038	PF00038	1	ENSG00000167767_ENSG00000173908	Intermediate filament protein	Filament	Intermediate filament protein	Filament	NULL	NULL	0.734009	86.1912	Model	464	0.344828
ENSG00000186832	ENSG00000167767	P08779	Q6KB66	KRT16	KRT80	PF00038_PF00038	PF00038	PF00038	1	ENSG00000167767_ENSG00000186832	Intermediate filament protein	Filament	Intermediate filament protein	Filament	NULL	NULL	0.734042	87.5128	Model	473	0.334038
ENSG00000186847	ENSG00000167767	P02533	Q6KB66	KRT14	KRT80	PF00038_PF00038	PF00038	PF00038	1	ENSG00000167767_ENSG00000186847	Intermediate filament protein	Filament	Intermediate filament protein	Filament	NULL	NULL	0.73192	84.3015	Model	472	0.381356
ENSG00000197079	ENSG00000167767	Q92764	Q6KB66	KRT35	KRT80	PF00038_PF00038	PF00038	PF00038	1	ENSG00000167767_ENSG00000197079	Intermediate filament protein	Filament	Intermediate filament protein	Filament	NULL	NULL	0.734904	87.225	Model	455	0.314159
ENSG00000167916	ENSG00000167768	Q2M2I5	P04264	KRT24	KRT1	PF00038_PF00038	PF00038	PF00038	1	ENSG00000167768_ENSG00000167916	Intermediate filament protein	Filament	Intermediate filament protein	Filament	NULL	NULL	0.728634	81.2731	Model	644	0.650621
ENSG00000171345	ENSG00000167768	P08727	P04264	KRT19	KRT1	PF00038_PF00038	PF00038	PF00038	1	ENSG00000167768_ENSG00000171345	Intermediate filament protein	Filament	Intermediate filament protein	Filament	NULL	NULL	0.732122	84.5982	Model	644	0.650621
ENSG00000171346	ENSG00000167768	P19012	P04264	KRT15	KRT1	PF00038_PF00038	PF00038	PF00038	1	ENSG00000167768_ENSG00000171346	Intermediate filament protein	Filament	Intermediate filament protein	Filament	NULL	NULL	0.727895	81.2778	Model	644	0.650621
ENSG00000171360	ENSG00000167768	O76015	P04264	KRT38	KRT1	PF00038_PF00038	PF00038	PF00038	1	ENSG00000167768_ENSG00000171360	Intermediate filament protein	Filament	Intermediate filament protein	Filament	NULL	NULL	0.728721	82.9347	Model	644	0.650621
ENSG00000171401	ENSG00000167768	P13646	P04264	KRT13	KRT1	PF00038_PF00038	PF00038	PF00038	1	ENSG00000167768_ENSG00000171401	Intermediate filament protein	Filament	Intermediate filament protein	Filament	NULL	NULL	0.72685	80.9069	Model	644	0.650621
ENSG00000171446	ENSG00000167768	Q7Z3Y8	P04264	KRT27	KRT1	PF00038_PF00038	PF00038	PF00038	1	ENSG00000167768_ENSG00000171446	Intermediate filament protein	Filament	Intermediate filament protein	Filament	NULL	NULL	0.732209	84.4388	Model	644	0.650621
ENSG00000167768	ENSG00000173908	P04264	Q7Z3Y7	KRT1	KRT28	PF00038_PF00038	PF00038	PF00038	1	ENSG00000167768_ENSG00000173908	Intermediate filament protein	Filament	Intermediate filament protein	Filament	NULL	NULL	0.73322	85.5338	Model	644	0.650621
ENSG00000186393	ENSG00000167768	Q7Z3Y9	P04264	KRT26	KRT1	PF00038_PF00038	PF00038	PF00038	1	ENSG00000167768_ENSG00000186393	Intermediate filament protein	Filament	Intermediate filament protein	Filament	NULL	NULL	0.731393	83.7093	Model	644	0.650621
ENSG00000186832	ENSG00000167768	P08779	P04264	KRT16	KRT1	PF00038_PF00038	PF00038	PF00038	1	ENSG00000167768_ENSG00000186832	Intermediate filament protein	Filament	Intermediate filament protein	Filament	NULL	NULL	0.729477	82.3916	Model	644	0.650621
ENSG00000186847	ENSG00000167768	P02533	P04264	KRT14	KRT1	PF00038_PF00038	PF00038	PF00038	1	ENSG00000167768_ENSG00000186847	Intermediate filament protein	Filament	Intermediate filament protein	Filament	NULL	NULL	0.730027	82.863	Model	644	0.650621
ENSG00000196859	ENSG00000167768	Q6A163	P04264	KRT39	KRT1	PF00038_PF00038	PF00038	PF00038	1	ENSG00000167768_ENSG00000196859	Intermediate filament protein	Filament	Intermediate filament protein	Filament	NULL	NULL	0.728658	81.3255	Model	644	0.650621
ENSG00000197079	ENSG00000167768	Q92764	P04264	KRT35	KRT1	PF00038_PF00038	PF00038	PF00038	1	ENSG00000167768_ENSG00000197079	Intermediate filament protein	Filament	Intermediate filament protein	Filament	NULL	NULL	0.731487	83.5562	Model	644	0.650621
ENSG00000204897	ENSG00000167768	Q7Z3Z0	P04264	KRT25	KRT1	PF00038_PF00038	PF00038	PF00038	1	ENSG00000167768_ENSG00000204897	Intermediate filament protein	Filament	Intermediate filament protein	Filament	NULL	NULL	0.729516	81.9682	Model	644	0.650621
ENSG00000167770	ENSG00000170035	Q96FW1	Q969T4	OTUB1	UBE2E3	PF10275_PF00179	PF10275	PF00179	1	ENSG00000167770_ENSG00000170035	Peptidase C65 Otubain	Peptidase_C65	Ubiquitin-conjugating enzyme	UQ_con	0.893017	1	0.653999	91.5052	Model	271	0.47343
ENSG00000182247	ENSG00000167770	Q96LR5	Q96FW1	UBE2E2	OTUB1	PF10275_PF00179	PF00179	PF10275	1	ENSG00000167770_ENSG00000182247	Ubiquitin-conjugating enzyme	UQ_con	Peptidase C65 Otubain	Peptidase_C65	0.890746	1	0.648965	91.0802	Model	271	0.442786
ENSG00000170421	ENSG00000167916	P05787	Q2M2I5	KRT8	KRT24	PF00038_PF00038	PF00038	PF00038	1	ENSG00000167916_ENSG00000170421	Intermediate filament protein	Filament	Intermediate filament protein	Filament	NULL	NULL	0.732153	83.0205	Model	525	0.457557
ENSG00000170454	ENSG00000167916	O95678	Q2M2I5	KRT75	KRT24	PF00038_PF00038	PF00038	PF00038	1	ENSG00000167916_ENSG00000170454	Intermediate filament protein	Filament	Intermediate filament protein	Filament	NULL	NULL	0.730588	82.6704	Model	551	0.382857
ENSG00000167916	ENSG00000170465	Q2M2I5	P48668	KRT24	KRT6C	PF00038_PF00038	PF00038	PF00038	1	ENSG00000167916_ENSG00000170465	Intermediate filament protein	Filament	Intermediate filament protein	Filament	NULL	NULL	0.733276	85.3792	Model	564	0.382857
ENSG00000170477	ENSG00000167916	P19013	Q2M2I5	KRT4	KRT24	PF00038_PF00038	PF00038	PF00038	1	ENSG00000167916_ENSG00000170477	Intermediate filament protein	Filament	Intermediate filament protein	Filament	NULL	NULL	0.732388	83.9901	Model	525	0.382857
ENSG00000170486	ENSG00000167916	Q14CN4	Q2M2I5	KRT72	KRT24	PF00038_PF00038	PF00038	PF00038	1	ENSG00000167916_ENSG00000170486	Intermediate filament protein	Filament	Intermediate filament protein	Filament	NULL	NULL	0.732573	84.4931	Model	525	0.382857
ENSG00000170819	ENSG00000167916	Q13515	Q2M2I5	BFSP2	KRT24	PF00038_PF00038	PF00038	PF00038	1	ENSG00000167916_ENSG00000170819	Intermediate filament protein	Filament	Intermediate filament protein	Filament	NULL	NULL	0.086087	62.2465	Model	525	0.513253
ENSG00000167916	ENSG00000171431	Q2M2I5	P35900	KRT24	KRT20	PF00038_PF00038	PF00038	PF00038	1	ENSG00000167916_ENSG00000171431	Intermediate filament protein	Filament	Intermediate filament protein	Filament	NULL	NULL	0.562247	73.5501	Model	525	0.417453
ENSG00000185640	ENSG00000167916	Q5XKE5	Q2M2I5	KRT79	KRT24	PF00038_PF00038	PF00038	PF00038	1	ENSG00000167916_ENSG00000185640	Intermediate filament protein	Filament	Intermediate filament protein	Filament	NULL	NULL	0.732277	84.0498	Model	535	0.437383
ENSG00000167916	ENSG00000186081	Q2M2I5	P13647	KRT24	KRT5	PF00038_PF00038	PF00038	PF00038	1	ENSG00000167916_ENSG00000186081	Intermediate filament protein	Filament	Intermediate filament protein	Filament	NULL	NULL	0.731055	82.8089	Model	590	0.382857
ENSG00000186442	ENSG00000167916	P12035	Q2M2I5	KRT3	KRT24	PF00038_PF00038	PF00038	PF00038	1	ENSG00000167916_ENSG00000186442	Intermediate filament protein	Filament	Intermediate filament protein	Filament	NULL	NULL	0.732033	84.3895	Model	628	0.382857
ENSG00000168066	ENSG00000179950	Q15637	Q9UHX1	SF1	PUF60	PF00076_PF16275	PF16275	PF00076	1	ENSG00000168066_ENSG00000179950	Splicing factor 1 helix-hairpin domain	SF1-HH	RNA recognition motif	RRM_1	0.361072	0	0.037998	57.7672	Model	639	0.976526
ENSG00000168255	ENSG00000171453	Q9H1A7	O15160	POLR2J3	POLR1C	PF01193_PF13656	PF13656	PF01193	1	ENSG00000168255_ENSG00000171453	RNA polymerase Rpb3/Rpb11 dimerisation domain	RNA_pol_L_2	RNA polymerase Rpb3/Rpb11 dimerisation domain	RNA_pol_L	0.86154	1	0.641727	85.1125	Model	346	0.0953757
ENSG00000184702	ENSG00000168385	Q99719	Q15019	SEPTIN5	SEPTIN2	PF00735_PF00735	PF00735	PF00735	1	ENSG00000168385_ENSG00000184702	Septin	Septin	Septin	Septin	0.847223	1	0.599185	74.1977	Model	369	0.293629
ENSG00000168397	ENSG00000197769	Q9Y4P1	Q9BXW4	ATG4B	MAP1LC3C	PF02991_PF03416	PF03416	PF02991	1	ENSG00000168397_ENSG00000197769	Peptidase family C54	Peptidase_C54	Autophagy protein Atg8 ubiquitin like	ATG8	0.912552	1	0.643196	82.2257	Model	393	0.204082
ENSG00000171680	ENSG00000168421	O94827	Q15669	PLEKHG5	RHOH	PF00071_PF00621	PF00621	PF00071	1	ENSG00000168421_ENSG00000171680	RhoGEF domain	RhoGEF	Ras family	Ras	0.897516	1	0.296285	73.2572	Dom_dom_model	1006	0.536779
ENSG00000178038	ENSG00000168461	Q60I27	Q13636	ALS2CL	RAB31	PF00071_PF02204	PF02204	PF00071	1	ENSG00000168461_ENSG00000178038	Vacuolar sorting protein 9 (VPS9) domain	VPS9	Ras family	Ras	0.905726	1	0.143433	73.0728	NULL	953	0.148718
ENSG00000168899	ENSG00000170310	O95183	Q9UNK0	VAMP5	STX8	PF05739_PF00957	PF00957	PF05739	1	ENSG00000168899_ENSG00000170310	Synaptobrevin	Synaptobrevin	SNARE domain	SNARE	0.266094	0	0.500374	76.0066	Dom_dom_model	236	0.415254
ENSG00000169016	ENSG00000198176	O75461	Q14186	E2F6	TFDP1	PF02319_PF02319	PF02319	PF02319	2	ENSG00000169016_ENSG00000198176	E2F/DP family winged-helix DNA-binding domain	E2F_TDP	E2F/DP family winged-helix DNA-binding domain	E2F_TDP	0.886077	1	0.700685	80.7032	Model	410	0.604878
ENSG00000169016	ENSG00000198176	O75461	Q14186	E2F6	TFDP1	PF08781_PF16421	PF16421	PF08781	2	ENSG00000169016_ENSG00000198176	E2F transcription factor CC-MB domain	E2F_CC-MB	Transcription factor DP	DP	0.864103	1	0.700685	80.7032	Model	410	0.604878
ENSG00000169213	ENSG00000183155	P20337	P47224	RAB3B	RABIF	PF04421_PF00071	PF00071	PF04421	1	ENSG00000169213_ENSG00000183155	Ras family	Ras	Mss4 protein	Mss4	0.782379	0	0.078658	79.4963	Model	219	0.195122
ENSG00000196482	ENSG00000169297	P62508	P51843	ESRRG	NR0B1	PF00104_PF00104	PF00104	PF00104	1	ENSG00000169297_ENSG00000196482	Ligand-binding domain of nuclear hormone receptor	Hormone_recep	Ligand-binding domain of nuclear hormone receptor	Hormone_recep	0.765206	0	0.233558	67.0195	Model	470	0.221277
ENSG00000176105	ENSG00000169398	P07947	Q05397	YES1	PTK2	PF07714_PF00017	PF00017	PF07714	1	ENSG00000169398_ENSG00000176105	SH2 domain	SH2	Protein tyrosine and serine/threonine kinase	PK_Tyr_Ser-Thr	0.606435	0	0.078616	57.0689	Model	1052	0.39924
ENSG00000182866	ENSG00000169398	P06239	Q05397	LCK	PTK2	PF07714_PF00017	PF00017	PF07714	1	ENSG00000169398_ENSG00000182866	SH2 domain	SH2	Protein tyrosine and serine/threonine kinase	PK_Tyr_Ser-Thr	0.24826	0	0.085775	60.6933	NULL	1052	0.39924
ENSG00000169398	ENSG00000184557	Q05397	O14543	PTK2	SOCS3	PF07714_PF00017	PF07714	PF00017	1	ENSG00000169398_ENSG00000184557	Protein tyrosine and serine/threonine kinase	PK_Tyr_Ser-Thr	SH2 domain	SH2	0.284925	0	0.032728	54.0491	NULL	1052	0.506667
ENSG00000169783	ENSG00000182667	Q96FE5	Q9P121	LINGO1	NTM	PF07679_PF13927	PF07679	PF13927	2	ENSG00000169783_ENSG00000182667	Immunoglobulin I-set domain	I-set	Immunoglobulin domain	Ig_3	0.417169	0	0.481989	85.7168	Dom_dom_model	620	0.145349
ENSG00000169783	ENSG00000182667	Q96FE5	Q9P121	LINGO1	NTM	PF07679_PF07679	PF07679	PF07679	2	ENSG00000169783_ENSG00000182667	Immunoglobulin I-set domain	I-set	Immunoglobulin I-set domain	I-set	0.249693	0	0.481989	85.7168	Dom_dom_model	620	0.145349
ENSG00000170035	ENSG00000198373	Q969T4	O00308	UBE2E3	WWP2	PF00632_PF00179	PF00179	PF00632	1	ENSG00000170035_ENSG00000198373	Ubiquitin-conjugating enzyme	UQ_con	HECT-domain (ubiquitin-transferase)	HECT	0.838603	1	0.096756	78.7385	Model	870	0.474713
ENSG00000204308	ENSG00000170035	Q99942	Q969T4	RNF5	UBE2E3	PF00179_PF13920	PF13920	PF00179	1	ENSG00000170035_ENSG00000204308	Zinc finger, C3HC4 type (RING finger)	zf-C3HC4_3	Ubiquitin-conjugating enzyme	UQ_con	0.839872	1	0.477191	93.8144	NULL	207	0.47343
ENSG00000265491	ENSG00000170035	Q9Y4L5	Q969T4	RNF115	UBE2E3	PF00179_PF13639	PF13639	PF00179	1	ENSG00000170035_ENSG00000265491	Ring finger domain	zf-RING_2	Ubiquitin-conjugating enzyme	UQ_con	0.877512	1	0.237438	76.7039	Model	304	0.47343
ENSG00000170270	ENSG00000196976	Q9BXV9	Q14657	GON7	LAGE3	PF15387_PF09341	PF15387	PF09341	1	ENSG00000170270_ENSG00000196976	Domain of unknown function (DUF4611)	DUF4611	Transcription factor Pcc1	Pcc1	0.844634	1	0.599929	89.6637	Structure	143	1
ENSG00000170312	ENSG00000173207	P06493	P61024	CDK1	CKS1B	PF01111_PF00069	PF00069	PF01111	1	ENSG00000170312_ENSG00000173207	Protein kinase domain	Pkinase	Cyclin-dependent kinase regulatory subunit	CKS	0.897417	1	0.392146	86.7449	Structure	297	0.126582
ENSG00000170315	ENSG00000188021	P0CG47	Q9UHD9	UBB	UBQLN2	PF00627_PF00240	PF00240	PF00627	1	ENSG00000170315_ENSG00000188021	Ubiquitin family	ubiquitin	UBA/TS-N domain	UBA	0.532977	0	0.038305	75.0848	Model	624	0.916667
ENSG00000171223	ENSG00000170345	P17275	P01100	JUNB	FOS	PF00170_PF00170	PF00170	PF00170	1	ENSG00000170345_ENSG00000171223	bZIP transcription factor	bZIP_1	bZIP transcription factor	bZIP_1	0.740545	0	0.526611	79.5874	Model	380	0.873199
ENSG00000170421	ENSG00000171345	P05787	P08727	KRT8	KRT19	PF00038_PF00038	PF00038	PF00038	1	ENSG00000170421_ENSG00000171345	Intermediate filament protein	Filament	Intermediate filament protein	Filament	NULL	NULL	0.731801	83.8532	Model	483	0.457557
ENSG00000170421	ENSG00000171346	P05787	P19012	KRT8	KRT15	PF00038_PF00038	PF00038	PF00038	1	ENSG00000170421_ENSG00000171346	Intermediate filament protein	Filament	Intermediate filament protein	Filament	NULL	NULL	0.730823	83.2084	Model	483	0.457557
ENSG00000170421	ENSG00000171360	P05787	O76015	KRT8	KRT38	PF00038_PF00038	PF00038	PF00038	1	ENSG00000170421_ENSG00000171360	Intermediate filament protein	Filament	Intermediate filament protein	Filament	NULL	NULL	0.733849	86.4158	Model	483	0.457557
ENSG00000170421	ENSG00000171401	P05787	P13646	KRT8	KRT13	PF00038_PF00038	PF00038	PF00038	1	ENSG00000170421_ENSG00000171401	Intermediate filament protein	Filament	Intermediate filament protein	Filament	NULL	NULL	0.729356	82.174	NULL	483	0.457557
ENSG00000170421	ENSG00000171446	P05787	Q7Z3Y8	KRT8	KRT27	PF00038_PF00038	PF00038	PF00038	1	ENSG00000170421_ENSG00000171446	Intermediate filament protein	Filament	Intermediate filament protein	Filament	NULL	NULL	0.734052	85.1815	Model	483	0.457557
ENSG00000170421	ENSG00000173908	P05787	Q7Z3Y7	KRT8	KRT28	PF00038_PF00038	PF00038	PF00038	1	ENSG00000170421_ENSG00000173908	Intermediate filament protein	Filament	Intermediate filament protein	Filament	NULL	NULL	0.732874	83.5224	Model	483	0.457557
ENSG00000170421	ENSG00000186832	P05787	P08779	KRT8	KRT16	PF00038_PF00038	PF00038	PF00038	1	ENSG00000170421_ENSG00000186832	Intermediate filament protein	Filament	Intermediate filament protein	Filament	NULL	NULL	0.726288	80.0035	Model	483	0.457557
ENSG00000197079	ENSG00000170421	Q92764	P05787	KRT35	KRT8	PF00038_PF00038	PF00038	PF00038	1	ENSG00000170421_ENSG00000197079	Intermediate filament protein	Filament	Intermediate filament protein	Filament	NULL	NULL	0.731417	83.3767	Model	483	0.457557
ENSG00000170421	ENSG00000204889	P05787	Q6A162	KRT8	KRT40	PF00038_PF00038	PF00038	PF00038	1	ENSG00000170421_ENSG00000204889	Intermediate filament protein	Filament	Intermediate filament protein	Filament	NULL	NULL	0.732041	84.2603	Model	483	0.457557
ENSG00000170421	ENSG00000204897	P05787	Q7Z3Z0	KRT8	KRT25	PF00038_PF00038	PF00038	PF00038	1	ENSG00000170421_ENSG00000204897	Intermediate filament protein	Filament	Intermediate filament protein	Filament	NULL	NULL	0.732758	84.3041	Model	483	0.457557
ENSG00000171345	ENSG00000170423	P08727	Q8N1N4	KRT19	KRT78	PF00038_PF00038	PF00038	PF00038	1	ENSG00000170423_ENSG00000171345	Intermediate filament protein	Filament	Intermediate filament protein	Filament	NULL	NULL	0.73454	87.1131	Model	520	0.395
ENSG00000170423	ENSG00000171346	Q8N1N4	P19012	KRT78	KRT15	PF00038_PF00038	PF00038	PF00038	1	ENSG00000170423_ENSG00000171346	Intermediate filament protein	Filament	Intermediate filament protein	Filament	NULL	NULL	0.733432	85.4416	Model	520	0.385965
ENSG00000171446	ENSG00000170423	Q7Z3Y8	Q8N1N4	KRT27	KRT78	PF00038_PF00038	PF00038	PF00038	1	ENSG00000170423_ENSG00000171446	Intermediate filament protein	Filament	Intermediate filament protein	Filament	NULL	NULL	0.73374	85.6682	Model	520	0.320261
ENSG00000186832	ENSG00000170423	P08779	Q8N1N4	KRT16	KRT78	PF00038_PF00038	PF00038	PF00038	1	ENSG00000170423_ENSG00000186832	Intermediate filament protein	Filament	Intermediate filament protein	Filament	NULL	NULL	0.731814	83.8847	Model	520	0.334038
ENSG00000186847	ENSG00000170423	P02533	Q8N1N4	KRT14	KRT78	PF00038_PF00038	PF00038	PF00038	1	ENSG00000170423_ENSG00000186847	Intermediate filament protein	Filament	Intermediate filament protein	Filament	NULL	NULL	0.733972	86.3844	Model	520	0.381356
ENSG00000196859	ENSG00000170423	Q6A163	Q8N1N4	KRT39	KRT78	PF00038_PF00038	PF00038	PF00038	1	ENSG00000170423_ENSG00000196859	Intermediate filament protein	Filament	Intermediate filament protein	Filament	NULL	NULL	0.7324	84.595	Model	520	0.228846
ENSG00000197079	ENSG00000170423	Q92764	Q8N1N4	KRT35	KRT78	PF00038_PF00038	PF00038	PF00038	1	ENSG00000170423_ENSG00000197079	Intermediate filament protein	Filament	Intermediate filament protein	Filament	NULL	NULL	0.733744	86.374	Model	520	0.228846
ENSG00000204897	ENSG00000170423	Q7Z3Z0	Q8N1N4	KRT25	KRT78	PF00038_PF00038	PF00038	PF00038	1	ENSG00000170423_ENSG00000204897	Intermediate filament protein	Filament	Intermediate filament protein	Filament	NULL	NULL	0.732884	84.2657	Model	520	0.335556
ENSG00000171345	ENSG00000170442	P08727	O43790	KRT19	KRT86	PF00038_PF00038	PF00038	PF00038	1	ENSG00000170442_ENSG00000171345	Intermediate filament protein	Filament	Intermediate filament protein	Filament	NULL	NULL	0.732038	83.5615	Model	486	0.395
ENSG00000170442	ENSG00000171346	O43790	P19012	KRT86	KRT15	PF00038_PF00038	PF00038	PF00038	1	ENSG00000170442_ENSG00000171346	Intermediate filament protein	Filament	Intermediate filament protein	Filament	NULL	NULL	0.735055	88.3448	Model	486	0.385965
ENSG00000171360	ENSG00000170442	O76015	O43790	KRT38	KRT86	PF00038_PF00038	PF00038	PF00038	1	ENSG00000170442_ENSG00000171360	Intermediate filament protein	Filament	Intermediate filament protein	Filament	NULL	NULL	0.734691	87.2635	Model	486	0.122807
ENSG00000171446	ENSG00000170442	Q7Z3Y8	O43790	KRT27	KRT86	PF00038_PF00038	PF00038	PF00038	1	ENSG00000170442_ENSG00000171446	Intermediate filament protein	Filament	Intermediate filament protein	Filament	NULL	NULL	0.734759	87.3076	Model	486	0.320261
ENSG00000170442	ENSG00000173908	O43790	Q7Z3Y7	KRT86	KRT28	PF00038_PF00038	PF00038	PF00038	1	ENSG00000170442_ENSG00000173908	Intermediate filament protein	Filament	Intermediate filament protein	Filament	NULL	NULL	0.733812	85.455	Model	486	0.344828
ENSG00000185069	ENSG00000170442	Q01546	O43790	KRT76	KRT86	PF00038_PF00038	PF00038	PF00038	1	ENSG00000170442_ENSG00000185069	Intermediate filament protein	Filament	Intermediate filament protein	Filament	NULL	NULL	0.637578	75.6081	Model	638	0.412226
ENSG00000186832	ENSG00000170442	P08779	O43790	KRT16	KRT86	PF00038_PF00038	PF00038	PF00038	1	ENSG00000170442_ENSG00000186832	Intermediate filament protein	Filament	Intermediate filament protein	Filament	NULL	NULL	0.732342	84.1465	Model	486	0.334038
ENSG00000186847	ENSG00000170442	P02533	O43790	KRT14	KRT86	PF00038_PF00038	PF00038	PF00038	1	ENSG00000170442_ENSG00000186847	Intermediate filament protein	Filament	Intermediate filament protein	Filament	NULL	NULL	0.734392	86.3443	Model	486	0.381356
ENSG00000196859	ENSG00000170442	Q6A163	O43790	KRT39	KRT86	PF00038_PF00038	PF00038	PF00038	1	ENSG00000170442_ENSG00000196859	Intermediate filament protein	Filament	Intermediate filament protein	Filament	NULL	NULL	0.731637	83.4499	Model	491	0.095723
ENSG00000197079	ENSG00000170442	Q92764	O43790	KRT35	KRT86	PF00038_PF00038	PF00038	PF00038	1	ENSG00000170442_ENSG00000197079	Intermediate filament protein	Filament	Intermediate filament protein	Filament	NULL	NULL	0.732573	84.2956	Model	486	0.158242
ENSG00000204889	ENSG00000170442	Q6A162	O43790	KRT40	KRT86	PF00038_PF00038	PF00038	PF00038	1	ENSG00000170442_ENSG00000204889	Intermediate filament protein	Filament	Intermediate filament protein	Filament	NULL	NULL	0.732675	84.5363	Model	486	0.0576132
ENSG00000204897	ENSG00000170442	Q7Z3Z0	O43790	KRT25	KRT86	PF00038_PF00038	PF00038	PF00038	1	ENSG00000170442_ENSG00000204897	Intermediate filament protein	Filament	Intermediate filament protein	Filament	NULL	NULL	0.734079	85.7057	Model	486	0.335556
ENSG00000170454	ENSG00000171345	O95678	P08727	KRT75	KRT19	PF00038_PF00038	PF00038	PF00038	1	ENSG00000170454_ENSG00000171345	Intermediate filament protein	Filament	Intermediate filament protein	Filament	NULL	NULL	0.732605	84.5875	Model	551	0.395
ENSG00000170454	ENSG00000171346	O95678	P19012	KRT75	KRT15	PF00038_PF00038	PF00038	PF00038	1	ENSG00000170454_ENSG00000171346	Intermediate filament protein	Filament	Intermediate filament protein	Filament	NULL	NULL	0.732956	85.0787	Model	551	0.385965
ENSG00000170454	ENSG00000171360	O95678	O76015	KRT75	KRT38	PF00038_PF00038	PF00038	PF00038	1	ENSG00000170454_ENSG00000171360	Intermediate filament protein	Filament	Intermediate filament protein	Filament	NULL	NULL	0.732767	84.9318	Model	551	0.297641
ENSG00000171401	ENSG00000170454	P13646	O95678	KRT13	KRT75	PF00038_PF00038	PF00038	PF00038	1	ENSG00000170454_ENSG00000171401	Intermediate filament protein	Filament	Intermediate filament protein	Filament	NULL	NULL	0.726433	79.9666	Model	551	0.388646
ENSG00000170454	ENSG00000171431	O95678	P35900	KRT75	KRT20	PF00038_PF00038	PF00038	PF00038	1	ENSG00000170454_ENSG00000171431	Intermediate filament protein	Filament	Intermediate filament protein	Filament	NULL	NULL	0.732101	84.2621	Model	551	0.417453
ENSG00000170454	ENSG00000171446	O95678	Q7Z3Y8	KRT75	KRT27	PF00038_PF00038	PF00038	PF00038	1	ENSG00000170454_ENSG00000171446	Intermediate filament protein	Filament	Intermediate filament protein	Filament	NULL	NULL	0.734254	86.7118	Model	551	0.320261
ENSG00000175084	ENSG00000170454	P17661	O95678	DES	KRT75	PF00038_PF00038	PF00038	PF00038	1	ENSG00000170454_ENSG00000175084	Intermediate filament protein	Filament	Intermediate filament protein	Filament	NULL	NULL	0.729904	82.2113	Model	551	0.53617
ENSG00000170454	ENSG00000185069	O95678	Q01546	KRT75	KRT76	PF00038_PF00038	PF00038	PF00038	1	ENSG00000170454_ENSG00000185069	Intermediate filament protein	Filament	Intermediate filament protein	Filament	NULL	NULL	0.548716	71.6511	Model	638	0.412226
ENSG00000170454	ENSG00000186393	O95678	Q7Z3Y9	KRT75	KRT26	PF00038_PF00038	PF00038	PF00038	1	ENSG00000170454_ENSG00000186393	Intermediate filament protein	Filament	Intermediate filament protein	Filament	NULL	NULL	0.732374	83.8722	Model	551	0.333333
ENSG00000170454	ENSG00000186442	O95678	P12035	KRT75	KRT3	PF00038_PF00038	PF00038	PF00038	1	ENSG00000170454_ENSG00000186442	Intermediate filament protein	Filament	Intermediate filament protein	Filament	NULL	NULL	0.565486	71.7796	Model	628	0.366242
ENSG00000197079	ENSG00000170454	Q92764	O95678	KRT35	KRT75	PF00038_PF00038	PF00038	PF00038	1	ENSG00000170454_ENSG00000197079	Intermediate filament protein	Filament	Intermediate filament protein	Filament	NULL	NULL	0.733593	85.5819	Model	551	0.297641
ENSG00000170454	ENSG00000204889	O95678	Q6A162	KRT75	KRT40	PF00038_PF00038	PF00038	PF00038	1	ENSG00000170454_ENSG00000204889	Intermediate filament protein	Filament	Intermediate filament protein	Filament	NULL	NULL	0.731626	83.4206	Model	551	0.297641
ENSG00000204897	ENSG00000170454	Q7Z3Z0	O95678	KRT25	KRT75	PF00038_PF00038	PF00038	PF00038	1	ENSG00000170454_ENSG00000204897	Intermediate filament protein	Filament	Intermediate filament protein	Filament	NULL	NULL	0.732947	84.3438	Model	551	0.335556
ENSG00000171345	ENSG00000170465	P08727	P48668	KRT19	KRT6C	PF00038_PF00038	PF00038	PF00038	1	ENSG00000170465_ENSG00000171345	Intermediate filament protein	Filament	Intermediate filament protein	Filament	NULL	NULL	0.7328	84.668	Model	564	0.395
ENSG00000171346	ENSG00000170465	P19012	P48668	KRT15	KRT6C	PF00038_PF00038	PF00038	PF00038	1	ENSG00000170465_ENSG00000171346	Intermediate filament protein	Filament	Intermediate filament protein	Filament	NULL	NULL	0.731916	84.1628	Model	564	0.385965
ENSG00000171360	ENSG00000170465	O76015	P48668	KRT38	KRT6C	PF00038_PF00038	PF00038	PF00038	1	ENSG00000170465_ENSG00000171360	Intermediate filament protein	Filament	Intermediate filament protein	Filament	NULL	NULL	0.733174	85.3504	Model	564	0.27305
ENSG00000171401	ENSG00000170465	P13646	P48668	KRT13	KRT6C	PF00038_PF00038	PF00038	PF00038	1	ENSG00000170465_ENSG00000171401	Intermediate filament protein	Filament	Intermediate filament protein	Filament	NULL	NULL	0.732334	85.0276	NULL	564	0.388646
ENSG00000171446	ENSG00000170465	Q7Z3Y8	P48668	KRT27	KRT6C	PF00038_PF00038	PF00038	PF00038	1	ENSG00000170465_ENSG00000171446	Intermediate filament protein	Filament	Intermediate filament protein	Filament	NULL	NULL	0.734199	86.6697	Model	564	0.320261
ENSG00000186393	ENSG00000170465	Q7Z3Y9	P48668	KRT26	KRT6C	PF00038_PF00038	PF00038	PF00038	1	ENSG00000170465_ENSG00000186393	Intermediate filament protein	Filament	Intermediate filament protein	Filament	NULL	NULL	0.734281	86.5785	Model	564	0.333333
ENSG00000186832	ENSG00000170465	P08779	P48668	KRT16	KRT6C	PF00038_PF00038	PF00038	PF00038	1	ENSG00000170465_ENSG00000186832	Intermediate filament protein	Filament	Intermediate filament protein	Filament	NULL	NULL	0.73047	82.6382	Model	564	0.334038
ENSG00000186847	ENSG00000170465	P02533	P48668	KRT14	KRT6C	PF00038_PF00038	PF00038	PF00038	1	ENSG00000170465_ENSG00000186847	Intermediate filament protein	Filament	Intermediate filament protein	Filament	NULL	NULL	0.7336	85.7033	Model	564	0.381356
ENSG00000197079	ENSG00000170465	Q92764	P48668	KRT35	KRT6C	PF00038_PF00038	PF00038	PF00038	1	ENSG00000170465_ENSG00000197079	Intermediate filament protein	Filament	Intermediate filament protein	Filament	NULL	NULL	0.733259	84.9151	Model	564	0.27305
ENSG00000204889	ENSG00000170465	Q6A162	P48668	KRT40	KRT6C	PF00038_PF00038	PF00038	PF00038	1	ENSG00000170465_ENSG00000204889	Intermediate filament protein	Filament	Intermediate filament protein	Filament	NULL	NULL	0.73191	84.0023	Model	564	0.27305
ENSG00000204897	ENSG00000170465	Q7Z3Z0	P48668	KRT25	KRT6C	PF00038_PF00038	PF00038	PF00038	1	ENSG00000170465_ENSG00000204897	Intermediate filament protein	Filament	Intermediate filament protein	Filament	NULL	NULL	0.732356	84.0069	Model	564	0.335556
ENSG00000170477	ENSG00000171345	P19013	P08727	KRT4	KRT19	PF00038_PF00038	PF00038	PF00038	1	ENSG00000170477_ENSG00000171345	Intermediate filament protein	Filament	Intermediate filament protein	Filament	NULL	NULL	0.733707	85.8851	Model	520	0.395
ENSG00000170477	ENSG00000171346	P19013	P19012	KRT4	KRT15	PF00038_PF00038	PF00038	PF00038	1	ENSG00000170477_ENSG00000171346	Intermediate filament protein	Filament	Intermediate filament protein	Filament	NULL	NULL	0.733126	85.3512	Model	520	0.385965
ENSG00000171360	ENSG00000170477	O76015	P19013	KRT38	KRT4	PF00038_PF00038	PF00038	PF00038	1	ENSG00000170477_ENSG00000171360	Intermediate filament protein	Filament	Intermediate filament protein	Filament	NULL	NULL	0.733765	85.6492	Model	520	0.273077
ENSG00000171401	ENSG00000170477	P13646	P19013	KRT13	KRT4	PF00038_PF00038	PF00038	PF00038	1	ENSG00000170477_ENSG00000171401	Intermediate filament protein	Filament	Intermediate filament protein	Filament	NULL	NULL	0.732584	84.637	Model	520	0.388646
ENSG00000171446	ENSG00000170477	Q7Z3Y8	P19013	KRT27	KRT4	PF00038_PF00038	PF00038	PF00038	1	ENSG00000170477_ENSG00000171446	Intermediate filament protein	Filament	Intermediate filament protein	Filament	NULL	NULL	0.733138	84.9993	Model	520	0.320261
ENSG00000170477	ENSG00000173908	P19013	Q7Z3Y7	KRT4	KRT28	PF00038_PF00038	PF00038	PF00038	1	ENSG00000170477_ENSG00000173908	Intermediate filament protein	Filament	Intermediate filament protein	Filament	NULL	NULL	0.725478	78.9903	Model	520	0.344828
ENSG00000186832	ENSG00000170477	P08779	P19013	KRT16	KRT4	PF00038_PF00038	PF00038	PF00038	1	ENSG00000170477_ENSG00000186832	Intermediate filament protein	Filament	Intermediate filament protein	Filament	NULL	NULL	0.731386	83.3972	Model	520	0.334038
ENSG00000197079	ENSG00000170477	Q92764	P19013	KRT35	KRT4	PF00038_PF00038	PF00038	PF00038	1	ENSG00000170477_ENSG00000197079	Intermediate filament protein	Filament	Intermediate filament protein	Filament	NULL	NULL	0.73417	86.4466	Model	520	0.273077
ENSG00000170477	ENSG00000204889	P19013	Q6A162	KRT4	KRT40	PF00038_PF00038	PF00038	PF00038	1	ENSG00000170477_ENSG00000204889	Intermediate filament protein	Filament	Intermediate filament protein	Filament	NULL	NULL	0.732496	84.2084	Model	520	0.273077
ENSG00000204897	ENSG00000170477	Q7Z3Z0	P19013	KRT25	KRT4	PF00038_PF00038	PF00038	PF00038	1	ENSG00000170477_ENSG00000204897	Intermediate filament protein	Filament	Intermediate filament protein	Filament	NULL	NULL	0.73233	83.8782	Model	520	0.335556
ENSG00000171345	ENSG00000170484	P08727	Q7RTS7	KRT19	KRT74	PF00038_PF00038	PF00038	PF00038	1	ENSG00000170484_ENSG00000171345	Intermediate filament protein	Filament	Intermediate filament protein	Filament	NULL	NULL	0.73356	85.6851	Model	529	0.395
ENSG00000171346	ENSG00000170484	P19012	Q7RTS7	KRT15	KRT74	PF00038_PF00038	PF00038	PF00038	1	ENSG00000170484_ENSG00000171346	Intermediate filament protein	Filament	Intermediate filament protein	Filament	NULL	NULL	0.732868	84.9077	Model	529	0.385965
ENSG00000171360	ENSG00000170484	O76015	Q7RTS7	KRT38	KRT74	PF00038_PF00038	PF00038	PF00038	1	ENSG00000170484_ENSG00000171360	Intermediate filament protein	Filament	Intermediate filament protein	Filament	NULL	NULL	0.735259	87.2931	Model	529	0.302457
ENSG00000171401	ENSG00000170484	P13646	Q7RTS7	KRT13	KRT74	PF00038_PF00038	PF00038	PF00038	1	ENSG00000170484_ENSG00000171401	Intermediate filament protein	Filament	Intermediate filament protein	Filament	NULL	NULL	0.733087	85.1084	Model	529	0.388646
ENSG00000171446	ENSG00000170484	Q7Z3Y8	Q7RTS7	KRT27	KRT74	PF00038_PF00038	PF00038	PF00038	1	ENSG00000170484_ENSG00000171446	Intermediate filament protein	Filament	Intermediate filament protein	Filament	NULL	NULL	0.73455	86.3843	Model	529	0.320261
ENSG00000186393	ENSG00000170484	Q7Z3Y9	Q7RTS7	KRT26	KRT74	PF00038_PF00038	PF00038	PF00038	1	ENSG00000170484_ENSG00000186393	Intermediate filament protein	Filament	Intermediate filament protein	Filament	NULL	NULL	0.734762	87.3357	Model	529	0.333333
ENSG00000186832	ENSG00000170484	P08779	Q7RTS7	KRT16	KRT74	PF00038_PF00038	PF00038	PF00038	1	ENSG00000170484_ENSG00000186832	Intermediate filament protein	Filament	Intermediate filament protein	Filament	NULL	NULL	0.734221	86.2514	Model	529	0.334038
ENSG00000196859	ENSG00000170484	Q6A163	Q7RTS7	KRT39	KRT74	PF00038_PF00038	PF00038	PF00038	1	ENSG00000170484_ENSG00000196859	Intermediate filament protein	Filament	Intermediate filament protein	Filament	NULL	NULL	0.73281	84.5886	Model	529	0.302457
ENSG00000197079	ENSG00000170484	Q92764	Q7RTS7	KRT35	KRT74	PF00038_PF00038	PF00038	PF00038	1	ENSG00000170484_ENSG00000197079	Intermediate filament protein	Filament	Intermediate filament protein	Filament	NULL	NULL	0.733458	85.0226	Model	529	0.302457
ENSG00000204897	ENSG00000170484	Q7Z3Z0	Q7RTS7	KRT25	KRT74	PF00038_PF00038	PF00038	PF00038	1	ENSG00000170484_ENSG00000204897	Intermediate filament protein	Filament	Intermediate filament protein	Filament	NULL	NULL	0.733984	85.2962	Model	529	0.335556
ENSG00000170486	ENSG00000171345	Q14CN4	P08727	KRT72	KRT19	PF00038_PF00038	PF00038	PF00038	1	ENSG00000170486_ENSG00000171345	Intermediate filament protein	Filament	Intermediate filament protein	Filament	NULL	NULL	0.733807	85.4057	Model	511	0.395
ENSG00000170486	ENSG00000171346	Q14CN4	P19012	KRT72	KRT15	PF00038_PF00038	PF00038	PF00038	1	ENSG00000170486_ENSG00000171346	Intermediate filament protein	Filament	Intermediate filament protein	Filament	NULL	NULL	0.733265	85.3456	Model	511	0.385965
ENSG00000170486	ENSG00000171360	Q14CN4	O76015	KRT72	KRT38	PF00038_PF00038	PF00038	PF00038	1	ENSG00000170486_ENSG00000171360	Intermediate filament protein	Filament	Intermediate filament protein	Filament	NULL	NULL	0.73304	84.9523	Model	511	0.125245
ENSG00000170486	ENSG00000171401	Q14CN4	P13646	KRT72	KRT13	PF00038_PF00038	PF00038	PF00038	1	ENSG00000170486_ENSG00000171401	Intermediate filament protein	Filament	Intermediate filament protein	Filament	NULL	NULL	0.733099	85.4188	Model	511	0.388646
ENSG00000170486	ENSG00000171431	Q14CN4	P35900	KRT72	KRT20	PF00038_PF00038	PF00038	PF00038	1	ENSG00000170486_ENSG00000171431	Intermediate filament protein	Filament	Intermediate filament protein	Filament	NULL	NULL	0.73365	85.7098	Model	511	0.417453
ENSG00000170486	ENSG00000171446	Q14CN4	Q7Z3Y8	KRT72	KRT27	PF00038_PF00038	PF00038	PF00038	1	ENSG00000170486_ENSG00000171446	Intermediate filament protein	Filament	Intermediate filament protein	Filament	NULL	NULL	0.734645	86.8951	Model	511	0.320261
ENSG00000170486	ENSG00000186832	Q14CN4	P08779	KRT72	KRT16	PF00038_PF00038	PF00038	PF00038	1	ENSG00000170486_ENSG00000186832	Intermediate filament protein	Filament	Intermediate filament protein	Filament	NULL	NULL	0.732659	84.9288	Model	511	0.334038
ENSG00000170486	ENSG00000186847	Q14CN4	P02533	KRT72	KRT14	PF00038_PF00038	PF00038	PF00038	1	ENSG00000170486_ENSG00000186847	Intermediate filament protein	Filament	Intermediate filament protein	Filament	NULL	NULL	0.732958	84.5686	Model	511	0.381356
ENSG00000197079	ENSG00000170486	Q92764	Q14CN4	KRT35	KRT72	PF00038_PF00038	PF00038	PF00038	1	ENSG00000170486_ENSG00000197079	Intermediate filament protein	Filament	Intermediate filament protein	Filament	NULL	NULL	0.73239	84.2732	Model	511	0.158242
ENSG00000170486	ENSG00000204889	Q14CN4	Q6A162	KRT72	KRT40	PF00038_PF00038	PF00038	PF00038	1	ENSG00000170486_ENSG00000204889	Intermediate filament protein	Filament	Intermediate filament protein	Filament	NULL	NULL	0.732483	84.3955	Model	511	0.125245
ENSG00000170486	ENSG00000204897	Q14CN4	Q7Z3Z0	KRT72	KRT25	PF00038_PF00038	PF00038	PF00038	1	ENSG00000170486_ENSG00000204897	Intermediate filament protein	Filament	Intermediate filament protein	Filament	NULL	NULL	0.73349	84.733	Model	511	0.335556
ENSG00000170523	ENSG00000171345	P78385	P08727	KRT83	KRT19	PF00038_PF00038	PF00038	PF00038	1	ENSG00000170523_ENSG00000171345	Intermediate filament protein	Filament	Intermediate filament protein	Filament	NULL	NULL	0.734131	86.1698	Model	493	0.395
ENSG00000170523	ENSG00000171346	P78385	P19012	KRT83	KRT15	PF00038_PF00038	PF00038	PF00038	1	ENSG00000170523_ENSG00000171346	Intermediate filament protein	Filament	Intermediate filament protein	Filament	NULL	NULL	0.733477	85.7869	Model	493	0.385965
ENSG00000171360	ENSG00000170523	O76015	P78385	KRT38	KRT83	PF00038_PF00038	PF00038	PF00038	1	ENSG00000170523_ENSG00000171360	Intermediate filament protein	Filament	Intermediate filament protein	Filament	NULL	NULL	0.733341	84.6491	Model	493	0.122807
ENSG00000171446	ENSG00000170523	Q7Z3Y8	P78385	KRT27	KRT83	PF00038_PF00038	PF00038	PF00038	1	ENSG00000170523_ENSG00000171446	Intermediate filament protein	Filament	Intermediate filament protein	Filament	NULL	NULL	0.734369	86.4295	Model	493	0.320261
ENSG00000186832	ENSG00000170523	P08779	P78385	KRT16	KRT83	PF00038_PF00038	PF00038	PF00038	1	ENSG00000170523_ENSG00000186832	Intermediate filament protein	Filament	Intermediate filament protein	Filament	NULL	NULL	0.733345	85.1304	Model	493	0.334038
ENSG00000196859	ENSG00000170523	Q6A163	P78385	KRT39	KRT83	PF00038_PF00038	PF00038	PF00038	1	ENSG00000170523_ENSG00000196859	Intermediate filament protein	Filament	Intermediate filament protein	Filament	NULL	NULL	0.732071	84.0826	Model	493	0.095723
ENSG00000197079	ENSG00000170523	Q92764	P78385	KRT35	KRT83	PF00038_PF00038	PF00038	PF00038	1	ENSG00000170523_ENSG00000197079	Intermediate filament protein	Filament	Intermediate filament protein	Filament	NULL	NULL	0.734506	86.107	Model	493	0.158242
ENSG00000170523	ENSG00000204889	P78385	Q6A162	KRT83	KRT40	PF00038_PF00038	PF00038	PF00038	1	ENSG00000170523_ENSG00000204889	Intermediate filament protein	Filament	Intermediate filament protein	Filament	NULL	NULL	0.734605	85.9311	Model	493	0.0466531
ENSG00000204897	ENSG00000170523	Q7Z3Z0	P78385	KRT25	KRT83	PF00038_PF00038	PF00038	PF00038	1	ENSG00000170523_ENSG00000204897	Intermediate filament protein	Filament	Intermediate filament protein	Filament	NULL	NULL	0.733625	84.9547	Model	493	0.335556
ENSG00000170819	ENSG00000171446	Q13515	Q7Z3Y8	BFSP2	KRT27	PF00038_PF00038	PF00038	PF00038	1	ENSG00000170819_ENSG00000171446	Intermediate filament protein	Filament	Intermediate filament protein	Filament	NULL	NULL	0.31597	72.7071	Model	459	0.513253
ENSG00000170819	ENSG00000186847	Q13515	P02533	BFSP2	KRT14	PF00038_PF00038	PF00038	PF00038	1	ENSG00000170819_ENSG00000186847	Intermediate filament protein	Filament	Intermediate filament protein	Filament	NULL	NULL	0.396944	73.0447	Model	472	0.513253
ENSG00000175324	ENSG00000170860	O15116	P62310	LSM1	LSM3	PF01423_PF01423	PF01423	PF01423	1	ENSG00000170860_ENSG00000175324	LSM domain	LSM	LSM domain	LSM	0.667573	0	0.238708	91.5912	Model	133	0.294118
ENSG00000181817	ENSG00000170860	Q969L4	P62310	LSM10	LSM3	PF01423_PF01423	PF01423	PF01423	1	ENSG00000170860_ENSG00000181817	LSM domain	LSM	LSM domain	LSM	0.826296	1	0.518553	84.7835	Model	123	0.294118
ENSG00000170860	ENSG00000204392	P62310	Q9Y333	LSM3	LSM2	PF01423_PF01423	PF01423	PF01423	1	ENSG00000170860_ENSG00000204392	LSM domain	LSM	LSM domain	LSM	0.894741	1	0.644672	91.8369	Structure	102	0.294118
ENSG00000171223	ENSG00000175592	P17275	P15407	JUNB	FOSL1	PF00170_PF00170	PF00170	PF00170	1	ENSG00000171223_ENSG00000175592	bZIP transcription factor	bZIP_1	bZIP transcription factor	bZIP_1	0.747613	0	0.571416	85.2318	Model	347	1
ENSG00000171345	ENSG00000171346	P08727	P19012	KRT19	KRT15	PF00038_PF00038	PF00038	PF00038	1	ENSG00000171345_ENSG00000171346	Intermediate filament protein	Filament	Intermediate filament protein	Filament	NULL	NULL	0.502821	71.329	Model	456	0.395
ENSG00000172867	ENSG00000171345	P35908	P08727	KRT2	KRT19	PF00038_PF00038	PF00038	PF00038	1	ENSG00000171345_ENSG00000172867	Intermediate filament protein	Filament	Intermediate filament protein	Filament	NULL	NULL	0.732326	84.2427	Model	639	0.503912
ENSG00000171345	ENSG00000185479	P08727	P04259	KRT19	KRT6B	PF00038_PF00038	PF00038	PF00038	1	ENSG00000171345_ENSG00000185479	Intermediate filament protein	Filament	Intermediate filament protein	Filament	NULL	NULL	0.733981	86.2064	Model	564	0.395
ENSG00000185640	ENSG00000171345	Q5XKE5	P08727	KRT79	KRT19	PF00038_PF00038	PF00038	PF00038	1	ENSG00000171345_ENSG00000185640	Intermediate filament protein	Filament	Intermediate filament protein	Filament	NULL	NULL	0.732543	84.1192	Model	535	0.437383
ENSG00000171345	ENSG00000186081	P08727	P13647	KRT19	KRT5	PF00038_PF00038	PF00038	PF00038	1	ENSG00000171345_ENSG00000186081	Intermediate filament protein	Filament	Intermediate filament protein	Filament	NULL	NULL	0.731973	83.7448	Model	590	0.395
ENSG00000186442	ENSG00000171345	P12035	P08727	KRT3	KRT19	PF00038_PF00038	PF00038	PF00038	1	ENSG00000171345_ENSG00000186442	Intermediate filament protein	Filament	Intermediate filament protein	Filament	NULL	NULL	0.729185	81.8691	Model	628	0.395
ENSG00000189182	ENSG00000171345	Q7Z794	P08727	KRT77	KRT19	PF00038_PF00038	PF00038	PF00038	1	ENSG00000171345_ENSG00000189182	Intermediate filament protein	Filament	Intermediate filament protein	Filament	NULL	NULL	0.722179	78.3727	Model	578	0.408305
ENSG00000205420	ENSG00000171345	P02538	P08727	KRT6A	KRT19	PF00038_PF00038	PF00038	PF00038	1	ENSG00000171345_ENSG00000205420	Intermediate filament protein	Filament	Intermediate filament protein	Filament	NULL	NULL	0.733702	85.7873	Model	564	0.395
ENSG00000171345	ENSG00000205426	P08727	Q14533	KRT19	KRT81	PF00038_PF00038	PF00038	PF00038	1	ENSG00000171345_ENSG00000205426	Intermediate filament protein	Filament	Intermediate filament protein	Filament	NULL	NULL	0.733543	85.3288	Model	505	0.395
ENSG00000171431	ENSG00000171346	P35900	P19012	KRT20	KRT15	PF00038_PF00038	PF00038	PF00038	1	ENSG00000171346_ENSG00000171431	Intermediate filament protein	Filament	Intermediate filament protein	Filament	NULL	NULL	0.442589	70.0768	Model	456	0.417453
ENSG00000172867	ENSG00000171346	P35908	P19012	KRT2	KRT15	PF00038_PF00038	PF00038	PF00038	1	ENSG00000171346_ENSG00000172867	Intermediate filament protein	Filament	Intermediate filament protein	Filament	NULL	NULL	0.731552	83.9808	Model	639	0.503912
ENSG00000175084	ENSG00000171346	P17661	P19012	DES	KRT15	PF00038_PF00038	PF00038	PF00038	1	ENSG00000171346_ENSG00000175084	Intermediate filament protein	Filament	Intermediate filament protein	Filament	NULL	NULL	0.733206	87.0533	Model	470	0.53617
ENSG00000185479	ENSG00000171346	P04259	P19012	KRT6B	KRT15	PF00038_PF00038	PF00038	PF00038	1	ENSG00000171346_ENSG00000185479	Intermediate filament protein	Filament	Intermediate filament protein	Filament	NULL	NULL	0.732953	85.0306	Model	564	0.385965
ENSG00000185640	ENSG00000171346	Q5XKE5	P19012	KRT79	KRT15	PF00038_PF00038	PF00038	PF00038	1	ENSG00000171346_ENSG00000185640	Intermediate filament protein	Filament	Intermediate filament protein	Filament	NULL	NULL	0.730644	82.7271	Model	535	0.437383
ENSG00000186049	ENSG00000171346	Q86Y46	P19012	KRT73	KRT15	PF00038_PF00038	PF00038	PF00038	1	ENSG00000171346_ENSG00000186049	Intermediate filament protein	Filament	Intermediate filament protein	Filament	NULL	NULL	0.730594	82.5284	Model	540	0.385965
ENSG00000186081	ENSG00000171346	P13647	P19012	KRT5	KRT15	PF00038_PF00038	PF00038	PF00038	1	ENSG00000171346_ENSG00000186081	Intermediate filament protein	Filament	Intermediate filament protein	Filament	NULL	NULL	0.732435	84.7147	Model	590	0.385965
ENSG00000189182	ENSG00000171346	Q7Z794	P19012	KRT77	KRT15	PF00038_PF00038	PF00038	PF00038	1	ENSG00000171346_ENSG00000189182	Intermediate filament protein	Filament	Intermediate filament protein	Filament	NULL	NULL	0.731676	83.4998	Model	578	0.408305
ENSG00000205420	ENSG00000171346	P02538	P19012	KRT6A	KRT15	PF00038_PF00038	PF00038	PF00038	1	ENSG00000171346_ENSG00000205420	Intermediate filament protein	Filament	Intermediate filament protein	Filament	NULL	NULL	0.734071	85.6753	Model	564	0.385965
ENSG00000171346	ENSG00000205426	P19012	Q14533	KRT15	KRT81	PF00038_PF00038	PF00038	PF00038	1	ENSG00000171346_ENSG00000205426	Intermediate filament protein	Filament	Intermediate filament protein	Filament	NULL	NULL	0.735012	88.0049	Model	505	0.385965
ENSG00000277586	ENSG00000171346	P07196	P19012	NEFL	KRT15	PF00038_PF00038	PF00038	PF00038	1	ENSG00000171346_ENSG00000277586	Intermediate filament protein	Filament	Intermediate filament protein	Filament	NULL	NULL	0.73401	86.914	Model	543	0.53407
ENSG00000171360	ENSG00000172867	O76015	P35908	KRT38	KRT2	PF00038_PF00038	PF00038	PF00038	1	ENSG00000171360_ENSG00000172867	Intermediate filament protein	Filament	Intermediate filament protein	Filament	NULL	NULL	0.733249	84.0651	Model	639	0.503912
ENSG00000185069	ENSG00000171360	Q01546	O76015	KRT76	KRT38	PF00038_PF00038	PF00038	PF00038	1	ENSG00000171360_ENSG00000185069	Intermediate filament protein	Filament	Intermediate filament protein	Filament	NULL	NULL	0.732877	84.7371	Model	638	0.412226
ENSG00000171360	ENSG00000185479	O76015	P04259	KRT38	KRT6B	PF00038_PF00038	PF00038	PF00038	1	ENSG00000171360_ENSG00000185479	Intermediate filament protein	Filament	Intermediate filament protein	Filament	NULL	NULL	0.732994	84.4931	Model	564	0.296099
ENSG00000171360	ENSG00000185640	O76015	Q5XKE5	KRT38	KRT79	PF00038_PF00038	PF00038	PF00038	1	ENSG00000171360_ENSG00000185640	Intermediate filament protein	Filament	Intermediate filament protein	Filament	NULL	NULL	0.73424	85.5038	Model	535	0.437383
ENSG00000171360	ENSG00000186081	O76015	P13647	KRT38	KRT5	PF00038_PF00038	PF00038	PF00038	1	ENSG00000171360_ENSG00000186081	Intermediate filament protein	Filament	Intermediate filament protein	Filament	NULL	NULL	0.733304	85.4761	Model	590	0.335593
ENSG00000171360	ENSG00000186442	O76015	P12035	KRT38	KRT3	PF00038_PF00038	PF00038	PF00038	1	ENSG00000171360_ENSG00000186442	Intermediate filament protein	Filament	Intermediate filament protein	Filament	NULL	NULL	0.73445	85.9283	Model	628	0.366242
ENSG00000205420	ENSG00000171360	P02538	O76015	KRT6A	KRT38	PF00038_PF00038	PF00038	PF00038	1	ENSG00000171360_ENSG00000205420	Intermediate filament protein	Filament	Intermediate filament protein	Filament	NULL	NULL	0.734076	85.1667	Model	564	0.269504
ENSG00000171360	ENSG00000205426	O76015	Q14533	KRT38	KRT81	PF00038_PF00038	PF00038	PF00038	1	ENSG00000171360_ENSG00000205426	Intermediate filament protein	Filament	Intermediate filament protein	Filament	NULL	NULL	0.734999	86.7039	Model	505	0.122807
ENSG00000171401	ENSG00000171431	P13646	P35900	KRT13	KRT20	PF00038_PF00038	PF00038	PF00038	1	ENSG00000171401_ENSG00000171431	Intermediate filament protein	Filament	Intermediate filament protein	Filament	NULL	NULL	0.447249	71.6268	Model	458	0.417453
ENSG00000171401	ENSG00000172867	P13646	P35908	KRT13	KRT2	PF00038_PF00038	PF00038	PF00038	1	ENSG00000171401_ENSG00000172867	Intermediate filament protein	Filament	Intermediate filament protein	Filament	NULL	NULL	0.727392	80.9198	Model	639	0.503912
ENSG00000175084	ENSG00000171401	P17661	P13646	DES	KRT13	PF00038_PF00038	PF00038	PF00038	1	ENSG00000171401_ENSG00000175084	Intermediate filament protein	Filament	Intermediate filament protein	Filament	NULL	NULL	0.730361	84.1666	Model	470	0.53617
ENSG00000171401	ENSG00000185479	P13646	P04259	KRT13	KRT6B	PF00038_PF00038	PF00038	PF00038	1	ENSG00000171401_ENSG00000185479	Intermediate filament protein	Filament	Intermediate filament protein	Filament	NULL	NULL	0.730385	82.627	Model	564	0.388646
ENSG00000171401	ENSG00000185640	P13646	Q5XKE5	KRT13	KRT79	PF00038_PF00038	PF00038	PF00038	1	ENSG00000171401_ENSG00000185640	Intermediate filament protein	Filament	Intermediate filament protein	Filament	NULL	NULL	0.732018	84.1749	Model	535	0.437383
ENSG00000171401	ENSG00000205420	P13646	P02538	KRT13	KRT6A	PF00038_PF00038	PF00038	PF00038	1	ENSG00000171401_ENSG00000205420	Intermediate filament protein	Filament	Intermediate filament protein	Filament	NULL	NULL	0.729405	82.2011	Model	564	0.388646
ENSG00000171401	ENSG00000277586	P13646	P07196	KRT13	NEFL	PF00038_PF00038	PF00038	PF00038	1	ENSG00000171401_ENSG00000277586	Intermediate filament protein	Filament	Intermediate filament protein	Filament	NULL	NULL	0.730216	82.8677	Model	543	0.53407
ENSG00000171446	ENSG00000171431	Q7Z3Y8	P35900	KRT27	KRT20	PF00038_PF00038	PF00038	PF00038	1	ENSG00000171431_ENSG00000171446	Intermediate filament protein	Filament	Intermediate filament protein	Filament	NULL	NULL	0.553092	70.4045	Model	459	0.417453
ENSG00000175084	ENSG00000171431	P17661	P35900	DES	KRT20	PF00038_PF00038	PF00038	PF00038	1	ENSG00000171431_ENSG00000175084	Intermediate filament protein	Filament	Intermediate filament protein	Filament	NULL	NULL	0.733491	85.5232	Model	470	0.53617
ENSG00000185069	ENSG00000171431	Q01546	P35900	KRT76	KRT20	PF00038_PF00038	PF00038	PF00038	1	ENSG00000171431_ENSG00000185069	Intermediate filament protein	Filament	Intermediate filament protein	Filament	NULL	NULL	0.731346	83.4344	Model	638	0.417453
ENSG00000186442	ENSG00000171431	P12035	P35900	KRT3	KRT20	PF00038_PF00038	PF00038	PF00038	1	ENSG00000171431_ENSG00000186442	Intermediate filament protein	Filament	Intermediate filament protein	Filament	NULL	NULL	0.733297	85.4923	Model	628	0.417453
ENSG00000204889	ENSG00000171431	Q6A162	P35900	KRT40	KRT20	PF00038_PF00038	PF00038	PF00038	1	ENSG00000171431_ENSG00000204889	Intermediate filament protein	Filament	Intermediate filament protein	Filament	NULL	NULL	0.716556	86.1916	Model	431	0.417453
ENSG00000171446	ENSG00000172867	Q7Z3Y8	P35908	KRT27	KRT2	PF00038_PF00038	PF00038	PF00038	1	ENSG00000171446_ENSG00000172867	Intermediate filament protein	Filament	Intermediate filament protein	Filament	NULL	NULL	0.733103	84.9443	Model	639	0.503912
ENSG00000185069	ENSG00000171446	Q01546	Q7Z3Y8	KRT76	KRT27	PF00038_PF00038	PF00038	PF00038	1	ENSG00000171446_ENSG00000185069	Intermediate filament protein	Filament	Intermediate filament protein	Filament	NULL	NULL	0.732448	84.7263	Model	638	0.412226
ENSG00000171446	ENSG00000185479	Q7Z3Y8	P04259	KRT27	KRT6B	PF00038_PF00038	PF00038	PF00038	1	ENSG00000171446_ENSG00000185479	Intermediate filament protein	Filament	Intermediate filament protein	Filament	NULL	NULL	0.733516	85.3683	Model	564	0.320261
ENSG00000171446	ENSG00000185640	Q7Z3Y8	Q5XKE5	KRT27	KRT79	PF00038_PF00038	PF00038	PF00038	1	ENSG00000171446_ENSG00000185640	Intermediate filament protein	Filament	Intermediate filament protein	Filament	NULL	NULL	0.734372	86.619	Model	535	0.437383
ENSG00000171446	ENSG00000186081	Q7Z3Y8	P13647	KRT27	KRT5	PF00038_PF00038	PF00038	PF00038	1	ENSG00000171446_ENSG00000186081	Intermediate filament protein	Filament	Intermediate filament protein	Filament	NULL	NULL	0.726772	79.7683	Model	590	0.335593
ENSG00000171446	ENSG00000186442	Q7Z3Y8	P12035	KRT27	KRT3	PF00038_PF00038	PF00038	PF00038	1	ENSG00000171446_ENSG00000186442	Intermediate filament protein	Filament	Intermediate filament protein	Filament	NULL	NULL	0.733123	85.0293	Model	628	0.366242
ENSG00000189182	ENSG00000171446	Q7Z794	Q7Z3Y8	KRT77	KRT27	PF00038_PF00038	PF00038	PF00038	1	ENSG00000171446_ENSG00000189182	Intermediate filament protein	Filament	Intermediate filament protein	Filament	NULL	NULL	0.731464	83.1977	Model	578	0.408305
ENSG00000205420	ENSG00000171446	P02538	Q7Z3Y8	KRT6A	KRT27	PF00038_PF00038	PF00038	PF00038	1	ENSG00000171446_ENSG00000205420	Intermediate filament protein	Filament	Intermediate filament protein	Filament	NULL	NULL	0.735026	87.8528	Model	564	0.320261
ENSG00000171446	ENSG00000205426	Q7Z3Y8	Q14533	KRT27	KRT81	PF00038_PF00038	PF00038	PF00038	1	ENSG00000171446_ENSG00000205426	Intermediate filament protein	Filament	Intermediate filament protein	Filament	NULL	NULL	0.734528	86.6279	Model	505	0.320261
ENSG00000171453	ENSG00000186184	O15160	P0DPB6	POLR1C	POLR1D	PF01193_PF13656	PF01193	PF13656	1	ENSG00000171453_ENSG00000186184	RNA polymerase Rpb3/Rpb11 dimerisation domain	RNA_pol_L	RNA polymerase Rpb3/Rpb11 dimerisation domain	RNA_pol_L_2	0.881103	1	0.038157	77.9682	Structure	346	1
ENSG00000171643	ENSG00000188015	Q8WXG8	P33764	S100Z	S100A3	PF01023_PF01023	PF01023	PF01023	1	ENSG00000171643_ENSG00000188015	S-100/ICaBP type calcium binding domain	S_100	S-100/ICaBP type calcium binding domain	S_100	0.676388	0	0.369769	77.7556	Model	101	0.030303
ENSG00000197747	ENSG00000171643	P60903	Q8WXG8	S100A10	S100Z	PF01023_PF01023	PF01023	PF01023	1	ENSG00000171643_ENSG00000197747	S-100/ICaBP type calcium binding domain	S_100	S-100/ICaBP type calcium binding domain	S_100	0.798112	0	0.60233	88.0031	Model	99	0.0309278
ENSG00000172007	ENSG00000204130	Q9H082	Q8WXA3	RAB33B	RUFY2	PF02759_PF00071	PF00071	PF02759	1	ENSG00000172007_ENSG00000204130	Ras family	Ras	RUN domain	RUN	0.749368	0	0.031839	72.3167	NULL	606	0.29868
ENSG00000172336	ENSG00000178718	O75817	Q9BUL9	POP7	RPP25	PF01918_PF12328	PF12328	PF01918	1	ENSG00000172336_ENSG00000178718	Rpp20 subunit of nuclear RNase MRP and P	Rpp20	Alba	Alba	0.814521	1	0.609797	93.2665	Structure	199	0.798995
ENSG00000172531	ENSG00000231989	P62136	Q6NXS1	PPP1CA	PPP1R2B	PF04979_PF00149	PF00149	PF04979	1	ENSG00000172531_ENSG00000231989	Calcineurin-like phosphoesterase	Metallophos	Protein phosphatase inhibitor 2 (IPP-2)	IPP-2	0.900938	1	0.680172	83.5548	Dom_dom_model	330	0.97561
ENSG00000184009	ENSG00000172757	P63261	P23528	ACTG1	CFL1	PF00022_PF00241	PF00022	PF00241	1	ENSG00000172757_ENSG00000184009	Actin	Actin	Cofilin/tropomyosin-type actin-binding protein	Cofilin_ADF	0.926983	1	0.60364	88.4749	Model	375	0.133333
ENSG00000172819	ENSG00000204231	P13631	P28702	RARG	RXRB	PF00104_PF00104	PF00104	PF00104	1	ENSG00000172819_ENSG00000204231	Ligand-binding domain of nuclear hormone receptor	Hormone_recep	Ligand-binding domain of nuclear hormone receptor	Hormone_recep	0.924276	1	0.560815	77.1368	Model	533	0.521576
ENSG00000186832	ENSG00000172867	P08779	P35908	KRT16	KRT2	PF00038_PF00038	PF00038	PF00038	1	ENSG00000172867_ENSG00000186832	Intermediate filament protein	Filament	Intermediate filament protein	Filament	NULL	NULL	0.730867	83.3474	Model	639	0.503912
ENSG00000197079	ENSG00000172867	Q92764	P35908	KRT35	KRT2	PF00038_PF00038	PF00038	PF00038	1	ENSG00000172867_ENSG00000197079	Intermediate filament protein	Filament	Intermediate filament protein	Filament	NULL	NULL	0.734267	85.7715	Model	639	0.503912
ENSG00000172867	ENSG00000204889	P35908	Q6A162	KRT2	KRT40	PF00038_PF00038	PF00038	PF00038	1	ENSG00000172867_ENSG00000204889	Intermediate filament protein	Filament	Intermediate filament protein	Filament	NULL	NULL	0.733263	85.1404	Model	639	0.503912
ENSG00000204897	ENSG00000172867	Q7Z3Z0	P35908	KRT25	KRT2	PF00038_PF00038	PF00038	PF00038	1	ENSG00000172867_ENSG00000204897	Intermediate filament protein	Filament	Intermediate filament protein	Filament	NULL	NULL	0.732693	84.4865	Model	639	0.503912
ENSG00000196482	ENSG00000173153	P62508	P11474	ESRRG	ESRRA	PF00104_PF00104	PF00104	PF00104	1	ENSG00000173153_ENSG00000196482	Ligand-binding domain of nuclear hormone receptor	Hormone_recep	Ligand-binding domain of nuclear hormone receptor	Hormone_recep	0.938056	1	0.666475	85.2851	Model	458	0.219858
ENSG00000173207	ENSG00000250506	P61024	Q00526	CKS1B	CDK3	PF01111_PF00069	PF01111	PF00069	1	ENSG00000173207_ENSG00000250506	Cyclin-dependent kinase regulatory subunit	CKS	Protein kinase domain	Pkinase	NULL	NULL	0.09503	75.6445	Model	305	0.126582
ENSG00000178363	ENSG00000173226	P27482	Q15051	CALML3	IQCB1	PF13499_PF00612	PF13499	PF00612	1	ENSG00000173226_ENSG00000178363	EF-hand domain pair	EF-hand_7	IQ calmodulin-binding motif	IQ	0.646623	0	0.128686	75.0442	Dom_dom_model	598	0.697987
ENSG00000264343	ENSG00000173621	Q7Z3S9	Q6PJG9	NOTCH2NLA	LRFN4	PF07645_PF00041	PF07645	PF00041	1	ENSG00000173621_ENSG00000264343	Calcium-binding EGF domain	EGF_CA	Fibronectin type III domain	fn3	0.263472	0	0.052088	70.0881	NULL	635	0.285039
ENSG00000185479	ENSG00000173908	P04259	Q7Z3Y7	KRT6B	KRT28	PF00038_PF00038	PF00038	PF00038	1	ENSG00000173908_ENSG00000185479	Intermediate filament protein	Filament	Intermediate filament protein	Filament	NULL	NULL	0.733556	85.6122	Model	564	0.344828
ENSG00000185640	ENSG00000173908	Q5XKE5	Q7Z3Y7	KRT79	KRT28	PF00038_PF00038	PF00038	PF00038	1	ENSG00000173908_ENSG00000185640	Intermediate filament protein	Filament	Intermediate filament protein	Filament	NULL	NULL	0.7342	86.3887	Model	535	0.437383
ENSG00000186081	ENSG00000173908	P13647	Q7Z3Y7	KRT5	KRT28	PF00038_PF00038	PF00038	PF00038	1	ENSG00000173908_ENSG00000186081	Intermediate filament protein	Filament	Intermediate filament protein	Filament	NULL	NULL	0.732413	84.3589	Model	590	0.344828
ENSG00000186442	ENSG00000173908	P12035	Q7Z3Y7	KRT3	KRT28	PF00038_PF00038	PF00038	PF00038	1	ENSG00000173908_ENSG00000186442	Intermediate filament protein	Filament	Intermediate filament protein	Filament	NULL	NULL	0.730822	82.6338	Model	628	0.366242
ENSG00000205420	ENSG00000173908	P02538	Q7Z3Y7	KRT6A	KRT28	PF00038_PF00038	PF00038	PF00038	1	ENSG00000173908_ENSG00000205420	Intermediate filament protein	Filament	Intermediate filament protein	Filament	NULL	NULL	0.734237	86.6904	Model	564	0.344828
ENSG00000173908	ENSG00000205426	Q7Z3Y7	Q14533	KRT28	KRT81	PF00038_PF00038	PF00038	PF00038	1	ENSG00000173908_ENSG00000205426	Intermediate filament protein	Filament	Intermediate filament protein	Filament	NULL	NULL	0.734571	86.8229	Model	505	0.344828
ENSG00000174276	ENSG00000175792	Q9UHR6	Q9Y265	ZNHIT2	RUVBL1	PF06068_PF04438	PF04438	PF06068	1	ENSG00000174276_ENSG00000175792	HIT zinc finger	zf-HIT	TIP49 P-loop domain	TIP49	0.534956	0	0.210761	83.8471	NULL	456	0.399504
ENSG00000213281	ENSG00000174791	P01111	Q13671	NRAS	RIN1	PF00071_PF02204	PF00071	PF02204	2	ENSG00000174791_ENSG00000213281	Ras family	Ras	Vacuolar sorting protein 9 (VPS9) domain	VPS9	0.230813	0	0.067699	63.4888	Dom_dom_model	783	0.482759
ENSG00000213281	ENSG00000174791	P01111	Q13671	NRAS	RIN1	PF00788_PF00071	PF00071	PF00788	2	ENSG00000174791_ENSG00000213281	Ras family	Ras	Ras association (RalGDS/AF-6) domain	RA	0.882158	1	0.067699	63.4888	Dom_dom_model	783	0.482759
ENSG00000174903	ENSG00000183155	Q9H0U4	P47224	RAB1B	RABIF	PF04421_PF00071	PF00071	PF04421	1	ENSG00000174903_ENSG00000183155	Ras family	Ras	Mss4 protein	Mss4	0.881905	1	0.065996	81.3838	Model	201	0.21393
ENSG00000175084	ENSG00000277586	P17661	P07196	DES	NEFL	PF00038_PF00038	PF00038	PF00038	1	ENSG00000175084_ENSG00000277586	Intermediate filament protein	Filament	Intermediate filament protein	Filament	NULL	NULL	0.731941	84.2496	Model	543	0.53617
ENSG00000185236	ENSG00000175137	Q15907	Q7L8J4	RAB11B	SH3BP5L	PF00071_PF05276	PF00071	PF05276	1	ENSG00000175137_ENSG00000185236	Ras family	Ras	SH3 domain-binding protein 5 (SH3BP5)	SH3BP5	0.816465	1	0.057058	73.3575	Model	393	0.938931
ENSG00000175324	ENSG00000204392	O15116	Q9Y333	LSM1	LSM2	PF01423_PF01423	PF01423	PF01423	1	ENSG00000175324_ENSG00000204392	LSM domain	LSM	LSM domain	LSM	0.682849	0	0.527594	86.7373	Model	133	0.0676692
ENSG00000275302	ENSG00000175514	P13236	Q8TDT2	CCL4	GPR152	PF00001_PF00048	PF00048	PF00001	1	ENSG00000175514_ENSG00000275302	Small cytokines (intecrine/chemokine), interleukin-8 like	IL8	7 transmembrane receptor (rhodopsin family)	7tm_1	0.493048	0	0.360956	78.7157	NULL	470	0.365957
ENSG00000175514	ENSG00000276070	Q8TDT2	Q8NHW4	GPR152	CCL4L2	PF00001_PF00048	PF00001	PF00048	1	ENSG00000175514_ENSG00000276070	7 transmembrane receptor (rhodopsin family)	7tm_1	Small cytokines (intecrine/chemokine), interleukin-8 like	IL8	0.36917	0	0.219203	77.4226	NULL	470	0.365957
ENSG00000185359	ENSG00000175518	O14964	Q8IYU4	HGS	UBQLNL	PF00790_PF00240	PF00790	PF00240	1	ENSG00000175518_ENSG00000185359	VHS domain	VHS	Ubiquitin family	ubiquitin	0.850878	1	0.135154	59.4897	NULL	777	0.684685
ENSG00000187840	ENSG00000175766	Q13541	A6NMX2	EIF4EBP1	EIF4E1B	PF01652_PF05456	PF05456	PF01652	1	ENSG00000175766_ENSG00000187840	Eukaryotic translation initiation factor 4E binding protein (EIF4EBP)	eIF_4EBP	Eukaryotic initiation factor 4E	IF4E	0.870852	1	0.555003	85.7756	Model	242	0.991525
ENSG00000175792	ENSG00000183207	Q9Y265	Q9Y230	RUVBL1	RUVBL2	PF06068_PF06068	PF06068	PF06068	2	ENSG00000175792_ENSG00000183207	TIP49 P-loop domain	TIP49	TIP49 P-loop domain	TIP49	0.722245	0	0.638905	78.9179	Structure	463	0.231102
ENSG00000175792	ENSG00000183207	Q9Y265	Q9Y230	RUVBL1	RUVBL2	PF06068_PF17856	PF06068	PF17856	2	ENSG00000175792_ENSG00000183207	TIP49 P-loop domain	TIP49	TIP49 AAA-lid domain	TIP49_C	0.752257	0	0.638905	78.9179	Structure	463	0.231102
ENSG00000176009	ENSG00000196628	Q9NQ33	P15884	ASCL3	TCF4	PF00010_PF00010	PF00010	PF00010	1	ENSG00000176009_ENSG00000196628	Helix-loop-helix DNA-binding domain	HLH	Helix-loop-helix DNA-binding domain	HLH	0.843426	1	0.55442	89.7928	Dom_dom_model	667	0.994003
ENSG00000176105	ENSG00000184557	P07947	O14543	YES1	SOCS3	PF07714_PF00017	PF07714	PF00017	1	ENSG00000176105_ENSG00000184557	Protein tyrosine and serine/threonine kinase	PK_Tyr_Ser-Thr	SH2 domain	SH2	0.314599	0	0.117186	66.3949	Dom_dom_model	543	0.506667
ENSG00000274211	ENSG00000176105	O14512	P07947	SOCS7	YES1	PF07714_PF00017	PF00017	PF07714	1	ENSG00000176105_ENSG00000274211	SH2 domain	SH2	Protein tyrosine and serine/threonine kinase	PK_Tyr_Ser-Thr	0.684392	0	0.038495	56.901	Dom_dom_model	581	0.669535
ENSG00000188021	ENSG00000176125	Q9UHD9	Q6NVU6	UBQLN2	UFSP1	PF07910_PF00240	PF00240	PF07910	1	ENSG00000176125_ENSG00000188021	Ubiquitin family	ubiquitin	Peptidase family C78	Peptidase_C78	0.263669	0	0.047062	85.4417	NULL	624	0.916667
ENSG00000179335	ENSG00000176444	P49761	P49760	CLK3	CLK2	PF00069_PF00069	PF00069	PF00069	1	ENSG00000176444_ENSG00000179335	Protein kinase domain	Pkinase	Protein kinase domain	Pkinase	NULL	NULL	0.425612	70.3987	Model	638	0.468652
ENSG00000177551	ENSG00000196628	Q02577	P15884	NHLH2	TCF4	PF00010_PF00010	PF00010	PF00010	1	ENSG00000177551_ENSG00000196628	Helix-loop-helix DNA-binding domain	HLH	Helix-loop-helix DNA-binding domain	HLH	0.850818	1	0.607054	87.6508	Model	667	0.994003
ENSG00000178860	ENSG00000196628	O60682	P15884	MSC	TCF4	PF00010_PF00010	PF00010	PF00010	1	ENSG00000178860_ENSG00000196628	Helix-loop-helix DNA-binding domain	HLH	Helix-loop-helix DNA-binding domain	HLH	0.846324	1	0.460572	79.5818	Model	667	0.994003
ENSG00000179262	ENSG00000182944	P54725	Q01844	RAD23A	EWSR1	PF00240_PF00641	PF00240	PF00641	1	ENSG00000179262_ENSG00000182944	Ubiquitin family	ubiquitin	Zn-finger in Ran binding protein and others	zf-RanBP	0.33649	0	0.032205	53.9635	NULL	656	0.97561
ENSG00000188021	ENSG00000179262	Q9UHD9	P54725	UBQLN2	RAD23A	PF00627_PF00240	PF00627	PF00240	1	ENSG00000179262_ENSG00000188021	UBA/TS-N domain	UBA	Ubiquitin family	ubiquitin	0.690421	0	0.040761	77.1527	Dom_dom_model	624	0.916667
ENSG00000221983	ENSG00000179262	P62987	P54725	UBA52	RAD23A	PF00627_PF00240	PF00240	PF00627	1	ENSG00000179262_ENSG00000221983	Ubiquitin family	ubiquitin	UBA/TS-N domain	UBA	0.640643	0	0.031333	65.01	Structure	363	0.787879
ENSG00000196628	ENSG00000179774	P15884	Q8N100	TCF4	ATOH7	PF00010_PF00010	PF00010	PF00010	1	ENSG00000179774_ENSG00000196628	Helix-loop-helix DNA-binding domain	HLH	Helix-loop-helix DNA-binding domain	HLH	0.855763	1	0.476806	81.0388	Model	667	0.994003
ENSG00000184640	ENSG00000180096	Q9UHD8	Q8WYJ6	SEPTIN9	SEPTIN1	PF00735_PF00735	PF00735	PF00735	1	ENSG00000180096_ENSG00000184640	Septin	Septin	Septin	Septin	0.824784	1	0.537767	72.4912	NULL	586	0.573379
ENSG00000184702	ENSG00000180096	Q99719	Q8WYJ6	SEPTIN5	SEPTIN1	PF00735_PF00735	PF00735	PF00735	1	ENSG00000180096_ENSG00000184702	Septin	Septin	Septin	Septin	0.82094	1	0.608108	74.2392	Model	372	0.27957
ENSG00000180537	ENSG00000185651	Q8N6D2	P68036	RNF182	UBE2L3	PF00179_PF13639	PF13639	PF00179	1	ENSG00000180537_ENSG00000185651	Ring finger domain	zf-RING_2	Ubiquitin-conjugating enzyme	UQ_con	0.84947	1	0.081329	77.5035	NULL	247	0.246753
ENSG00000183337	ENSG00000180628	Q6W2J9	Q86SE9	BCOR	PCGF5	PF16553_PF16207	PF16553	PF16207	1	ENSG00000180628_ENSG00000183337	BCORL-PCGF1-binding domain	PUFD	RAWUL domain RING finger- and WD40-associated ubiquitin-like	RAWUL	0.78812	0	0.137358	60.6572	Dom_dom_model	1755	0.739031
ENSG00000181467	ENSG00000266094	P61225	Q8WWW0	RAP2B	RASSF5	PF00788_PF00071	PF00071	PF00788	1	ENSG00000181467_ENSG00000266094	Ras family	Ras	Ras association (RalGDS/AF-6) domain	RA	0.338599	0	0.064346	71.9734	Model	418	0.435407
ENSG00000181965	ENSG00000196628	Q92886	P15884	NEUROG1	TCF4	PF00010_PF00010	PF00010	PF00010	1	ENSG00000181965_ENSG00000196628	Helix-loop-helix DNA-binding domain	HLH	Helix-loop-helix DNA-binding domain	HLH	0.853162	1	0.423364	76.9119	Model	667	0.994003
ENSG00000187608	ENSG00000182179	P05161	P41226	ISG15	UBA7	PF00899_PF00240	PF00240	PF00899	1	ENSG00000182179_ENSG00000187608	Ubiquitin family	ubiquitin	ThiF family	ThiF	0.877932	1	0.162011	71.7174	Model	1012	0.175758
ENSG00000182247	ENSG00000198373	Q96LR5	O00308	UBE2E2	WWP2	PF00632_PF00179	PF00179	PF00632	1	ENSG00000182247_ENSG00000198373	Ubiquitin-conjugating enzyme	UQ_con	HECT-domain (ubiquitin-transferase)	HECT	0.827882	1	0.063465	83.3239	Model	870	0.474713
ENSG00000182247	ENSG00000198919	Q96LR5	Q86Y13	UBE2E2	DZIP3	PF00179_PF13639	PF00179	PF13639	1	ENSG00000182247_ENSG00000198919	Ubiquitin-conjugating enzyme	UQ_con	Ring finger domain	zf-RING_2	0.880537	1	0.137607	73.8288	Model	1208	0.442786
ENSG00000182247	ENSG00000204308	Q96LR5	Q99942	UBE2E2	RNF5	PF00179_PF13920	PF00179	PF13920	1	ENSG00000182247_ENSG00000204308	Ubiquitin-conjugating enzyme	UQ_con	Zinc finger, C3HC4 type (RING finger)	zf-C3HC4_3	0.837179	1	0.462335	92.3195	NULL	201	0.442786
ENSG00000265491	ENSG00000182247	Q9Y4L5	Q96LR5	RNF115	UBE2E2	PF00179_PF13639	PF13639	PF00179	1	ENSG00000182247_ENSG00000265491	Ring finger domain	zf-RING_2	Ubiquitin-conjugating enzyme	UQ_con	0.879535	1	0.623832	80.2673	Model	304	0.450658
ENSG00000183318	ENSG00000250506	A6NLX3	Q00526	SPDYE4	CDK3	PF00069_PF11357	PF11357	PF00069	1	ENSG00000183318_ENSG00000250506	Cell cycle regulatory protein	Spy1	Protein kinase domain	Pkinase	NULL	NULL	0.539399	83.2785	Model	305	0.337553
ENSG00000183337	ENSG00000185619	Q6W2J9	Q3KNV8	BCOR	PCGF3	PF16553_PF16207	PF16553	PF16207	1	ENSG00000183337_ENSG00000185619	BCORL-PCGF1-binding domain	PUFD	RAWUL domain RING finger- and WD40-associated ubiquitin-like	RAWUL	0.887067	1	0.178914	60.9387	Model	1755	0.739031
ENSG00000196628	ENSG00000183733	P15884	Q6QHK4	TCF4	FIGLA	PF00010_PF00010	PF00010	PF00010	1	ENSG00000183733_ENSG00000196628	Helix-loop-helix DNA-binding domain	HLH	Helix-loop-helix DNA-binding domain	HLH	0.834385	1	0.306499	72.0473	Model	667	0.994003
ENSG00000198668	ENSG00000183856	P0DP23	Q86VI3	CALM1	IQGAP3	PF13499_PF00612	PF13499	PF00612	1	ENSG00000183856_ENSG00000198668	EF-hand domain pair	EF-hand_7	IQ calmodulin-binding motif	IQ	0.83821	1	0.044804	64.7416	NULL	1631	0.771812
ENSG00000197364	ENSG00000184330	Q5SY68	Q86SG5	S100A7L2	S100A7A	PF01023_PF01023	PF01023	PF01023	1	ENSG00000184330_ENSG00000197364	S-100/ICaBP type calcium binding domain	S_100	S-100/ICaBP type calcium binding domain	S_100	0.877866	1	NULL	NULL	Model	NULL	NULL
ENSG00000184702	ENSG00000186522	Q99719	Q9P0V9	SEPTIN5	SEPTIN10	PF00735_PF00735	PF00735	PF00735	1	ENSG00000184702_ENSG00000186522	Septin	Septin	Septin	Septin	0.840004	1	0.605697	75.4651	Model	454	0.270925
ENSG00000184979	ENSG00000187608	Q9UMW8	P05161	USP18	ISG15	PF00443_PF00240	PF00443	PF00240	1	ENSG00000184979_ENSG00000187608	Ubiquitin carboxyl-terminal hydrolase	UCH	Ubiquitin family	ubiquitin	0.913262	1	0.706923	88.7737	Model	372	0.175758
ENSG00000186832	ENSG00000185069	P08779	Q01546	KRT16	KRT76	PF00038_PF00038	PF00038	PF00038	1	ENSG00000185069_ENSG00000186832	Intermediate filament protein	Filament	Intermediate filament protein	Filament	NULL	NULL	0.731165	83.7513	Model	638	0.412226
ENSG00000196859	ENSG00000185069	Q6A163	Q01546	KRT39	KRT76	PF00038_PF00038	PF00038	PF00038	1	ENSG00000185069_ENSG00000196859	Intermediate filament protein	Filament	Intermediate filament protein	Filament	NULL	NULL	0.732565	84.5983	Model	638	0.412226
ENSG00000185069	ENSG00000204889	Q01546	Q6A162	KRT76	KRT40	PF00038_PF00038	PF00038	PF00038	1	ENSG00000185069_ENSG00000204889	Intermediate filament protein	Filament	Intermediate filament protein	Filament	NULL	NULL	0.731262	83.5062	Model	638	0.412226
ENSG00000204897	ENSG00000185069	Q7Z3Z0	Q01546	KRT25	KRT76	PF00038_PF00038	PF00038	PF00038	1	ENSG00000185069_ENSG00000204897	Intermediate filament protein	Filament	Intermediate filament protein	Filament	NULL	NULL	0.729561	81.4301	Model	638	0.412226
ENSG00000185359	ENSG00000188021	O14964	Q9UHD9	HGS	UBQLN2	PF00790_PF00240	PF00790	PF00240	1	ENSG00000185359_ENSG00000188021	VHS domain	VHS	Ubiquitin family	ubiquitin	0.896269	1	0.033942	45.8838	NULL	777	0.916667
ENSG00000196859	ENSG00000185479	Q6A163	P04259	KRT39	KRT6B	PF00038_PF00038	PF00038	PF00038	1	ENSG00000185479_ENSG00000196859	Intermediate filament protein	Filament	Intermediate filament protein	Filament	NULL	NULL	0.731358	83.2281	Model	564	0.296099
ENSG00000197079	ENSG00000185479	Q92764	P04259	KRT35	KRT6B	PF00038_PF00038	PF00038	PF00038	1	ENSG00000185479_ENSG00000197079	Intermediate filament protein	Filament	Intermediate filament protein	Filament	NULL	NULL	0.734878	86.7316	Model	564	0.296099
ENSG00000204889	ENSG00000185479	Q6A162	P04259	KRT40	KRT6B	PF00038_PF00038	PF00038	PF00038	1	ENSG00000185479_ENSG00000204889	Intermediate filament protein	Filament	Intermediate filament protein	Filament	NULL	NULL	0.733441	85.5418	Model	564	0.296099
ENSG00000204897	ENSG00000185479	Q7Z3Z0	P04259	KRT25	KRT6B	PF00038_PF00038	PF00038	PF00038	1	ENSG00000185479_ENSG00000204897	Intermediate filament protein	Filament	Intermediate filament protein	Filament	NULL	NULL	0.734783	87.2205	Model	564	0.335556
ENSG00000186832	ENSG00000185640	P08779	Q5XKE5	KRT16	KRT79	PF00038_PF00038	PF00038	PF00038	1	ENSG00000185640_ENSG00000186832	Intermediate filament protein	Filament	Intermediate filament protein	Filament	NULL	NULL	0.729335	81.806	Model	535	0.437383
ENSG00000185640	ENSG00000186847	Q5XKE5	P02533	KRT79	KRT14	PF00038_PF00038	PF00038	PF00038	1	ENSG00000185640_ENSG00000186847	Intermediate filament protein	Filament	Intermediate filament protein	Filament	NULL	NULL	0.732628	84.7191	Model	535	0.437383
ENSG00000197079	ENSG00000185640	Q92764	Q5XKE5	KRT35	KRT79	PF00038_PF00038	PF00038	PF00038	1	ENSG00000185640_ENSG00000197079	Intermediate filament protein	Filament	Intermediate filament protein	Filament	NULL	NULL	0.733961	86.2303	Model	535	0.437383
ENSG00000204897	ENSG00000185640	Q7Z3Z0	Q5XKE5	KRT25	KRT79	PF00038_PF00038	PF00038	PF00038	1	ENSG00000185640_ENSG00000204897	Intermediate filament protein	Filament	Intermediate filament protein	Filament	NULL	NULL	0.731634	83.1119	Model	535	0.437383
ENSG00000186049	ENSG00000186832	Q86Y46	P08779	KRT73	KRT16	PF00038_PF00038	PF00038	PF00038	1	ENSG00000186049_ENSG00000186832	Intermediate filament protein	Filament	Intermediate filament protein	Filament	NULL	NULL	0.73269	84.6161	Model	540	0.334038
ENSG00000186051	ENSG00000196628	Q16559	P15884	TAL2	TCF4	PF00010_PF00010	PF00010	PF00010	1	ENSG00000186051_ENSG00000196628	Helix-loop-helix DNA-binding domain	HLH	Helix-loop-helix DNA-binding domain	HLH	0.857577	1	0.546847	86.0489	Model	667	0.994003
ENSG00000186832	ENSG00000186081	P08779	P13647	KRT16	KRT5	PF00038_PF00038	PF00038	PF00038	1	ENSG00000186081_ENSG00000186832	Intermediate filament protein	Filament	Intermediate filament protein	Filament	NULL	NULL	0.730904	83.3059	Model	590	0.335593
ENSG00000197079	ENSG00000186081	Q92764	P13647	KRT35	KRT5	PF00038_PF00038	PF00038	PF00038	1	ENSG00000186081_ENSG00000197079	Intermediate filament protein	Filament	Intermediate filament protein	Filament	NULL	NULL	0.73057	82.2475	Model	590	0.335593
ENSG00000204889	ENSG00000186081	Q6A162	P13647	KRT40	KRT5	PF00038_PF00038	PF00038	PF00038	1	ENSG00000186081_ENSG00000204889	Intermediate filament protein	Filament	Intermediate filament protein	Filament	NULL	NULL	0.732942	84.7292	Model	590	0.335593
ENSG00000204897	ENSG00000186081	Q7Z3Z0	P13647	KRT25	KRT5	PF00038_PF00038	PF00038	PF00038	1	ENSG00000186081_ENSG00000204897	Intermediate filament protein	Filament	Intermediate filament protein	Filament	NULL	NULL	0.732711	84.3921	Model	590	0.335593
ENSG00000231989	ENSG00000186298	Q6NXS1	P36873	PPP1R2B	PPP1CC	PF04979_PF00149	PF04979	PF00149	1	ENSG00000186298_ENSG00000231989	Protein phosphatase inhibitor 2 (IPP-2)	IPP-2	Calcineurin-like phosphoesterase	Metallophos	0.900604	1	0.667368	81.2239	Dom_dom_model	323	0.97561
ENSG00000186442	ENSG00000186393	P12035	Q7Z3Y9	KRT3	KRT26	PF00038_PF00038	PF00038	PF00038	1	ENSG00000186393_ENSG00000186442	Intermediate filament protein	Filament	Intermediate filament protein	Filament	NULL	NULL	0.732967	84.6859	Model	628	0.366242
ENSG00000205420	ENSG00000186393	P02538	Q7Z3Y9	KRT6A	KRT26	PF00038_PF00038	PF00038	PF00038	1	ENSG00000186393_ENSG00000205420	Intermediate filament protein	Filament	Intermediate filament protein	Filament	NULL	NULL	0.732529	84.0429	Model	564	0.333333
ENSG00000186393	ENSG00000205426	Q7Z3Y9	Q14533	KRT26	KRT81	PF00038_PF00038	PF00038	PF00038	1	ENSG00000186393_ENSG00000205426	Intermediate filament protein	Filament	Intermediate filament protein	Filament	NULL	NULL	0.733726	85.3195	Model	505	0.333333
ENSG00000186832	ENSG00000186442	P08779	P12035	KRT16	KRT3	PF00038_PF00038	PF00038	PF00038	1	ENSG00000186442_ENSG00000186832	Intermediate filament protein	Filament	Intermediate filament protein	Filament	NULL	NULL	0.73085	83.2924	Model	628	0.366242
ENSG00000186442	ENSG00000186847	P12035	P02533	KRT3	KRT14	PF00038_PF00038	PF00038	PF00038	1	ENSG00000186442_ENSG00000186847	Intermediate filament protein	Filament	Intermediate filament protein	Filament	NULL	NULL	0.732435	84.6462	Model	628	0.381356
ENSG00000196859	ENSG00000186442	Q6A163	P12035	KRT39	KRT3	PF00038_PF00038	PF00038	PF00038	1	ENSG00000186442_ENSG00000196859	Intermediate filament protein	Filament	Intermediate filament protein	Filament	NULL	NULL	0.730982	82.991	Model	628	0.366242
[truncated: 56 more rows]
