# Supplementary material for: Generation of a high confidence set of domain–domain interface types to guide protein complex structure predictions by AlphaFold
Source: Bioinformatics. 2024 Aug 22;40(8):btae482. doi: 10.1093/bioinformatics/btae482 (PMC11361816; doi:10.1093/bioinformatics/btae482)
Supplement: btae482_Supplementary_Data [file btae482_supplementary_data.zip › S2_DDI_naming.xlsx]

## Sheet: Legend
DDI_naming
Examples of domain names in Pfam/InterPro and corresponding domain names used in publications for selected DDI types in 3did indicated with their Pfam identifiers.
Header Legend
DDI type	Pfam-Pfam combination of the domains forming the DDI type
Pfam domain names	Pfam domain names of the domains forming the DDI type (seperated by ';')
Pfam short names	Pfam domain short names of the domains forming the DDI type (seperated by ';')
Domain names used in publications	Domain descriptions of the domains forming the DDI type as found in publications reporting 3D structures where the DDI was detected in by 3did (seperated by ';')

## Sheet: DDI_naming
DDI type	Pfam domain names	Pfam short names	Domain names used in publications
PF00059_PF00041	Lectin C-type domain; Fibronectin type III domain	Lectin_C; fn3	C-type lectin (CLD) subdomains; fibronectin type III repeats 3–5
PF12162_PF02135	STAT1 TAZ2 binding domain; TAZ zinc finger	STAT1_TAZ2bind; zf-TAZ	transactivation domains (TADs) of STAT2 and STAT1; TAZ1
PF00514_PF00104	Armadillo/beta-catenin-like repeat; Ligand-binding domain of nuclear hormone receptor	Arm; Hormone_recep	β-catenin armadillo repeat; (LRH-1) ligand binding domain
PF01298_PF00405	Ligand-binding domain of nuclear hormone receptor; Transferrin	TbpB_B_D; Transferrin	N-lobe β-barrel domain; C1/C2 subdomain
PF00026_PF06394	Eukaryotic aspartyl protease; Pepsin inhibitor-3-like repeated domain	Asp; Pepsin-I3	Pepsin; N-terminal domain of PI-3
