# Supplementary material for: Generation of a high confidence set of domain–domain interface types to guide protein complex structure predictions by AlphaFold
Source: Bioinformatics. 2024 Aug 22;40(8):btae482. doi: 10.1093/bioinformatics/btae482 (PMC11361816; doi:10.1093/bioinformatics/btae482)
Supplement: btae482_Supplementary_Data [file btae482_supplementary_data.zip › S5_3did_subset_hetero-protein_interchain.xlsx]

## Sheet: Legend
3did_subset_inter_hetero
Subset of the DDI types in 3did that are found in at least one PDB structure as an interchain interface between different proteins.
Header legend
DDI type	Pfam-Pfam combination of the domains forming the DDI type
3did z-score	3did z-score of the interchain interface for a DDI type with the highest 3did score detected by 3did
Potential synthetic construct	1: Includes at least one domain associated with synthetically engineered protein scaffolds; 0: Does not inlcude domains associated with synthetically engineered protein scaffolds
Manually curated	1: Was part of the randomly selected manually curated sample of this 3did subset; 0: Was not part of the manual curation set

## Sheet: 3did_subset_inter_hetero
DDI type	3did z-score	Potential synthetic construct	Manually curated
PF00001_PF00048	5.10172	0	0
PF00001_PF00085	1.96352	0	0
PF00001_PF00087	5.82806	0	0
PF00001_PF00322	7.36598	0	0
PF00001_PF00339	5.6571	0	0
PF00001_PF00400	2.7364	0	0
PF00001_PF00503	5.98273	0	0
PF00001_PF00516	6.22849	0	0
PF00001_PF02202	2.61673	0	0
PF00001_PF02752	3.80023	0	0
PF00001_PF07686	7.7922	1	0
PF00002_PF00123	8.0177	0	0
PF00002_PF00214	7.41526	0	0
PF00002_PF00473	6.97299	0	0
PF00002_PF00503	4.8693	0	0
PF00002_PF01279	8.11283	0	0
PF00002_PF04901	7.42986	0	0
PF00002_PF07686	3.28715	1	0
PF00003_PF00003	5.73572	0	0
PF00004_PF00004	7.31887	0	0
PF00004_PF00101	3.32008	0	0
PF00004_PF00227	2.35372	0	0
PF00004_PF00240	3.00765	0	0
PF00004_PF00705	4.87929	0	0
PF00004_PF02747	4.39069	0	0
PF00004_PF02788	2.49686	0	0
PF00004_PF02916	2.78464	0	0
PF00004_PF04084	4.6115	0	0
PF00004_PF05020	4.73152	0	0
PF00004_PF05021	2.94919	0	0
PF00004_PF06581	4.81575	0	0
PF00004_PF08519	3.08904	0	0
PF00004_PF08542	2.52841	0	0
PF00004_PF09079	2.42616	0	0
PF00004_PF09116	3.89265	0	0
PF00004_PF10584	2.97548	0	1
PF00004_PF10602	1.8657	0	0
PF00004_PF13177	5.9108	0	0
PF00004_PF13191	4.88783	0	0
PF00004_PF13401	5.0865	0	0
PF00004_PF14629	3.92872	0	0
PF00004_PF16450	3.57546	0	0
PF00004_PF16790	2.91755	0	0
PF00004_PF17862	4.29623	0	0
PF00004_PF18137	2.27794	0	0
PF00004_PF18138	2.5155	0	0
PF00005_PF00005	4.60034	0	0
PF00005_PF00281	2.3781	0	0
PF00005_PF00358	4.20932	0	0
PF00005_PF00528	6.237	0	0
PF00005_PF00687	6.87164	0	0
PF00005_PF01032	6.68936	0	0
PF00005_PF01458	6.2562	0	0
PF00005_PF02361	8.22586	0	0
PF00005_PF02405	5.09745	0	0
PF00005_PF02687	4.63093	0	0
PF00005_PF03739	5.29106	0	0
PF00005_PF07686	5.53482	1	0
PF00005_PF13466	5.7436	0	0
PF00005_PF17777	2.66263	0	0
PF00006_PF00006	7.05514	0	0
PF00006_PF00306	3.10527	0	0
PF00006_PF00575	3.37917	0	0
PF00006_PF01991	3.21505	0	0
PF00006_PF02874	2.85308	0	0
PF00006_PF04568	2.04335	0	0
PF00006_PF05873	2.29234	0	0
PF00006_PF16886	2.61237	0	0
PF00007_PF00236	7.9929	0	0
PF00007_PF01392	4.35782	0	0
PF00007_PF07686	3.88871	1	0
PF00007_PF13306	4.23974	0	0
PF00008_PF00008	2.03927	0	0
PF00008_PF00757	3.57784	0	0
PF00008_PF01030	4.27107	0	0
PF00008_PF01108	3.10711	0	0
PF00008_PF01501	2.68499	0	0
PF00008_PF05686	4.99713	0	0
PF00008_PF07645	1.59995	0	0
PF00008_PF07686	4.95479	1	0
PF00008_PF09294	4.398	0	0
PF00008_PF10250	5.88226	0	0
PF00008_PF13181	2.43566	0	0
PF00008_PF13432	2.3552	0	0
PF00009_PF00009	9.09009	0	0
PF00009_PF01423	3.40256	0	0
PF00009_PF01507	4.08691	0	0
PF00009_PF01873	3.91978	0	1
PF00009_PF01912	2.66352	0	0
PF00009_PF03431	2.18623	0	0
PF00009_PF03463	-0.107892	0	0
PF00009_PF03464	6.36864	0	0
PF00009_PF08083	4.97215	0	0
PF00009_PF15538	6.88074	0	0
PF00009_PF17777	3.50215	0	0
PF00010_PF00010	8.37898	0	0
PF00010_PF00412	3.79644	0	0
PF00010_PF00989	3.83685	0	0
PF00010_PF02344	3.27272	0	1
PF00012_PF00012	10.2078	0	0
PF00012_PF16782	7.98287	0	0
PF00014_PF00068	2.7298	0	0
PF00014_PF00089	6.45032	0	0
PF00014_PF00246	3.32765	0	0
PF00014_PF00949	4.29224	0	0
PF00014_PF07686	6.12532	1	0
PF00016_PF00101	7.36072	0	0
PF00016_PF18087	3.15957	0	0
PF00017_PF00018	4.00021	0	0
PF00017_PF00041	5.54051	0	0
PF00018_PF00018	3.55897	0	0
PF00018_PF00089	4.74481	0	0
PF00018_PF00240	4.75286	0	0
PF00018_PF08944	3.74921	0	0
PF00019_PF00041	2.98602	0	1
PF00019_PF00688	5.5812	0	0
PF00019_PF07686	4.79161	1	0
PF00019_PF08917	4.72486	0	0
PF00020_PF07686	4.96176	1	0
PF00020_PF16758	4.99435	0	0
PF00021_PF07686	4.56465	1	0
PF00022_PF00022	6.26529	0	0
PF00022_PF00059	3.08974	0	0
PF00022_PF00063	6.18785	0	0
PF00022_PF00069	5.64756	0	0
PF00022_PF00132	-0.814941	0	0
PF00022_PF00149	2.60991	0	0
PF00022_PF00176	4.60549	0	0
PF00022_PF00235	7.49648	0	0
PF00022_PF00241	6.89394	0	0
PF00022_PF00261	4.26348	0	0
PF00022_PF00273	4.89665	0	0
PF00022_PF00307	5.8771	0	0
PF00022_PF00400	3.14378	0	0
PF00022_PF00620	4.38647	0	0
PF00022_PF00626	6.08357	0	0
PF00022_PF00992	5.34353	0	0
PF00022_PF01044	7.93022	0	0
PF00022_PF01115	3.75804	0	0
PF00022_PF01213	6.3099	0	0
PF00022_PF01267	5.57909	0	0
PF00022_PF01290	5.98896	0	0
PF00022_PF02181	6.45721	0	0
PF00022_PF02205	8.12258	0	0
PF00022_PF02755	5.90607	0	0
PF00022_PF03250	8.88586	0	0
PF00022_PF03372	5.98114	0	0
PF00022_PF04045	5.99084	0	0
PF00022_PF04062	7.93277	0	0
PF00022_PF04699	5.79379	0	0
PF00022_PF04912	7.46222	0	0
PF00022_PF05502	9.01503	0	0
PF00022_PF06068	3.04778	0	0
PF00022_PF07529	5.11139	0	0
PF00022_PF07679	5.03031	0	0
PF00022_PF07686	7.08315	1	0
PF00022_PF08265	5.36192	0	0
PF00022_PF08385	4.35915	0	0
PF00022_PF08603	7.01162	0	0
PF00022_PF09164	3.95624	0	0
PF00022_PF09510	7.08397	0	0
PF00022_PF09632	6.36801	0	0
PF00022_PF13833	2.38391	0	0
PF00022_PF13892	5.90493	0	0
PF00023_PF00069	4.65422	1	0
PF00023_PF00071	4.65926	1	0
PF00023_PF00091	1.70543	1	0
PF00023_PF00452	2.20104	1	0
PF00023_PF00656	3.02129	1	0
PF00023_PF01353	4.57211	1	0
PF00023_PF07679	3.4006	1	0
PF00023_PF07686	1.80728	1	1
PF00023_PF09067	2.1137	1	1
PF00023_PF13416	2.55635	1	0
PF00023_PF13621	5.75956	1	0
PF00023_PF16179	2.73543	1	0
PF00025_PF00025	5.66209	0	0
PF00025_PF00169	3.8755	0	0
PF00025_PF00626	3.77497	0	0
PF00025_PF01369	9.22383	0	0
PF00025_PF01375	7.64092	0	0
PF00025_PF01465	5.17056	0	0
PF00025_PF03259	4.95034	0	0
PF00025_PF03543	3.91374	0	0
PF00025_PF04810	0.331226	0	0
PF00025_PF04811	5.38544	0	0
PF00025_PF04815	3.804	0	0
PF00025_PF05351	7.27428	0	0
PF00025_PF06456	4.84332	0	0
PF00025_PF06872	4.63522	0	0
PF00025_PF07986	7.3324	0	0
PF00025_PF11549	3.3918	0	0
PF00025_PF14779	2.80181	0	0
PF00025_PF16213	6.07767	0	0
PF00025_PF16453	2.4298	0	0
PF00025_PF16471	5.03076	0	0
PF00025_PF16540	7.10076	0	0
PF00025_PF16893	2.10669	0	0
PF00025_PF18308	5.78033	0	0
PF00026_PF00018	4.3581	0	0
PF00026_PF00079	6.10701	0	0
PF00026_PF06394	2.65889	0	1
PF00026_PF07686	5.29454	1	0
PF00026_PF10466	7.09435	0	0
PF00028_PF00028	2.77914	0	0
PF00028_PF00059	3.31187	0	0
PF00028_PF02351	3.57832	0	0
PF00028_PF07686	4.03089	1	0
PF00028_PF12799	3.40606	0	0
PF00028_PF17993	5.1676	0	0
PF00028_PF18432	4.23349	0	0
PF00031_PF00112	5.90037	0	0
PF00031_PF00509	3.69486	0	0
PF00031_PF01650	4.54904	0	0
PF00032_PF00033	8.49663	0	0
PF00032_PF00355	3.76665	0	0
PF00032_PF02167	2.68884	0	0
PF00032_PF02271	5.36484	0	0
PF00032_PF02529	6.278	0	0
PF00032_PF02939	6.57998	0	0
PF00033_PF00355	3.49719	0	0
PF00033_PF02271	2.65242	0	0
PF00033_PF02529	7.6996	0	0
PF00033_PF02921	4.5451	0	0
PF00033_PF02939	2.63604	0	0
PF00033_PF03742	3.07748	0	0
PF00033_PF09796	2.92211	0	0
PF00033_PF10399	3.51221	0	0
PF00034_PF00033	4.53438	0	0
PF00034_PF00111	2.564	0	0
PF00034_PF00124	4.47938	0	0
PF00034_PF00141	5.29851	0	0
PF00034_PF00355	2.59968	0	0
PF00034_PF00400	2.64972	0	0
PF00034_PF02167	3.58751	0	0
PF00034_PF02239	3.58964	0	0
PF00034_PF07686	3.7526	1	0
PF00034_PF13187	1.36586	0	0
PF00034_PF13370	3.22571	0	0
PF00034_PF13442	4.27301	0	0
PF00034_PF13447	2.62209	0	0
PF00035_PF00035	1.61131	0	0
PF00036_PF00612	3.41135	0	0
PF00037_PF00164	2.47777	0	0
PF00037_PF00374	1.97694	0	0
PF00037_PF03465	2.28682	0	0
PF00037_PF04422	0.794575	0	0
PF00037_PF04432	3.59594	0	0
PF00038_PF00038	11.8104	0	0
PF00038_PF06632	8.02151	0	0
PF00041_PF00041	3.14349	0	0
PF00042_PF00042	6.737	0	0
PF00042_PF00057	4.65607	0	0
PF00042_PF00089	6.20693	0	0
PF00042_PF05031	5.36886	0	0
PF00042_PF16960	3.24193	0	0
PF00043_PF00043	5.16942	0	0
PF00043_PF02798	3.25682	0	0
PF00043_PF13417	5.74468	0	0
PF00043_PF18485	5.43137	0	0
PF00043_PF18569	2.73536	0	0
PF00045_PF00965	4.8501	0	0
PF00046_PF00046	2.59278	0	0
PF00046_PF00319	3.48036	0	0
PF00046_PF00907	3.2099	0	0
PF00048_PF02250	4.34557	0	0
PF00048_PF07686	6.89747	1	0
PF00048_PF09213	5.91909	0	0
PF00049_PF00041	4.45495	0	0
PF00049_PF00049	4.72715	0	0
PF00049_PF00086	4.41703	0	0
PF00049_PF00675	3.82956	0	0
PF00049_PF01030	5.37933	0	0
PF00049_PF05193	3.33037	0	0
PF00049_PF07686	5.60532	1	0
PF00049_PF16187	3.81612	0	0
PF00050_PF00082	4.08302	0	0
PF00050_PF00089	5.27714	0	0
PF00051_PF00021	2.78098	0	0
PF00051_PF00073	2.95735	0	0
PF00051_PF00089	6.60768	0	0
PF00051_PF07686	4.97602	1	0
PF00051_PF12107	6.16439	0	0
PF00053_PF00041	3.69709	0	0
PF00053_PF00058	2.61428	0	0
PF00054_PF00058	2.1003	0	0
PF00055_PF00041	4.56216	0	0
PF00057_PF00057	1.44718	0	0
PF00057_PF00073	0.956512	0	0
PF00057_PF00084	2.22155	0	0
PF00057_PF00974	5.23481	0	0
PF00057_PF09014	4.66745	0	0
PF00058_PF05463	2.34847	0	0
PF00058_PF07686	3.87016	1	0
PF00059_PF00041	4.14787	0	1
PF00059_PF00059	9.52033	0	0
PF00059_PF00092	5.06801	0	0
PF00059_PF00129	5.6837	0	0
PF00059_PF00229	4.48524	0	0
PF00059_PF12216	6.19001	0	0
PF00059_PF14586	4.42122	0	0
PF00060_PF00060	9.38749	0	0
PF00060_PF00497	0.94018	0	0
PF00060_PF00822	5.71904	0	0
PF00060_PF10613	4.40767	0	0
PF00061_PF00041	5.03917	0	0
PF00061_PF00061	4.04421	0	0
PF00061_PF00341	3.54991	0	0
PF00061_PF00576	4.514	0	0
PF00061_PF01823	2.81235	0	0
PF00061_PF07686	7.61156	1	0
PF00062_PF00041	6.4899	0	0
PF00062_PF01336	8.28998	0	0
PF00062_PF07686	6.66912	1	0
PF00062_PF09864	6.48269	0	0
PF00062_PF13739	5.55995	0	0
PF00062_PF14604	2.44001	0	0
PF00063_PF00261	2.87484	0	0
PF00064_PF07686	6.94763	1	0
PF00066_PF07686	3.99363	1	0
PF00068_PF00068	6.66991	0	0
PF00069_PF00027	4.3625	0	0
PF00069_PF00041	6.85311	0	0
PF00069_PF00069	7.1765	0	0
PF00069_PF00071	4.79579	0	0
PF00069_PF00076	3.87971	0	0
PF00069_PF00096	1.1425	0	0
PF00069_PF00240	4.63602	0	0
PF00069_PF00536	3.08917	0	0
PF00069_PF00539	1.89849	0	0
PF00069_PF00575	5.14335	0	0
PF00069_PF00581	6.09185	0	0
PF00069_PF02026	2.87942	0	0
PF00069_PF02197	1.17012	0	0
PF00069_PF03226	2.6149	0	0
PF00069_PF03874	3.00277	0	0
PF00069_PF07535	7.24872	0	0
PF00069_PF07686	6.45577	1	0
PF00069_PF07714	6.67426	0	0
PF00069_PF11357	7.44041	0	0
PF00069_PF11610	3.18933	0	0
PF00071_PF00041	4.78714	0	0
PF00071_PF00616	7.68178	0	0
PF00071_PF00617	8.10162	0	0
PF00071_PF00618	5.47904	0	0
PF00071_PF00620	7.35186	0	0
PF00071_PF00621	7.59913	0	0
PF00071_PF00641	3.836	0	0
PF00071_PF01833	4.06446	0	0
PF00071_PF02115	7.06045	0	0
PF00071_PF02204	6.41821	0	0
PF00071_PF03455	4.36263	0	0
PF00071_PF03456	3.14978	0	0
PF00071_PF03545	5.69584	0	0
PF00071_PF04099	4.10021	0	0
PF00071_PF05276	6.83954	0	0
PF00071_PF06428	6.43947	0	0
PF00071_PF07487	6.1231	0	0
PF00071_PF07686	5.43778	1	0
PF00071_PF07719	2.82372	0	0
PF00071_PF08389	6.18913	0	0
PF00071_PF08912	4.36499	0	0
PF00071_PF11464	6.60725	0	0
PF00071_PF13181	1.13971	0	0
PF00071_PF13901	5.32184	0	0
PF00071_PF15277	2.95929	0	0
PF00071_PF16845	6.21038	0	0
PF00072_PF14682	2.81165	0	0
PF00072_PF14689	4.62457	0	0
PF00073_PF00073	6.9971	0	0
PF00073_PF00084	5.63646	0	0
PF00073_PF00092	4.8211	0	0
PF00073_PF01822	2.00066	0	0
PF00073_PF07686	5.29518	1	0
PF00073_PF08935	3.42476	0	0
PF00074_PF07686	5.52935	1	0
PF00075_PF00078	1.51799	0	0
PF00075_PF03465	6.04704	0	0
PF00075_PF06817	4.35545	0	0
PF00076_PF00076	2.665	0	0
PF00076_PF00164	2.84888	0	0
PF00076_PF01044	5.76434	0	0
PF00076_PF03939	0	0	0
PF00076_PF06487	4.00766	0	0
PF00076_PF08389	3.50831	0	0
PF00076_PF08920	5.95604	0	0
PF00076_PF16275	5.83677	0	0
PF00076_PF16294	4.17182	0	0
PF00077_PF00077	7.19305	0	0
PF00078_PF00078	3.47699	0	0
PF00078_PF06815	1.16333	0	0
PF00078_PF07686	4.73922	1	0
PF00079_PF00089	7.00854	0	0
PF00079_PF01033	5.48286	0	0
PF00079_PF07686	5.57128	1	0
PF00080_PF00080	3.23552	0	0
PF00082_PF00041	3.49444	0	0
PF00082_PF00280	5.78155	0	0
PF00082_PF00720	3.74598	0	0
PF00082_PF02428	3.21404	0	0
PF00082_PF02918	2.65638	0	0
PF00082_PF07686	5.72989	1	0
PF00083_PF07686	3.55914	1	0
PF00084_PF00089	4.74611	0	0
PF00084_PF07678	5.30046	0	0
PF00084_PF07686	4.47223	1	0
PF00085_PF00091	1.92315	0	0
PF00085_PF01347	4.05632	0	0
PF00085_PF07686	4.83269	1	0
PF00087_PF00087	4.07583	0	0
PF00089_PF00092	4.28039	0	0
PF00089_PF00095	5.09653	0	1
PF00089_PF00280	4.51591	0	0
PF00089_PF07686	6.37135	1	0
PF00090_PF00090	1.27803	0	0
PF00090_PF07686	4.37089	1	0
PF00091_PF00091	4.28768	0	0
PF00091_PF03953	4.1806	0	0
PF00091_PF14822	3.33641	0	0
PF00097_PF14835	1.42517	0	0
PF00098_PF00098	4.18952	0	0
PF00101_PF00101	3.05878	0	0
PF00103_PF00041	4.8749	0	0
PF00104_PF00041	5.07334	0	0
PF00104_PF00104	8.87445	0	0
PF00104_PF00105	3.69731	0	0
PF00104_PF08832	4.95607	0	0
PF00105_PF00105	3.57143	0	0
PF00109_PF00109	9.46227	0	0
PF00111_PF00067	5.68217	0	0
PF00111_PF00175	0.982949	0	0
PF00111_PF00223	2.67568	0	0
PF00111_PF00355	2.17636	0	0
PF00111_PF01077	3.20972	0	0
PF00111_PF02427	3.42019	0	0
PF00111_PF03460	-1.23305	0	0
PF00111_PF07992	3.60464	0	0
PF00111_PF12838	2.33712	0	0
PF00111_PF14697	2.31085	0	0
PF00111_PF14759	2.93498	0	0
PF00112_PF00086	4.57745	0	0
PF00112_PF07686	5.67599	1	0
PF00112_PF16845	4.75899	0	0
PF00115_PF00034	7.76506	0	0
PF00115_PF00116	7.11112	0	0
PF00115_PF00510	10.6795	0	0
PF00115_PF01215	3.04558	0	0
PF00115_PF02046	5.35071	0	0
PF00115_PF02238	3.42184	0	0
PF00115_PF02285	4.18057	0	0
PF00115_PF02297	2.23322	0	0
PF00115_PF02433	11.3445	0	0
PF00115_PF02790	10.8924	0	0
PF00115_PF02935	6.8408	0	0
PF00115_PF02936	8.27308	0	0
PF00115_PF03626	5.48443	0	0
PF00115_PF05392	3.45159	0	0
PF00115_PF06481	1.60845	0	0
PF00115_PF07686	1.82218	1	0
PF00115_PF07835	3.0791	0	0
PF00115_PF08113	7.82874	0	0
PF00115_PF09125	8.18402	0	0
PF00115_PF12270	11.7761	0	0
PF00115_PF13442	4.07325	0	0
PF00115_PF14715	8.85748	0	0
PF00116_PF00034	5.04291	0	0
PF00116_PF00510	2.70553	0	0
PF00116_PF02297	4.52319	0	0
PF00116_PF02936	4.66605	0	0
PF00116_PF02937	4.62146	0	0
PF00116_PF07686	2.56408	1	0
PF00116_PF07835	1.65347	0	0
PF00116_PF08113	2.47935	0	0
PF00116_PF08534	3.49339	0	0
PF00116_PF12270	1.44454	0	0
PF00116_PF13442	3.94771	0	0
PF00117_PF00977	5.27587	0	0
PF00118_PF00118	11.1554	0	0
PF00118_PF01920	6.01928	0	0
PF00118_PF02996	3.35238	0	0
PF00119_PF00137	6.62327	0	0
PF00119_PF00430	8.57498	0	0
PF00119_PF04911	5.21073	0	0
PF00119_PF05405	7.13704	0	0
PF00119_PF05873	4.59604	0	0
PF00119_PF05933	8.57081	0	0
PF00119_PF08039	5.22067	0	0
PF00119_PF10206	6.20687	0	0
PF00119_PF10791	6.25368	0	0
PF00119_PF11022	4.57299	0	0
PF00119_PF14960	5.19279	0	0
PF00122_PF00403	2.02131	0	0
PF00122_PF03814	7.36382	0	0
PF00122_PF09604	5.27148	0	0
PF00124_PF00124	13.9855	0	0
PF00124_PF00737	2.45296	0	0
PF00124_PF01405	5.04331	0	0
PF00124_PF01788	1.58311	0	0
PF00124_PF01789	4.38297	0	0
PF00124_PF02419	4.91954	0	0
PF00124_PF02532	6.10795	0	0
PF00124_PF05151	0.96761	0	0
PF00124_PF06596	3.54083	0	0
PF00124_PF07123	3.30251	0	0
PF00125_PF00125	10.449	0	0
PF00125_PF00176	2.83544	0	0
PF00125_PF00240	3.00027	0	0
PF00125_PF00855	1.54532	0	0
PF00125_PF00856	3.23012	0	0
PF00125_PF00956	4.24862	0	0
PF00125_PF03281	5.72849	0	0
PF00125_PF03810	3.18665	0	0
PF00125_PF04563	2.94479	0	0
PF00125_PF04855	4.84213	0	0
PF00125_PF05764	7.4919	0	0
PF00125_PF07686	4.72714	1	0
PF00125_PF08209	5.40946	0	0
PF00125_PF08243	4.97988	0	0
PF00125_PF08512	4.43463	0	0
PF00125_PF10384	6.95445	0	0
PF00125_PF11764	4.84769	0	0
PF00125_PF12619	6.48074	0	0
PF00125_PF13923	3.19926	0	0
PF00125_PF16211	5.54489	0	0
PF00125_PF18264	0.698235	0	0
PF00127_PF00223	3.51729	0	0
PF00127_PF00394	1.9915	0	0
PF00127_PF02975	4.09299	0	0
PF00127_PF06433	2.59782	0	0
PF00127_PF07732	0.279328	0	0
PF00127_PF13442	2.88289	0	0
PF00128_PF00139	5.92685	0	0
PF00128_PF00197	5.90861	0	0
PF00128_PF00234	5.10859	0	0
PF00128_PF07686	5.97072	1	0
PF00129_PF00047	4.63273	0	0
PF00129_PF00073	4.35189	0	0
PF00129_PF00273	5.5911	0	0
PF00129_PF04253	5.20076	0	0
PF00129_PF04490	3.72736	0	0
PF00129_PF05326	2.32372	0	0
PF00129_PF07686	6.10015	1	0
PF00129_PF17622	5.99477	0	0
PF00130_PF00071	3.45324	0	0
PF00132_PF01008	3.26769	0	0
PF00134_PF00069	8.4015	0	0
PF00134_PF00539	4.73354	0	0
PF00135_PF02210	3.27176	0	0
PF00135_PF07686	4.10218	1	0
PF00135_PF13927	5.86937	0	0
PF00136_PF00705	3.22772	0	0
PF00136_PF04104	6.10752	0	0
PF00137_PF00137	8.83043	0	0
PF00137_PF01496	6.17209	0	0
PF00137_PF01992	3.82787	0	0
PF00137_PF02823	4.12083	0	0
PF00137_PF03223	2.4517	0	0
PF00137_PF05827	5.12591	0	0
PF00137_PF07850	4.10171	0	1
PF00139_PF00139	13.1424	0	0
PF00139_PF00405	2.75228	0	0
PF00142_PF00148	6.05068	0	0
PF00143_PF00047	7.14036	0	0
PF00143_PF01108	6.58546	0	0
PF00143_PF07686	4.91765	1	0
PF00145_PF12436	3.53465	0	0
PF00145_PF14533	2.87754	0	0
PF00146_PF00361	8.7813	0	0
PF00146_PF00499	10.3007	0	0
PF00146_PF00507	12.5886	0	0
PF00146_PF01058	6.1988	0	0
PF00146_PF10716	8.42152	0	0
PF00146_PF14987	4.37199	0	0
PF00147_PF00147	4.87306	0	0
PF00147_PF07686	4.2651	1	0
PF00148_PF00148	8.41009	0	0
PF00149_PF00160	2.07711	0	0
PF00149_PF00595	3.2876	0	1
PF00149_PF03095	5.92854	0	0
PF00149_PF04176	3.16629	0	0
PF00149_PF04177	6.36601	0	0
PF00149_PF07686	3.34089	1	0
PF00149_PF10488	4.93957	0	0
PF00149_PF13519	3.05273	0	0
PF00149_PF13558	3.68568	0	0
PF00149_PF15276	3.95827	0	0
PF00149_PF17817	7.56018	0	0
PF00153_PF07686	3.18021	1	0
PF00159_PF00071	6.01127	0	0
PF00160_PF00076	2.17208	0	0
PF00161_PF00652	2.98128	0	0
PF00161_PF02258	3.07903	0	0
PF00161_PF07686	6.50648	1	0
PF00163_PF00410	2.56404	0	0
PF00163_PF03719	3.7045	0	0
PF00164_PF01176	3.92451	0	0
PF00164_PF03464	1.53656	0	0
PF00164_PF04758	3.70391	0	0
PF00164_PF06769	2.10986	0	0
PF00164_PF08597	-0.373051	0	0
PF00164_PF09202	2.80182	0	0
PF00166_PF00118	4.9577	0	0
PF00167_PF01023	4.10175	0	0
PF00167_PF07679	5.25147	0	0
PF00167_PF07686	3.25012	1	0
PF00167_PF13927	4.29235	0	0
PF00168_PF00017	4.8746	0	0
PF00168_PF00167	2.95491	0	0
PF00168_PF00804	3.57143	0	0
PF00168_PF01023	2.64689	0	0
PF00168_PF05739	4.8699	0	0
PF00168_PF05835	1.37652	0	0
PF00169_PF00071	5.51851	0	0
PF00169_PF00400	3.79921	0	0
PF00169_PF06767	4.25395	0	0
PF00170_PF00170	7.44736	0	0
PF00170_PF03131	6.48066	0	0
PF00170_PF07716	5.51983	0	0
PF00173_PF00160	4.2762	0	0
PF00173_PF00226	2.45889	0	0
PF00173_PF06098	2.49108	0	0
PF00173_PF07686	2.77823	1	0
PF00177_PF00380	4.39535	0	0
PF00177_PF00575	5.78053	0	0
PF00177_PF05697	2.50662	0	0
PF00177_PF05698	6.6421	0	0
PF00178_PF00292	2.44584	0	0
PF00178_PF16179	3.37623	0	0
PF00179_PF00179	6.25569	0	0
PF00179_PF00240	6.42076	0	0
PF00179_PF00400	2.1666	0	0
PF00179_PF01754	2.40461	0	0
PF00179_PF02891	3.03293	0	0
PF00179_PF08389	3.17651	0	0
PF00179_PF12678	5.0861	0	0
PF00179_PF12861	2.48061	0	0
PF00179_PF13445	2.93253	0	0
PF00179_PF13639	4.77373	0	0
PF00179_PF13920	4.64461	0	0
PF00179_PF13923	3.3097	0	0
PF00179_PF14570	4.9752	0	0
PF00179_PF15227	3.05069	0	0
PF00179_PF17978	4.03803	0	0
PF00180_PF00180	9.22675	0	0
PF00181_PF01780	2.9994	0	0
PF00183_PF00069	7.98514	0	0
PF00185_PF02748	4.16161	0	0
PF00186_PF07686	3.9972	1	0
PF00188_PF05825	4.93566	0	0
PF00189_PF08597	3.82896	0	0
PF00191_PF01023	2.68817	0	0
PF00194_PF07679	4.47677	0	0
PF00194_PF07686	6.51178	1	0
PF00194_PF13927	3.95741	0	0
PF00196_PF09228	6.17906	0	0
PF00196_PF18801	3.85125	0	0
PF00197_PF00082	3.7377	0	0
PF00197_PF00085	2.15843	0	0
PF00197_PF00089	6.54991	0	0
PF00199_PF17209	2.53372	0	0
PF00200_PF00200	1.42535	0	0
PF00200_PF07686	3.75653	1	0
PF00203_PF01782	1.40572	0	0
PF00203_PF01873	1.5206	0	0
PF00207_PF00084	4.56874	0	0
PF00207_PF07686	3.76088	1	0
PF00207_PF07703	2.83282	0	0
PF00207_PF11546	4.09922	0	0
PF00209_PF07686	5.72324	1	0
PF00210_PF00210	7.3753	0	0
PF00211_PF00211	8.44664	0	0
PF00211_PF07701	2.32398	0	0
PF00214_PF02793	4.07664	0	0
PF00216_PF00216	11.0238	0	0
PF00217_PF00217	3.46035	0	0
PF00217_PF02807	3.00585	0	0
PF00217_PF12796	3.60679	1	0
PF00219_PF00049	3.57616	0	0
PF00219_PF00086	2.95144	0	0
PF00223_PF00223	12.4905	0	0
PF00223_PF02531	5.30715	0	0
PF00223_PF02605	5.68167	0	0
PF00223_PF05479	6.38529	0	0
PF00223_PF07465	6.52356	0	0
PF00223_PF08078	4.64878	0	0
PF00223_PF10657	2.1515	0	0
PF00225_PF00091	3.99726	0	0
PF00225_PF00225	9.94038	0	0
PF00225_PF03953	2.76436	0	0
PF00226_PF00012	5.70604	0	0
PF00226_PF00160	2.22731	0	1
PF00226_PF13591	4.31394	0	0
PF00227_PF00227	7.174	0	0
PF00227_PF10584	3.72499	0	0
PF00227_PF18055	3.75986	0	0
PF00228_PF00089	5.4111	0	0
PF00229_PF00020	4.45749	0	0
PF00229_PF00041	2.5716	0	0
PF00229_PF00229	5.51559	0	0
PF00229_PF07686	5.85175	1	0
PF00231_PF00006	3.95274	0	0
PF00231_PF00137	3.15242	0	0
PF00231_PF00306	5.56244	0	0
PF00231_PF00401	7.56974	0	0
PF00231_PF02823	7.85248	0	0
PF00231_PF04568	3.84258	0	0
PF00231_PF04627	6.51779	0	0
PF00231_PF07345	1.731	0	0
PF00232_PF07679	6.96544	0	0
PF00232_PF07686	5.86503	1	0
PF00233_PF07686	4.36034	1	0
PF00236_PF07686	3.64586	1	0
PF00236_PF13306	4.77747	0	0
PF00237_PF00832	1.51395	0	0
PF00237_PF01783	4.69732	0	0
PF00237_PF04280	1.94699	0	0
PF00237_PF08053	3.09552	0	0
PF00238_PF00297	4.42611	0	0
PF00238_PF01245	7.04032	0	0
PF00238_PF01246	5.00228	0	0
PF00238_PF01912	4.07649	0	0
PF00238_PF02410	5.72845	0	0
PF00240_PF00641	4.81818	0	0
PF00240_PF01754	3.1004	0	0
PF00240_PF02148	4.55127	0	0
PF00240_PF05020	4.37976	0	0
PF00240_PF12678	3.70901	0	0
PF00240_PF12861	4.63095	0	0
PF00240_PF13445	2.54062	0	0
PF00240_PF13639	3.31069	0	0
PF00240_PF13920	3.82881	0	0
PF00240_PF13923	2.64003	0	0
PF00240_PF14369	4.85033	0	0
PF00240_PF15227	2.62376	0	0
PF00240_PF17976	1.09426	0	0
PF00240_PF17978	3.57608	0	0
PF00240_PF18279	3.83109	0	0
PF00241_PF00855	3.2093	0	0
PF00241_PF07714	4.54516	0	0
PF00243_PF00020	3.93446	0	0
PF00243_PF00089	3.82481	0	0
PF00243_PF00243	8.73045	0	0
PF00243_PF07686	5.73171	1	0
PF00243_PF15902	3.77279	0	0
PF00244_PF00011	3.41268	0	0
PF00244_PF00130	3.00597	0	0
PF00244_PF00525	4.44423	0	0
PF00244_PF00583	4.45313	0	0
PF00244_PF01161	4.86612	0	1
PF00244_PF01204	1.97944	0	0
PF00244_PF03496	9.22283	0	0
PF00244_PF07714	4.67713	0	0
PF00245_PF00226	5.64083	0	0
PF00245_PF00254	6.91118	0	0
PF00245_PF01556	10.1372	0	0
PF00245_PF02556	9.98668	0	0
PF00245_PF05698	3.34006	0	0
PF00246_PF00089	3.54956	0	0
PF00246_PF07686	6.90099	1	0
PF00248_PF02214	4.14131	0	0
PF00248_PF04712	1.36593	0	0
PF00249_PF14051	3.23908	0	0
PF00250_PF00554	3.09693	0	0
PF00251_PF04043	5.72945	0	0
PF00252_PF01016	2.02539	0	0
PF00252_PF01172	2.61463	0	0
PF00252_PF01386	3.75315	0	0
PF00252_PF14693	2.12235	0	0
PF00253_PF00189	2.49243	0	0
PF00253_PF00203	2.98427	0	0
PF00253_PF03501	3.85664	0	0
PF00254_PF00069	2.52209	0	0
PF00254_PF00149	2.90908	0	0
PF00254_PF07714	2.83353	0	0
PF00254_PF08515	5.19503	0	0
PF00254_PF08771	4.68903	0	0
PF00254_PF13416	2.53024	0	0
PF00254_PF14349	2.63052	0	0
PF00258_PF01126	2.40614	0	0
PF00261_PF00992	6.32868	0	0
PF00262_PF07749	6.00411	0	0
PF00262_PF13848	0	0	0
PF00266_PF00550	2.73873	0	0
PF00266_PF01206	7.16077	0	0
PF00266_PF01491	6.75514	0	0
PF00266_PF01592	5.56523	0	0
PF00266_PF02657	4.7154	0	0
PF00266_PF05347	5.03612	0	0
PF00267_PF00405	2.00795	0	0
PF00268_PF00268	5.58124	0	0
PF00270_PF01158	2.10859	0	0
PF00270_PF02792	3.34394	0	0
PF00270_PF02847	5.21997	0	0
PF00270_PF02854	2.70137	0	0
PF00270_PF02889	0	0	0
PF00270_PF08084	2.27778	0	0
PF00270_PF13181	2.76777	0	0
PF00270_PF16755	6.58885	0	0
PF00271_PF00344	2.69037	0	0
PF00271_PF00562	3.18832	0	0
PF00271_PF00622	4.40961	0	0
PF00271_PF00687	4.10078	0	0
PF00271_PF01193	3.38709	0	0
PF00271_PF02792	3.65657	0	0
PF00271_PF02847	4.35797	0	0
PF00271_PF02854	4.0535	0	0
PF00271_PF03737	4.93169	0	0
PF00271_PF06068	3.155	0	0
PF00271_PF08084	3.65819	0	0
PF00271_PF11732	3.61469	0	0
PF00271_PF12872	4.58142	0	0
PF00271_PF13008	5.13488	0	0
PF00271_PF16134	3.0544	0	0
PF00273_PF07686	5.18882	1	0
PF00274_PF07686	4.14854	1	0
PF00275_PF03863	6.74125	0	0
PF00276_PF00344	3.5879	0	0
PF00276_PF00468	2.75312	0	0
PF00276_PF00584	3.19712	0	0
PF00276_PF00831	6.09872	0	0
PF00276_PF00832	1.94112	0	0
PF00276_PF02881	1.30566	0	0
PF00276_PF05697	3.70111	0	0
PF00281_PF00641	3.79307	0	0
PF00283_PF00124	4.3827	0	0
PF00283_PF00283	4.8515	0	0
PF00283_PF01788	4.4605	0	0
PF00283_PF06298	4.20056	0	0
PF00284_PF00124	7.61178	0	0
PF00284_PF00737	3.11112	0	0
PF00284_PF14495	2.38814	0	0
PF00289_PF00364	4.01022	0	0
PF00289_PF02436	2.31078	0	1
PF00291_PF00290	6.41115	0	0
PF00291_PF02597	6.82304	0	0
PF00293_PF03133	6.25637	0	0
PF00293_PF15365	2.31678	0	0
PF00296_PF00296	9.88169	0	0
PF00297_PF01912	2.83292	0	0
PF00298_PF14693	0.200108	0	0
PF00299_PF00089	5.73942	0	0
PF00302_PF02898	2.07598	0	0
PF00306_PF04568	4.6255	0	0
PF00306_PF05873	3.00594	0	0
PF00306_PF07345	2.96486	0	0
PF00307_PF00041	5.01258	0	0
PF00307_PF00091	3.12851	0	0
PF00307_PF03953	2.73482	0	0
PF00307_PF07714	6.83997	0	0
PF00307_PF13499	4.03979	0	0
PF00307_PF16845	4.85677	0	0
PF00308_PF02767	5.87531	0	0
PF00312_PF01250	1.84381	0	0
PF00313_PF00076	3.26748	0	0
PF00318_PF00189	2.86817	0	0
PF00318_PF00333	1.34383	0	0
PF00318_PF00410	3.62554	0	0
PF00318_PF00575	3.23568	0	0
PF00318_PF01249	5.38163	0	0
PF00320_PF00412	2.55597	0	0
PF00320_PF05368	3.70049	0	0
PF00326_PF07686	0.643536	1	0
PF00329_PF00346	9.53101	0	0
PF00329_PF01058	4.05429	0	0
PF00329_PF04716	3.75087	0	0
PF00329_PF04800	3.36852	0	0
PF00329_PF05347	5.14565	0	0
PF00329_PF10664	4.41283	0	0
PF00329_PF11432	3.9637	0	0
PF00329_PF11910	4.7773	0	0
PF00331_PF00704	5.43732	0	0
PF00333_PF08597	0.638969	0	0
PF00333_PF09202	1.56854	0	0
PF00334_PF04712	3.67638	0	0
PF00337_PF07686	4.53319	1	0
PF00338_PF00253	6.25765	0	0
PF00338_PF00380	2.53929	0	0
PF00338_PF00575	2.79972	0	0
PF00339_PF07686	1.69082	1	0
PF00340_PF00047	3.56725	0	0
PF00340_PF01023	2.33946	0	0
PF00340_PF05566	4.20404	0	0
PF00340_PF07686	6.55107	1	0
PF00340_PF13895	4.31399	0	0
PF00340_PF13927	4.48221	0	0
PF00341_PF00047	3.70686	0	0
PF00341_PF07686	5.68789	1	0
PF00344_PF07686	4.37979	1	0
PF00344_PF14849	3.15674	0	0
PF00345_PF00577	5.69764	0	0
PF00345_PF03627	4.56302	0	0
PF00345_PF03628	5.00868	0	0
PF00345_PF09460	5.94882	0	0
PF00346_PF00111	2.15926	0	0
PF00346_PF00146	6.13445	0	0
PF00346_PF01058	6.54907	0	0
PF00346_PF04716	-0.62958	0	0
PF00346_PF06212	4.76588	0	0
PF00346_PF10276	1.55424	0	0
PF00346_PF10588	4.56207	0	0
PF00346_PF11497	3.99991	0	0
PF00346_PF11623	2.93102	0	0
PF00346_PF12838	4.03783	0	0
PF00346_PF13187	3.49882	0	0
PF00348_PF00348	8.4326	0	0
PF00352_PF00382	3.46149	0	0
PF00352_PF02269	3.94467	0	0
PF00352_PF02751	3.88764	0	0
PF00352_PF03153	6.22241	0	0
PF00352_PF09247	6.53539	0	0
PF00355_PF00355	2.82851	0	0
PF00355_PF00866	3.46077	0	0
PF00355_PF07686	3.7327	1	0
PF00355_PF18465	3.30322	0	0
PF00357_PF08725	3.67768	0	0
PF00358_PF00367	5.05855	0	0
PF00361_PF00361	8.56986	0	0
PF00361_PF00662	4.6757	0	0
PF00361_PF02466	2.74055	0	0
PF00361_PF05254	5.16206	0	0
PF00362_PF00041	3.88788	0	0
PF00362_PF00073	2.49314	0	0
PF00362_PF00299	1.06113	0	0
PF00362_PF00688	3.96417	0	0
PF00362_PF07686	4.24574	1	0
PF00364_PF01039	3.39534	0	0
PF00365_PF00365	6.43463	0	0
PF00365_PF18468	5.19185	0	0
PF00366_PF00410	1.98889	0	0
PF00366_PF01201	1.63189	0	0
PF00367_PF00480	3.0237	0	0
PF00370_PF00381	4.77284	0	0
PF00372_PF00372	6.86249	0	0
PF00372_PF03722	5.39218	0	0
PF00373_PF00071	3.2418	0	0
PF00374_PF01058	7.38118	0	0
PF00374_PF14720	7.39275	0	0
PF00377_PF07686	5.40256	1	0
PF00378_PF00072	4.25204	0	0
PF00378_PF00108	4.6318	0	0
PF00378_PF02803	2.31063	0	0
PF00380_PF00400	3.22945	0	0
PF00381_PF00358	5.02339	0	0
PF00381_PF00359	4.32468	0	0
PF00381_PF00532	3.3753	0	0
PF00381_PF02255	3.42313	0	0
PF00381_PF04353	5.22829	0	0
PF00381_PF07686	4.21205	1	0
PF00381_PF13377	3.73548	0	0
PF00383_PF00383	5.56694	0	0
PF00384_PF00355	4.02029	0	0
PF00384_PF01568	6.86433	0	0
PF00384_PF03892	5.90342	0	0
PF00384_PF05071	3.1825	0	0
PF00384_PF14711	5.16719	0	0
PF00386_PF00386	7.11659	0	0
PF00386_PF07686	5.16331	1	0
PF00394_PF07731	4.26469	0	0
PF00394_PF13442	2.20018	0	0
PF00400_PF00041	3.77579	0	0
PF00400_PF00400	2.06939	0	0
PF00400_PF00642	2.05928	0	0
PF00400_PF05091	1.8269	0	0
PF00400_PF12353	4.33198	0	0
PF00400_PF15663	1.86255	0	0
PF00401_PF00006	2.57656	0	0
PF00401_PF00306	4.39434	0	0
PF00403_PF00080	2.72557	0	0
PF00403_PF00403	4.47004	0	0
PF00403_PF00702	2.98282	0	0
PF00405_PF00913	3.45715	0	0
PF00407_PF07686	4.61903	1	0
PF00411_PF00177	3.78545	0	0
PF00411_PF00575	3.78038	0	0
PF00411_PF01015	7.31781	0	0
PF00411_PF01165	6.58273	0	0
PF00411_PF01200	4.11917	0	0
PF00411_PF01283	7.77655	0	0
PF00412_PF00568	3.58217	0	0
PF00412_PF07686	6.27027	1	1
PF00413_PF00965	3.79892	0	0
PF00413_PF07686	4.74367	1	0
PF00415_PF00071	4.20205	0	0
PF00415_PF18111	3.86768	0	0
PF00416_PF00203	5.45132	0	0
PF00416_PF01090	4.48177	0	0
PF00416_PF03297	2.99248	0	0
PF00419_PF00345	7.84789	0	0
PF00419_PF00419	6.4071	0	0
PF00419_PF00577	3.23991	0	0
PF00419_PF02753	3.5585	0	0
PF00419_PF13954	3.13233	0	0
PF00420_PF00361	9.96169	0	0
PF00420_PF00499	13.5393	0	0
PF00420_PF00507	5.00946	0	0
PF00420_PF05254	2.26141	0	0
PF00421_PF00124	12.6252	0	0
PF00421_PF00737	7.32746	0	0
PF00421_PF01405	4.92769	0	0
PF00421_PF01737	5.83857	0	0
PF00421_PF01789	5.53292	0	0
PF00421_PF02419	4.9709	0	0
PF00421_PF02532	3.86047	0	0
PF00421_PF02533	5.28233	0	0
PF00421_PF05151	2.86784	0	0
PF00421_PF05757	8.98855	0	0
PF00421_PF06514	4.14363	0	0
PF00421_PF06596	2.77536	0	0
PF00421_PF07123	5.63118	0	0
PF00423_PF00084	4.49172	0	0
PF00423_PF06214	5.00886	0	0
PF00423_PF07686	6.22721	1	0
PF00424_PF07686	5.45665	1	0
PF00425_PF00117	6.38173	0	0
PF00428_PF00428	3.51072	0	0
PF00428_PF00466	2.16312	0	0
PF00430_PF00006	1.75008	0	0
PF00430_PF00213	3.7099	0	0
PF00430_PF00306	2.84661	0	0
PF00430_PF00430	9.19506	0	0
PF00431_PF00431	3.80029	0	0
PF00431_PF01122	3.98626	0	0
PF00431_PF01403	4.33387	0	0
PF00431_PF07686	4.45354	1	0
PF00431_PF14478	2.19804	0	0
PF00431_PF14670	4.31011	0	0
PF00432_PF00957	2.05716	0	0
PF00435_PF00435	2.77925	0	0
PF00435_PF00791	4.55979	0	0
PF00435_PF17809	2.76067	0	0
PF00436_PF07686	5.22794	1	0
PF00439_PF00241	2.62311	0	0
PF00439_PF01847	3.91478	0	0
PF00439_PF02190	4.73175	0	0
PF00439_PF03226	3.57655	0	0
PF00441_PF00441	8.75707	0	0
PF00441_PF00550	2.78632	0	0
PF00441_PF00766	3.04321	0	0
PF00441_PF02770	3.57776	0	0
PF00443_PF00240	9.99527	0	0
PF00443_PF00400	3.91133	0	0
PF00443_PF18508	5.94259	0	0
PF00448_PF00448	5.63975	0	0
PF00448_PF02881	1.9903	0	0
PF00448_PF02978	3.14433	0	0
PF00449_PF00699	7.95087	0	0
PF00452_PF00619	1.79887	0	0
PF00452_PF00739	7.13395	0	0
PF00452_PF00870	4.95884	0	0
PF00452_PF00931	4.59337	0	0
PF00452_PF07686	3.26608	1	0
PF00452_PF08945	8.61849	0	0
PF00452_PF10514	7.4135	0	0
PF00452_PF11430	6.54793	0	0
PF00452_PF13416	1.94727	0	0
PF00452_PF15150	6.60697	0	0
PF00452_PF15826	7.55967	0	0
PF00452_PF16845	6.30397	0	0
PF00453_PF00829	7.35611	0	0
PF00453_PF01783	2.19469	0	0
PF00454_PF00017	2.77647	0	1
PF00454_PF00071	5.82666	0	0
PF00454_PF00400	2.96499	0	0
PF00457_PF00704	4.77539	0	0
PF00457_PF14541	3.81022	0	0
PF00457_PF14543	1.96134	0	0
PF00459_PF00467	3.07504	0	0
PF00459_PF00575	4.66309	0	0
PF00459_PF04560	3.68951	0	0
PF00459_PF04997	4.53298	0	0
PF00462_PF01625	3.98904	0	0
PF00466_PF00298	3.05934	0	0
PF00466_PF16320	1.28258	0	0
PF00467_PF00338	4.07657	0	0
PF00467_PF00562	3.93488	0	0
PF00467_PF00575	5.25492	0	0
PF00467_PF00623	2.55286	0	0
PF00467_PF01193	3.45187	0	0
PF00467_PF04560	2.30972	0	0
PF00467_PF06093	2.6854	0	0
PF00469_PF00017	1.49863	0	0
PF00469_PF00018	5.71741	0	0
PF00469_PF06623	1.48994	0	0
PF00469_PF07686	3.92004	1	0
PF00469_PF12104	4.36701	0	0
PF00471_PF01632	1.64032	0	0
PF00473_PF02793	4.06671	0	0
PF00476_PF00085	4.34824	0	0
PF00476_PF03796	3.33248	0	0
PF00476_PF07686	4.2335	1	0
PF00481_PF00069	6.59027	0	0
PF00481_PF10604	7.01354	0	0
PF00483_PF00483	3.42146	0	0
PF00488_PF00488	10.078	0	0
PF00489_PF00041	-0.017341	0	0
PF00489_PF07686	7.10176	1	0
PF00489_PF09240	5.3078	0	0
PF00489_PF13855	4.28883	0	0
PF00493_PF00493	6.6492	0	0
PF00493_PF05916	3.84546	0	0
PF00493_PF14551	1.88954	0	0
PF00493_PF14629	3.0751	0	0
PF00493_PF17207	4.46123	0	0
PF00493_PF17855	6.79801	0	0
PF00493_PF18263	0.142624	0	0
PF00497_PF00497	3.75527	0	0
PF00498_PF00069	2.93625	0	0
PF00498_PF00169	2.05939	0	0
PF00498_PF12196	4.47728	0	0
PF00499_PF00361	6.8922	0	0
PF00499_PF00507	9.15713	0	0
PF00499_PF05254	2.82665	0	0
PF00500_PF07686	5.04214	1	0
PF00501_PF00550	4.97709	0	0
PF00501_PF03621	5.89954	0	0
PF00501_PF11976	4.92442	0	0
PF00502_PF00502	9.83215	0	0
PF00502_PF02972	7.21725	0	0
PF00503_PF00211	6.76616	0	0
PF00503_PF00400	5.56945	0	0
PF00503_PF00615	5.90918	0	0
PF00503_PF00621	3.62771	0	0
PF00503_PF02116	4.38106	0	0
PF00503_PF02188	9.28862	0	0
PF00503_PF04868	6.81096	0	0
PF00503_PF07686	6.41634	1	0
PF00503_PF08703	4.6564	0	0
PF00503_PF09128	5.48439	0	0
PF00503_PF10165	7.25584	0	0
PF00504_PF00124	2.33333	0	0
PF00504_PF00223	4.0317	0	0
PF00504_PF00421	6.63806	0	0
PF00504_PF00504	5.07815	0	0
PF00504_PF00737	4.42822	0	0
PF00504_PF01241	4.64769	0	0
PF00504_PF01701	3.05374	0	0
PF00504_PF02507	4.94426	0	0
PF00504_PF02605	3.81612	0	0
PF00504_PF03244	2.55415	0	0
PF00504_PF05479	2.67587	0	0
PF00504_PF07465	3.36707	0	0
PF00505_PF00157	1.92845	0	0
PF00506_PF07686	4.63324	1	0
PF00507_PF01058	5.16861	0	0
PF00509_PF00249	5.61618	0	0
PF00509_PF00509	10.687	0	0
PF00509_PF07686	6.76536	1	0
PF00510_PF00034	0.0227099	0	0
PF00510_PF01215	3.74262	0	0
PF00510_PF02046	8.0194	0	0
PF00510_PF02238	8.79425	0	0
PF00510_PF02297	2.55505	0	0
PF00510_PF03626	6.39361	0	0
PF00510_PF04588	6.32988	0	0
PF00510_PF07835	5.9886	0	0
PF00510_PF12270	7.43408	0	0
PF00512_PF00072	5.52826	0	0
PF00514_PF00071	4.2266	0	0
PF00514_PF00104	2.3099	0	1
PF00514_PF00415	3.13295	0	0
PF00514_PF00505	3.55512	0	0
PF00514_PF00604	3.78415	0	0
PF00514_PF01049	3.96877	0	0
PF00514_PF01353	2.86949	0	0
PF00514_PF02924	2.74317	0	0
PF00514_PF06384	2.81503	0	0
PF00514_PF06389	3.47188	0	0
PF00514_PF08347	3.9491	0	0
PF00514_PF08506	4.2403	0	0
PF00514_PF08833	3.71776	0	0
PF00514_PF08911	4.43051	0	0
PF00514_PF11502	2.24157	0	0
PF00515_PF13424	3.43119	0	0
PF00515_PF13432	3.36192	0	0
PF00516_PF00047	5.79361	0	0
PF00516_PF00517	7.50113	0	0
PF00516_PF07686	6.03466	1	0
PF00517_PF07686	4.63905	1	0
PF00518_PF00870	3.2961	0	0
PF00518_PF01547	3.31191	0	0
PF00519_PF00508	6.98588	0	0
PF00520_PF00092	2.48294	0	0
PF00520_PF00451	2.36048	0	0
PF00520_PF00537	3.01565	0	0
PF00520_PF07686	5.01017	1	0
PF00520_PF07740	3.69181	0	0
PF00520_PF08399	2.92358	0	0
PF00520_PF17491	5.24146	0	0
PF00521_PF01751	4.98352	0	0
PF00521_PF03884	2.97595	0	0
PF00521_PF18053	2.77615	0	0
PF00523_PF00523	9.49215	0	0
PF00523_PF07686	5.42764	1	0
PF00527_PF00102	4.77477	0	0
PF00528_PF00528	10.0604	0	0
PF00528_PF01547	4.8237	0	0
PF00528_PF03180	4.88017	0	0
PF00528_PF13416	4.11347	0	0
PF00528_PF13531	4.2583	0	0
PF00529_PF02321	4.633	0	0
PF00530_PF00084	3.43942	0	0
PF00531_PF00531	5.38053	0	0
PF00531_PF02115	4.61379	0	0
PF00531_PF14786	5.05192	0	0
PF00533_PF06632	5.39727	0	0
PF00536_PF00102	3.59443	0	0
PF00536_PF00522	4.2766	0	0
PF00536_PF00536	4.49712	0	0
PF00536_PF07647	6.37975	0	0
PF00537_PF07686	4.91863	1	0
PF00539_PF07686	4.6286	1	0
PF00540_PF00607	3.69804	0	0
PF00541_PF00028	4.21886	0	0
PF00541_PF00084	4.34276	0	0
PF00541_PF07686	5.02787	1	0
PF00541_PF12796	4.43983	1	0
PF00541_PF13857	1.9887	0	0
PF00548_PF07686	5.32689	1	0
PF00549_PF00549	4.44562	0	0
PF00550_PF00067	4.95852	0	0
PF00550_PF00109	5.72677	0	0
PF00550_PF00587	4.95847	0	0
PF00550_PF00975	3.7788	0	0
PF00550_PF01740	5.02325	0	0
PF00554_PF00085	4.31662	0	0
PF00554_PF00170	3.96822	0	0
PF00554_PF00554	1.21591	0	0
PF00554_PF07716	3.22097	0	0
PF00556_PF00124	7.42136	0	0
PF00556_PF00556	6.3699	0	0
PF00556_PF03967	4.49887	0	0
PF00560_PF13516	1.86079	0	0
PF00560_PF13855	3.52782	0	0
PF00561_PF00550	5.35909	0	0
PF00561_PF03280	6.72733	0	0
PF00562_PF00027	3.50963	0	0
PF00562_PF00163	2.09193	0	0
PF00562_PF00176	3.80553	0	0
PF00562_PF00189	1.28199	0	0
PF00562_PF00382	4.061	0	0
PF00562_PF01096	4.02798	0	0
PF00562_PF04539	4.53603	0	0
PF00562_PF04542	2.41616	0	0
PF00562_PF04545	4.28467	0	0
PF00562_PF04546	1.69669	0	0
PF00562_PF04552	1.75551	0	0
PF00562_PF04963	5.06604	0	0
PF00562_PF05327	1.95551	0	0
PF00562_PF07497	4.98009	0	0
PF00562_PF08271	5.41382	0	0
PF00562_PF08281	4.37447	0	0
PF00562_PF08684	2.60363	0	0
PF00562_PF11781	2.86116	0	0
PF00562_PF13397	2.87854	0	0
PF00562_PF16805	6.91628	0	0
PF00562_PF18339	0.0997743	0	0
PF00563_PF05247	6.9567	0	0
PF00563_PF07238	3.61606	0	0
PF00564_PF00069	1.51072	0	0
PF00564_PF00564	6.72117	0	0
PF00565_PF00565	6.4877	0	0
PF00565_PF07686	4.26817	1	0
PF00566_PF00071	6.76675	0	0
PF00567_PF07686	4.24654	1	0
PF00570_PF04000	1.6166	0	0
PF00571_PF00102	4.47591	0	0
PF00571_PF00782	4.0851	0	0
PF00571_PF07686	3.59423	1	1
PF00572_PF00297	2.24762	0	0
PF00572_PF00453	3.16801	0	0
PF00572_PF01247	1.05255	0	0
PF00573_PF07780	0	0	0
PF00573_PF08053	1.7243	0	0
PF00573_PF10501	2.29927	0	0
PF00573_PF13432	4.25485	0	0
PF00575_PF08271	6.1178	0	0
PF00575_PF17121	0.898935	0	0
PF00578_PF00085	2.32328	0	0
PF00578_PF02195	4.99882	0	0
PF00579_PF00579	10.5619	0	0
PF00580_PF00580	2.07705	0	0
PF00580_PF13361	5.64031	0	0
PF00581_PF08941	4.44592	0	0
PF00583_PF00022	5.30687	0	0
PF00583_PF00249	1.52998	0	0
PF00583_PF00400	2.99998	0	0
PF00583_PF00583	3.59575	0	0
PF00583_PF01423	3.50718	0	0
PF00583_PF04112	3.55244	0	0
PF00583_PF04762	5.87307	0	0
PF00583_PF07686	1.98114	1	0
PF00583_PF09797	7.38193	0	0
PF00583_PF12569	9.92259	0	0
PF00583_PF13181	2.761	0	0
PF00584_PF00344	9.26004	0	0
PF00584_PF03840	1.89428	0	0
PF00586_PF02700	2.17535	0	0
PF00586_PF13507	2.34021	0	0
PF00593_PF00405	8.2689	0	0
PF00595_PF00071	2.75787	0	1
PF00595_PF00267	-1.02718	0	0
PF00595_PF00536	4.22279	0	0
PF00595_PF00595	2.12402	0	0
PF00595_PF16891	3.07439	0	0
PF00600_PF00642	4.67675	0	0
PF00600_PF02136	2.5763	0	0
PF00600_PF16454	5.44678	0	0
PF00602_PF00604	16.428	0	0
PF00602_PF07686	4.86917	1	0
PF00603_PF00602	19.4378	0	0
PF00603_PF00604	9.58642	0	0
PF00603_PF07686	3.60638	1	0
PF00603_PF14580	5.80314	0	0
PF00605_PF00170	3.37947	0	0
PF00606_PF07686	4.44079	1	0
PF00607_PF00160	3.87376	0	0
PF00607_PF07686	6.19499	1	0
PF00610_PF00400	4.19768	0	0
PF00613_PF00017	4.69901	0	0
PF00613_PF07686	0	1	0
PF00613_PF13181	2.0996	0	0
PF00615_PF00400	3.44007	0	0
PF00615_PF05924	4.31613	0	0
PF00619_PF00240	2.20115	0	0
PF00619_PF00531	3.25449	0	0
PF00619_PF00619	5.95483	0	0
PF00619_PF07686	3.01577	1	0
PF00621_PF00041	1.95413	0	0
PF00622_PF00622	2.07012	0	0
PF00622_PF09783	0.187106	0	0
PF00623_PF00562	7.57074	0	0
PF00623_PF01096	2.79819	0	0
PF00623_PF01192	5.92504	0	0
PF00623_PF03876	3.2284	0	0
PF00623_PF04539	4.2123	0	0
PF00623_PF04560	8.07443	0	0
PF00623_PF04963	4.21822	0	0
PF00623_PF04998	3.06901	0	0
PF00623_PF05327	3.5408	0	0
PF00623_PF08271	4.93433	0	0
PF00623_PF08281	2.15827	0	0
PF00623_PF11781	3.57621	0	0
PF00623_PF12137	3.14711	0	0
PF00625_PF12423	5.95929	0	0
PF00626_PF07686	4.26307	1	0
PF00626_PF11549	4.74638	0	0
PF00627_PF00240	5.21238	0	0
PF00628_PF07686	2.92224	1	0
PF00630_PF00357	3.35846	0	0
PF00630_PF08725	3.12706	0	0
PF00631_PF00400	4.82281	0	0
PF00632_PF00179	5.89074	0	0
PF00632_PF00240	5.33136	0	0
PF00634_PF08423	7.1456	0	0
PF00637_PF01086	5.12701	0	0
PF00638_PF00071	5.33543	0	0
PF00644_PF05029	5.22523	0	0
PF00646_PF00240	3.6705	0	0
PF00646_PF01466	6.14113	0	0
PF00651_PF00888	6.25691	0	0
PF00651_PF13516	2.95476	0	0
PF00653_PF00481	5.15647	0	0
PF00653_PF00656	3.62291	0	0
PF00653_PF00700	1.47254	0	0
PF00653_PF07714	4.78486	0	0
PF00653_PF09057	3.38828	0	0
PF00653_PF16673	4.07951	0	0
PF00654_PF00041	3.79636	0	0
PF00658_PF07145	4.35436	0	0
PF00658_PF16608	4.49873	0	0
PF00664_PF00005	6.95981	0	0
PF00664_PF00664	9.8153	0	0
PF00664_PF05363	6.85475	0	0
PF00664_PF07686	4.98824	1	0
PF00668_PF00067	5.79934	0	0
PF00668_PF03621	2.1954	0	0
PF00669_PF02561	5.58067	0	0
PF00669_PF13855	2.40772	0	0
PF00673_PF00641	3.57626	0	0
PF00673_PF17144	1.56774	0	0
PF00675_PF02271	3.67582	0	1
PF00675_PF02921	4.03785	0	0
PF00675_PF05193	4.75311	0	0
PF00675_PF09165	5.71693	0	0
PF00676_PF00498	4.93355	0	0
PF00676_PF02779	7.50595	0	0
PF00676_PF02780	4.20799	0	0
PF00679_PF01765	4.16794	0	0
PF00679_PF03946	2.76506	0	0
PF00679_PF08083	4.36212	0	0
PF00679_PF16571	2.34832	0	0
PF00682_PF01118	3.55128	0	0
PF00687_PF01248	1.60743	0	0
PF00688_PF07686	5.57791	1	0
PF00689_PF00287	10.7331	0	0
PF00689_PF04272	6.29022	0	0
PF00689_PF05366	5.6727	0	0
PF00690_PF00702	1.52485	0	0
PF00691_PF07676	3.16114	0	0
PF00696_PF00543	5.22742	0	0
PF00696_PF00696	7.2898	0	0
PF00696_PF08271	4.88132	0	0
PF00696_PF13840	2.72473	0	0
PF00698_PF00550	4.98266	0	0
PF00700_PF02561	9.5478	0	0
PF00700_PF13855	2.96809	0	0
PF00700_PF17889	5.17714	0	0
PF00702_PF02669	2.05026	0	0
PF00702_PF03814	3.60281	0	0
PF00702_PF16878	3.27584	0	0
PF00704_PF03538	0.978682	0	0
PF00705_PF00752	2.30324	0	0
PF00705_PF01351	5.04958	0	0
PF00705_PF03833	3.3086	0	0
PF00705_PF14260	2.61371	0	0
PF00707_PF01176	2.43416	0	0
PF00710_PF02934	7.9208	0	0
PF00712_PF01336	-0.540993	0	0
PF00712_PF11799	3.03545	0	0
PF00713_PF00089	9.45086	0	0
PF00714_PF01108	3.21947	0	0
PF00714_PF07140	3.54768	0	0
PF00714_PF09294	1.32488	0	0
PF00715_PF00041	4.1279	0	0
PF00715_PF00084	6.23796	0	0
PF00715_PF07686	4.73263	1	0
PF00715_PF09240	4.2458	0	0
PF00715_PF18707	5.56516	0	0
PF00718_PF00761	4.0837	0	0
PF00718_PF07686	2.96693	1	0
PF00725_PF00108	1.52744	0	0
PF00726_PF01108	4.77148	0	0
PF00726_PF07686	4.32823	1	0
PF00726_PF09294	4.31731	0	0
PF00727_PF00041	4.25937	0	0
PF00727_PF07686	5.85883	1	0
PF00727_PF09238	4.24319	0	0
PF00727_PF09240	4.12371	0	0
PF00727_PF18001	3.49441	0	0
PF00728_PF00728	4.12952	0	0
PF00728_PF14845	3.94628	0	0
PF00735_PF00735	9.05594	0	0
PF00736_PF00009	4.59087	0	0
PF00736_PF03144	4.36333	0	0
PF00737_PF06596	4.13842	0	0
PF00740_PF07686	3.31471	1	0
PF00745_PF13424	6.6556	0	0
PF00748_PF00648	6.03316	0	0
PF00748_PF13833	4.33437	0	0
PF00753_PF16661	1.66983	0	0
PF00754_PF07686	6.39878	1	0
PF00757_PF00049	2.56492	0	0
PF00757_PF07686	5.33172	1	0
PF00758_PF00041	3.95018	0	0
PF00758_PF07686	4.40378	1	0
PF00758_PF09067	5.92211	0	0
PF00771_PF02561	5.60637	0	0
PF00771_PF05400	5.43504	0	0
PF00771_PF16789	4.50537	0	0
PF00773_PF01138	1.38548	0	0
PF00775_PF00775	7.44371	0	0
PF00775_PF12391	6.03965	0	0
PF00778_PF00778	5.08994	0	0
PF00781_PF02953	1.97339	0	0
PF00781_PF10171	2.73477	0	1
PF00782_PF00041	3.85423	0	0
PF00782_PF00069	6.15249	0	0
PF00786_PF00071	7.28824	0	0
PF00787_PF03635	3.30831	0	0
PF00787_PF03643	1.85693	0	1
PF00788_PF00071	6.11158	0	0
PF00790_PF00240	4.60687	0	0
PF00792_PF00017	4.17841	0	0
PF00792_PF16454	5.75095	0	0
PF00794_PF00071	5.38008	0	0
PF00796_PF00223	3.28497	0	0
PF00796_PF02605	4.02909	0	0
PF00796_PF03244	4.1943	0	0
PF00796_PF07465	3.50643	0	0
PF00798_PF02225	2.23815	0	0
PF00798_PF07686	3.92017	1	0
PF00802_PF07686	5.56467	1	0
PF00806_PF05741	0.709018	0	0
PF00808_PF00352	2.82804	0	0
PF00808_PF00808	9.90252	0	0
PF00808_PF06203	5.29676	0	0
PF00810_PF07686	5.54953	1	0
PF00812_PF00423	8.18485	0	0
PF00812_PF01404	7.74075	0	0
PF00814_PF00814	6.302	0	0
PF00814_PF02367	5.70002	0	0
PF00820_PF07686	2.9468	1	0
PF00827_PF00935	2.17109	0	0
PF00827_PF01158	0	0	0
PF00827_PF01248	4.76706	0	0
PF00828_PF00828	2.44272	0	0
PF00828_PF01632	5.64031	0	0
PF00829_PF00828	2.24217	0	0
PF00830_PF01281	4.27385	0	0
PF00831_PF00344	3.30789	0	0
PF00831_PF02881	4.39897	0	0
PF00831_PF05697	1.72395	0	0
PF00833_PF00318	6.36918	0	0
PF00833_PF00400	3.03816	0	0
PF00836_PF00091	5.54276	0	0
PF00836_PF03953	4.93366	0	0
PF00848_PF00866	7.0529	0	0
PF00850_PF00249	2.27035	0	0
PF00850_PF01429	0.0965808	0	0
PF00854_PF07686	4.21944	1	0
PF00856_PF00400	2.61158	0	0
PF00856_PF00622	3.02092	0	0
PF00856_PF09733	4.71617	0	0
PF00858_PF00014	3.85054	0	0
PF00858_PF00068	4.71059	0	0
PF00858_PF00087	5.48032	0	1
PF00858_PF00858	9.64308	0	0
PF00861_PF01016	4.53248	0	0
PF00869_PF01570	5.90267	0	0
PF00869_PF07686	3.98979	1	0
PF00870_PF00018	5.66185	0	0
PF00870_PF01547	2.82822	0	0
PF00870_PF06431	5.64995	0	0
PF00870_PF07686	3.43584	1	0
PF00873_PF00023	2.77702	1	0
PF00873_PF00529	5.59065	0	0
PF00873_PF02699	4.44684	0	0
PF00873_PF10766	10.1841	0	0
PF00873_PF12796	5.3534	1	0
PF00873_PF13857	2.34935	0	0
PF00873_PF16576	4.17938	0	0
PF00875_PF12114	4.32173	0	0
PF00878_PF00049	3.66206	0	0
PF00888_PF00240	3.18561	0	0
PF00888_PF00559	4.8514	0	0
PF00888_PF03931	5.07704	0	0
PF00888_PF07525	2.72828	0	0
PF00888_PF08568	5.91906	0	0
PF00888_PF08623	7.97817	0	0
PF00888_PF10433	2.96943	0	0
PF00888_PF12678	3.86866	0	0
PF00888_PF12755	4.05766	0	0
PF00888_PF12861	8.29354	0	0
PF00888_PF12937	2.53914	0	0
PF00888_PF17211	4.01239	0	0
PF00889_PF00009	5.16572	0	0
PF00889_PF03143	3.99672	0	0
PF00889_PF03431	4.57956	0	0
PF00890_PF02300	2.7157	0	0
PF00890_PF03937	6.23117	0	0
PF00890_PF13085	6.94454	0	1
PF00890_PF13183	5.21836	0	0
PF00890_PF13187	6.47475	0	0
PF00890_PF13534	4.63518	0	0
PF00893_PF00041	3.53682	0	0
PF00895_PF00119	6.8017	0	0
PF00895_PF05405	3.22121	0	0
PF00895_PF05873	3.69153	0	0
PF00895_PF08039	4.97067	0	0
PF00895_PF14960	3.11374	0	0
PF00899_PF00179	5.77205	0	0
PF00899_PF00240	6.73796	0	0
PF00899_PF00899	10.588	0	0
PF00899_PF02597	6.5688	0	0
PF00899_PF03671	5.60533	0	0
PF00899_PF09138	5.02134	0	0
PF00906_PF07686	3.73919	1	0
PF00909_PF00543	4.80509	0	0
PF00913_PF00913	13.2412	0	0
PF00915_PF05332	3.35122	0	0
PF00915_PF07686	3.77317	1	0
PF00922_PF00945	7.56206	0	0
PF00928_PF00025	3.68083	0	0
PF00928_PF00469	6.271	0	0
PF00928_PF01217	4.81994	0	0
PF00928_PF01602	6.89325	0	0
PF00928_PF06623	5.31084	0	0
PF00928_PF07933	4.6668	0	0
PF00929_PF01336	4.33821	0	0
PF00930_PF07686	3.45677	1	0
PF00930_PF09408	3.88912	0	0
PF00931_PF00069	3.92993	0	0
PF00934_PF00823	10.4135	0	0
PF00939_PF07686	4.2784	1	0
PF00941_PF00111	6.58487	0	0
PF00941_PF01799	4.12335	0	0
PF00943_PF00944	3.73263	0	0
PF00943_PF01563	5.32301	0	0
PF00943_PF07686	6.19632	1	0
PF00945_PF07686	4.22177	1	0
PF00946_PF02478	8.78218	0	0
PF00946_PF03012	4.94853	0	0
PF00948_PF07686	4.95663	1	0
PF00953_PF07686	4.98182	1	0
PF00955_PF07686	3.44752	1	0
PF00957_PF00804	6.18662	0	0
PF00957_PF12352	4.2563	0	0
PF00959_PF07686	5.57273	1	0
PF00962_PF00930	6.51299	0	0
PF00963_PF00404	6.36822	0	0
PF00963_PF00963	2.85497	0	0
PF00969_PF01669	5.057	0	0
PF00969_PF02876	4.76401	0	0
PF00969_PF07686	4.52895	1	0
PF00970_PF00111	3.9678	0	0
PF00970_PF07992	4.75487	0	0
PF00972_PF01017	4.73528	0	0
PF00972_PF02865	4.87171	0	0
PF00973_PF14313	8.99392	0	0
PF00974_PF07686	6.08688	1	0
PF00975_PF07686	1.9282	1	0
PF00980_PF05087	4.88672	0	0
PF00986_PF00521	3.09048	0	0
PF00986_PF03884	3.68748	0	0
PF00989_PF00072	0.386812	0	0
PF00989_PF00989	7.42704	0	0
PF00989_PF08447	3.44117	0	0
PF00989_PF14598	7.01092	0	0
PF00992_PF00992	11.065	0	0
PF00993_PF00969	8.38619	0	0
PF00993_PF01123	5.80737	0	0
PF00993_PF01669	5.51582	0	0
PF00993_PF02876	2.93588	0	0
PF00993_PF07686	3.72382	1	0
PF00995_PF00804	7.19075	0	0
PF00995_PF04840	5.99729	0	0
PF00995_PF11416	6.76309	0	0
PF00996_PF00071	6.95945	0	0
PF00996_PF01239	3.22618	0	0
PF01002_PF00014	2.8704	0	0
PF01002_PF00949	7.08604	0	0
PF01004_PF00869	5.91457	0	0
PF01006_PF02907	5.96858	0	0
PF01008_PF00483	4.60317	0	0
PF01008_PF00575	6.36615	0	0
PF01008_PF01008	9.59221	0	0
PF01010_PF00361	3.98304	0	0
PF01012_PF00766	3.77193	0	0
PF01012_PF01012	7.21997	0	0
PF01012_PF07992	4.07021	0	0
PF01012_PF13187	3.01557	0	0
PF01012_PF13237	2.85071	0	0
PF01015_PF00575	1.29985	0	0
PF01017_PF00041	4.05228	0	0
PF01019_PF01019	15.4142	0	0
PF01020_PF00347	2.43058	0	0
PF01023_PF01023	4.8726	0	0
PF01025_PF00012	5.04159	0	0
PF01029_PF00338	6.07322	0	0
PF01030_PF00041	2.68272	0	0
PF01030_PF07686	5.66086	1	0
PF01031_PF02212	1.91763	0	0
PF01032_PF01497	7.10919	0	0
PF01033_PF00021	3.14997	0	0
PF01036_PF00344	0	0	0
PF01036_PF17909	8.00736	0	0
PF01039_PF06833	11.7993	0	0
PF01039_PF16957	4.10358	0	0
PF01039_PF18140	8.34503	0	0
PF01044_PF01044	6.83075	0	0
PF01052_PF01052	10.2995	0	0
PF01055_PF12999	2.72299	0	0
PF01061_PF00005	5.17628	0	0
PF01061_PF01061	8.3267	0	0
PF01064_PF00019	5.52359	0	0
PF01064_PF07654	2.86612	0	0
PF01064_PF07686	5.59567	1	0
PF01064_PF08917	2.76835	0	0
PF01065_PF02455	2.96796	0	0
PF01065_PF07686	3.47939	1	0
PF01067_PF00748	4.95282	0	0
PF01067_PF13833	4.43352	0	0
PF01077_PF01077	6.22988	0	0
PF01077_PF03460	3.90907	0	0
PF01081_PF00885	6.09679	0	0
PF01084_PF01165	2.38845	0	0
PF01084_PF01250	6.04696	0	0
PF01085_PF00041	5.82408	0	0
PF01085_PF02460	2.18755	0	0
PF01085_PF07686	6.15735	1	0
PF01088_PF00240	7.2658	0	0
PF01088_PF16550	4.112	0	0
PF01090_PF00177	2.54431	0	0
PF01090_PF00380	3.52773	0	0
PF01092_PF13725	0.949096	0	0
PF01094_PF00060	2.25108	0	0
PF01094_PF00212	5.55394	0	0
PF01094_PF01094	8.89912	0	0
PF01094_PF07654	1.4634	0	0
PF01094_PF07686	4.25217	1	0
PF01094_PF10613	2.64417	0	0
PF01098_PF03717	2.17177	0	0
PF01103_PF07686	7.01163	1	0
PF01103_PF13525	4.02473	0	0
PF01103_PF16358	7.15164	0	0
PF01103_PF17172	2.60801	0	0
PF01108_PF00089	5.47621	0	0
PF01108_PF07686	3.39157	1	0
PF01109_PF00041	3.09055	0	0
PF01109_PF07686	5.16322	1	0
PF01109_PF09240	2.48067	0	0
PF01109_PF18611	4.63546	0	0
PF01111_PF00069	5.73197	0	0
PF01114_PF00151	3.32207	0	0
PF01122_PF00057	4.50352	0	0
PF01123_PF07686	4.14185	1	0
PF01125_PF00400	1.93971	0	0
PF01125_PF02731	2.20423	0	0
PF01125_PF08082	6.27344	0	0
PF01125_PF08083	3.67718	0	0
PF01125_PF16131	3.8448	0	0
PF01127_PF01127	9.24925	0	0
PF01130_PF00073	4.74317	0	0
PF01130_PF03011	6.13158	0	0
PF01130_PF07686	2.94873	1	0
PF01138_PF00575	3.34872	0	0
PF01138_PF01138	6.64622	0	0
PF01138_PF03725	3.83877	0	0
PF01138_PF18311	3.35647	0	0
PF01144_PF01144	7.53575	0	0
PF01154_PF00550	3.06904	0	0
PF01154_PF01796	5.20632	0	0
PF01155_PF00374	3.508	0	0
PF01155_PF10609	6.95766	0	0
PF01157_PF17144	3.53512	0	0
PF01158_PF01248	3.11371	0	0
PF01161_PF00450	4.80364	0	0
PF01161_PF00472	4.17623	0	0
PF01161_PF00861	2.0974	0	0
PF01163_PF00177	3.08553	0	0
PF01163_PF00380	1.70361	0	0
PF01163_PF03297	4.06844	0	0
PF01171_PF02597	4.58652	0	0
PF01174_PF01680	5.79144	0	0
PF01189_PF17833	0	0	0
PF01191_PF12136	4.574	0	0
PF01192_PF03876	3.50856	0	0
PF01192_PF05327	3.02932	0	0
PF01193_PF00338	2.49206	0	0
PF01193_PF00562	9.89171	0	0
PF01193_PF00623	3.92234	0	0
PF01193_PF01192	-0.98483	0	0
PF01193_PF01193	6.37592	0	0
PF01193_PF01194	7.65946	0	0
PF01193_PF03870	3.83863	0	0
PF01193_PF04983	8.34238	0	0
PF01193_PF04998	3.99131	0	0
PF01193_PF05000	2.1237	0	0
PF01193_PF13656	7.89673	0	0
PF01194_PF00562	7.67481	0	0
PF01196_PF00237	2.60401	0	0
PF01196_PF01783	4.62811	0	0
PF01197_PF00281	2.49233	0	0
PF01197_PF00673	4.77865	0	0
PF01197_PF01281	2.13689	0	0
PF01198_PF09439	2.0558	0	0
PF01200_PF00177	6.80389	0	0
PF01200_PF05091	4.95871	0	0
PF01214_PF00069	5.50312	0	0
PF01215_PF02046	4.06611	0	0
PF01215_PF02238	3.19574	0	0
PF01217_PF00469	5.55444	0	0
PF01217_PF01217	1.33255	0	0
PF01221_PF06098	4.42464	0	0
PF01223_PF07924	5.82592	0	0
PF01223_PF08785	5.79832	0	0
PF01235_PF07686	3.04499	1	0
PF01239_PF00432	3.67072	0	0
PF01241_PF00223	7.36703	0	0
PF01244_PF07686	3.00795	1	0
PF01245_PF00297	5.74851	0	0
PF01245_PF02410	2.78141	0	0
PF01246_PF00297	4.03888	0	0
PF01246_PF01912	3.52013	0	0
PF01247_PF01159	3.32427	0	0
PF01248_PF00312	2.24948	0	0
PF01248_PF00400	1.70227	0	0
PF01248_PF01479	0	0	0
PF01248_PF01599	5.18192	0	0
PF01248_PF03501	3.60422	0	0
PF01248_PF04032	4.74533	0	0
PF01248_PF13416	4.37107	0	0
PF01249_PF00333	2.85003	0	0
PF01249_PF00410	3.28732	0	0
PF01249_PF03719	3.52609	0	0
PF01251_PF00410	5.31742	0	0
PF01253_PF05470	1.81215	0	0
PF01255_PF01255	8.16399	0	0
PF01257_PF01512	8.54083	0	0
PF01257_PF04800	2.90085	0	0
PF01257_PF10531	2.34387	0	0
PF01257_PF10589	4.65603	0	0
PF01257_PF11497	5.1887	0	0
PF01257_PF13459	3.24206	0	0
PF01257_PF15880	4.23923	0	0
PF01262_PF02233	4.80361	0	0
PF01266_PF01571	3.4525	0	0
PF01266_PF04267	6.09204	0	0
PF01266_PF07992	3.50334	0	0
PF01266_PF08669	3.47055	0	0
PF01266_PF13510	3.54232	0	0
PF01266_PF17806	6.71019	0	0
PF01267_PF01115	12.2857	0	0
PF01269_PF01248	2.88377	0	0
PF01269_PF01798	5.48901	0	0
PF01269_PF08156	0	0	0
PF01272_PF04563	1.48834	0	0
PF01272_PF04998	2.69562	0	0
PF01272_PF05000	2.61914	0	0
PF01282_PF00163	2.48424	0	0
PF01282_PF01479	3.78883	0	0
PF01283_PF01015	2.9003	0	0
PF01283_PF01200	3.1044	0	0
PF01289_PF00021	3.61574	0	0
PF01294_PF01158	1.26228	0	0
PF01298_PF00405	5.37365	0	1
PF01298_PF07686	4.47859	1	0
PF01302_PF03271	4.01552	0	0
PF01302_PF16641	2.45948	0	0
PF01303_PF11386	4.47833	0	0
PF01306_PF07686	5.48332	1	0
PF01310_PF01065	3.30726	0	0
PF01310_PF02455	5.22569	0	0
PF01310_PF03678	3.3532	0	0
PF01311_PF00813	10.4995	0	0
PF01311_PF01312	6.77678	0	0
PF01311_PF01313	7.80755	0	0
PF01312_PF00813	9.43412	0	0
PF01312_PF01313	5.50214	0	0
PF01313_PF00813	8.29304	0	0
PF01314_PF12837	3.05575	0	0
PF01315_PF00111	5.97783	0	0
PF01315_PF00941	3.68288	0	0
PF01315_PF01799	3.00464	0	1
PF01315_PF02738	1.46097	0	0
PF01322_PF13442	1.78933	0	0
PF01323_PF00009	3.69394	0	0
PF01323_PF02600	3.52512	0	0
PF01324_PF00008	6.07292	0	0
PF01331_PF02940	2.65016	0	0
PF01333_PF00127	3.83875	0	0
PF01333_PF02529	4.64936	0	0
PF01333_PF03742	6.06282	0	0
PF01333_PF05115	5.59631	0	0
PF01333_PF08802	4.85109	0	0
PF01335_PF00069	5.77829	0	0
PF01337_PF00545	6.15459	0	0
PF01344_PF07686	3.41476	1	0
PF01351_PF17745	1.96754	0	0
PF01353_PF00240	1.75621	0	0
PF01353_PF01353	9.19548	0	0
PF01353_PF02985	3.61236	0	0
PF01353_PF03130	1.46899	0	0
PF01353_PF07686	6.54572	1	0
PF01353_PF07710	3.90473	0	0
PF01353_PF13416	0.404001	0	0
PF01353_PF13646	5.57478	0	0
PF01353_PF18778	4.82699	0	0
PF01356_PF00128	5.46977	0	0
PF01357_PF07686	4.30022	1	0
PF01358_PF03296	4.2097	0	0
PF01358_PF12629	5.88786	0	0
PF01358_PF12630	2.33275	0	0
PF01361_PF01361	7.30115	0	0
PF01370_PF01058	3.50189	0	0
PF01375_PF01376	4.44382	0	0
PF01375_PF06453	3.21617	0	0
PF01378_PF07686	2.80045	1	0
PF01381_PF04545	3.74707	0	0
PF01381_PF05015	5.2442	0	0
PF01381_PF07804	3.11081	0	0
PF01381_PF08671	1.98967	0	0
PF01381_PF09907	3.82317	0	0
PF01383_PF00502	4.97763	0	0
PF01391_PF01391	2.75565	0	0
PF01392_PF00110	4.04455	0	0
PF01392_PF07686	5.97329	1	0
PF01392_PF12920	4.24735	0	0
PF01392_PF13416	3.81065	0	0
PF01393_PF03735	3.45042	0	0
PF01398_PF00240	7.59591	0	0
PF01398_PF01398	6.86119	0	0
PF01398_PF01399	2.67143	0	0
PF01398_PF01851	3.61325	0	0
PF01398_PF02889	2.23701	0	0
PF01398_PF07686	3.84702	1	0
PF01398_PF13012	3.43572	0	0
PF01398_PF13519	6.11204	0	0
PF01398_PF16450	3.77198	0	0
PF01398_PF18098	2.8558	0	0
PF01399_PF01399	6.95668	0	0
PF01399_PF03399	8.61569	0	0
PF01399_PF10255	5.66105	0	0
PF01399_PF10602	3.14638	0	0
PF01400_PF00031	5.34119	0	0
PF01401_PF09408	6.01662	0	0
PF01403_PF00089	6.7196	0	0
PF01403_PF01403	6.50185	0	0
PF01403_PF07686	5.09856	1	0
PF01403_PF12920	4.07821	0	0
PF01404_PF02489	4.73356	0	0
PF01404_PF07686	5.19796	1	0
PF01404_PF11108	4.71845	0	0
PF01409_PF17759	13.3323	0	0
PF01410_PF00431	3.66219	0	0
PF01412_PF00498	2.68111	0	0
PF01413_PF01413	9.47188	0	0
PF01414_PF07645	4.2022	0	0
PF01414_PF07686	4.29515	1	0
PF01415_PF00041	3.31337	0	0
PF01417_PF05008	3.40526	0	0
PF01419_PF01419	2.76321	0	0
PF01420_PF02384	3.53622	0	0
PF01420_PF08684	4.7279	0	0
PF01421_PF07686	4.05081	1	0
PF01423_PF01423	7.70591	0	0
PF01423_PF03194	3.93907	0	0
PF01423_PF03517	5.79812	0	0
PF01423_PF04112	6.03686	0	0
PF01423_PF04938	5.53321	0	0
PF01423_PF05391	2.43533	0	0
PF01423_PF06220	3.73201	0	0
PF01423_PF09770	1.62157	0	0
PF01423_PF12134	3.17083	0	0
PF01423_PF12220	6.54159	0	0
PF01423_PF16837	2.16613	0	0
PF01423_PF16842	2.2163	0	0
PF01425_PF00152	2.71189	0	0
PF01425_PF02637	3.6997	0	0
PF01425_PF02686	10.2289	0	0
PF01425_PF02934	7.53224	0	0
PF01425_PF13318	9.02606	0	0
PF01426_PF00125	3.33661	0	0
PF01426_PF11603	4.82241	0	0
PF01426_PF12436	5.63372	0	0
PF01426_PF15511	3.50629	0	0
PF01429_PF00249	1.39908	0	0
PF01433_PF02202	3.71905	0	0
PF01442_PF00452	7.83147	0	0
PF01447_PF01826	2.98753	0	0
PF01448_PF00850	7.81592	0	0
PF01451_PF00085	2.82412	0	0
PF01454_PF07574	7.80529	0	0
PF01455_PF01924	5.73621	0	0
PF01458_PF01458	6.64407	0	0
PF01459_PF04281	5.49876	0	0
PF01459_PF08038	7.29122	0	0
PF01459_PF10642	5.74455	0	0
PF01459_PF15184	5.52098	0	0
PF01459_PF17112	6.63815	0	0
PF01462_PF00062	1.96944	0	0
PF01462_PF00092	4.8751	0	0
PF01462_PF02191	3.64034	0	0
PF01462_PF13855	2.36826	0	0
PF01463_PF02191	4.26011	0	0
PF01466_PF00172	2.09978	0	0
PF01472_PF04925	3.1121	0	0
PF01473_PF07686	0.517285	1	0
PF01476_PF07686	3.24897	1	0
PF01477_PF00021	5.13085	0	0
PF01479_PF08662	0	0	0
PF01483_PF07686	5.03732	1	0
PF01485_PF00240	6.12566	0	0
PF01485_PF07686	4.87397	1	0
PF01490_PF07686	3.9488	1	0
PF01491_PF01592	6.69158	0	0
PF01496_PF01991	2.47314	0	1
PF01496_PF01992	6.01437	0	0
PF01497_PF07686	5.72206	1	0
PF01499_PF03327	3.59132	0	0
PF01507_PF00085	3.12335	0	0
PF01510_PF00940	5.59315	0	0
PF01510_PF14700	2.11461	0	0
PF01512_PF04800	2.70726	0	0
PF01512_PF13459	2.30277	0	0
PF01512_PF13510	1.52632	0	0
PF01512_PF15880	6.91343	0	0
PF01523_PF01523	7.42049	0	0
PF01534_PF00503	2.9925	0	0
PF01534_PF07686	5.83318	1	0
PF01537_PF07686	1.98261	1	0
PF01541_PF09494	2.27111	0	0
PF01543_PF07686	4.60921	1	0
PF01547_PF00400	3.01884	0	0
PF01547_PF01547	3.36171	0	0
PF01551_PF01551	5.86539	0	0
PF01551_PF12685	2.58793	0	0
PF01555_PF04851	4.41465	0	0
PF01556_PF04712	2.30561	0	0
PF01558_PF01855	6.0531	0	0
PF01558_PF02775	3.58163	0	0
PF01560_PF07686	6.91855	1	0
PF01561_PF07686	4.31635	1	0
PF01563_PF07654	0	0	0
PF01563_PF07686	0	1	0
PF01565_PF10200	1.6071	0	0
PF01566_PF07686	1.96391	1	0
PF01568_PF00355	2.71992	0	0
PF01568_PF03892	6.16514	0	0
[truncated: 3,725 more rows]
