# Supplementary material for: Generation of a high confidence set of domain–domain interface types to guide protein complex structure predictions by AlphaFold
Source: Bioinformatics. 2024 Aug 22;40(8):btae482. doi: 10.1093/bioinformatics/btae482 (PMC11361816; doi:10.1093/bioinformatics/btae482)
Supplement: btae482_Supplementary_Data [file btae482_supplementary_data.zip › S4_model_parameters.xlsx]

## Sheet: Legend
Model_parameters
Parameters of the full, reduced, and minimal models for predicting DDI type approval using the manual curation dataset for training.
Header Legend
Model	Full: Includes all features determined to be useful for modelling, redundant variables were sorted out by correlation analysis; Reduced: Includes features selected by backwards stepwise feature selection; Minimal: Only includes 3did z-score as a feature
Coefficient	Parameters from the logistic models.
Estimate	Maximum likelihood estimators for the parameters from the logistic models.
Standard error	Variability of the maximum likelihood estimators from the model.
OR (95% CI)	OR: estimated odds ratio (fold change in the odds of approval vs the odds of non-approval for every unit change in the corresponding feature); CI: confidence interval
p value	p value for the null hypothesis test that the corresponding parameter is equal to zero.

## Sheet: Model_parameters
Model	Coefficient	Estimate	Standard error	OR (95% CI)	p value
Full	Intercept	-31.88	6850	-	0.996
Full	n interchain structures	-0.04	0.04	9.58 (0.08, 1.04)	0.999
Full	n intrachain structures	0.1	82.81	1.10 (0.00, Inf)	0.999
Full	3did z-score	0.7	0.31	2.01 (1.90, 3.73)	0.026
Full	Fraction structures interchain	31.89	6850	Inf (0, Inf)	0.996
Full	Minimal sequence identity in cluster	-0.001	0.01	0.10 (0.09, 1.02)	0.902
Full	AF2 model confidence	-2.38	1.86	0.09 (0.002, 3.51)	0.2
Full	AF2 DockQ	4.12	1.78	61.38 (1.86, 2025.22)	0.021
Full	Average IUPred interface full sequence	-6.28	3.376	0.002 (0.00, 1.40)	0.063
Reduced	Intercept	-0.98	1.2	-	0.413
Reduced	3did z-score	0.62	0.29	1.87 (1.05 - 3.32)	0.034
Reduced	DockQ	3.01	1.39	20.33 (1.33 - 310.60)	0.03
Reduced	Average IUPred	-6.39	3.16	0.002 (0.00 - 0.83)	0.043
Minimal	Intercept	-2.95	0.98	-	0.002
Minimal	3did z-score	0.97	0.27	2.64 (1.55 - 4.52)	<0.001
