# Supplementary material for: Generation of a high confidence set of domain–domain interface types to guide protein complex structure predictions by AlphaFold
Source: Bioinformatics. 2024 Aug 22;40(8):btae482. doi: 10.1093/bioinformatics/btae482 (PMC11361816; doi:10.1093/bioinformatics/btae482)
Supplement: btae482_Supplementary_Data [file btae482_supplementary_data.zip › S1_DDI_manual_curation_set.xlsx]

## Sheet: Legend
Manual_curation_set
Manually curated random sample of 80 DDI types from the 3did Database that are found in at least one PDB structure as an interchain interface between different proteins along with curation steps of every curated interface.
Header legend
DDI_type	Pfam-Pfam combination of the domains forming the DDI type
PDB_ID	PDB ID of the respective structure exhibiting an interface formed by the DDI type's domains that was manually curated (The two interfaces exhibiting the highest 3did score were curated at most per DDI type)
Publication_approved	1: Publication described the respective DDI as an interface for a protein-protein interaction; 0: Publication either did not describe the interface or provides evidence for the DDI to be a biproduct of structure determination
Publication_journal_year	Journal and year the study was published in producing the respective 3D structure
ProtCID_cluster	1: There is an available ProtCID cluster for the Pfam-Pfam combination forming the DDI type; 0: There is no ProtCID cluster available for the Pfam-Pfam combination
ProtCID_cluster_with_PDB_ID	1: There is an available ProtCID cluster for the Pfam-Pfam combination forming the DDI type that inlcudes the structure with the curated interface ; 0: There is no ProtCID cluster available for the Pfam-Pfam combination including the structure with the curated interface
ProtCID_cluster_approved	1: There is an available ProtCID cluster for the Pfam-Pfam combination forming the DDI type that inlcudes the structure with the curated interface that has at least five crystal forms and a minimal sequence identity of the included proteins of at most 80%; 0: There is no ProtCID cluster available for the Pfam-Pfam combination including the structure with the curated interface that meets the previ…
DDI_approved	Evaluation of the DDI type based on all resources used for manual curation (1 for high confidence interfaces; 0 for all candidates lacking evidence for their ability to mediate PPIs)
Comments	Details of the information obtained by assessment of the interface with PyMOL, the related publication and ProtCID data and reasoning for final evaluation of the DDI type
Non-approved_category	Classification of non-approved DDI types based on the reason of non-approval as a high-confidence interface type

## Sheet: Manual_curation_set
DDI_type	PDB_ID	Publication_approved	Publication_journal_year	ProtCID_cluster	ProtCID_cluster_with_PDB_ID	ProtCID_cluster_approved	DDI_approved	Comments	Non-approved_category
PF11931_PF04037	6g90	0	Nature, 2018	0			1	Only one supporting 3D structure was present for the DDI type exhibiting an interchain interface with a score of 1.98 and a z-score of 2.06. The study investigated the structural assembly of the early-stage spliceosome. They described new structural characteristics for LUC7 like factor and for TIA-1, and also described subunits as well as their domain interactions essential for the complex format…
PF00059_PF00041	1tdq	1	Structure, 2004	0			1	Only one supporting structure was present in 3did exhibiting an interchain interface (score 11.44, z-score 4.14). The study investigated the interaction between rat aggrecan CLD in a Ca2-dependent complex with fibronectin type III repeats 3–5 of rat tenascin-R as an example for direct Ca2-dependent protein-protein interaction of a Lectin_C domain. They described the interface between the Lectin_C…
PF00023_PF07686	4nik	0	Journal Molecular Biology, 2014	0			0	Only one supporting structure was present in 3did exhibiting an interchain interface (score 1.25, z-score 1.81). The authors of the study compiled and analyzed a collection of antibody/antigen complexes and further used phage display to understand the restricted diversity of antigen binding residues of antibodies. They report that the structure determined is the one of a synthetic antibody and it…	Synthetic construct
PF12894_PF00270	3fmp	0	PNAS, 2009	0			0	Only one supporting 3D structure for the DDI type was shown, that exhibited interchain evidence (score = -0.18, z-score= -0.62). The study aimed to investigate the structural architecture of the Nup214-Ddx19 complex (nucleoporine and its recruitment factor). Their investigations were restricted to the complex itself and it was never mentioned that the complex forms oligomers of higher degrees, wh…	Crystal contact
PF06991_PF08082	7aav	0	Science, 2020	0			1	Only one supporting CS was present for the DDI type, with a relatively low interchain score (3.23), z-score(2.73). The abstract didn't mention any of the domains or their interaction, while the study described the PF08082 domain and a protein carrying PF06991 it didn't report any interaction between them. They described some interactions of other domains though, but mainly those who had an impact…
PF01585_PF07717	6sh6	0	PNAS, 2020	1	1	0	0	Only one supporting CS was present for the DDI type displaying a low score (1.05) and z-score (0.87). The abstract as well as the publication describe both domains as the study intended to investigate the binding characteristics and interfaces of DEAH-helicase/ G-Patch protein complex. They described the binding interface and its functional relevance in detail, that did involve only the PF01585 G…	Minimal contact
PF00010_PF02344	6g6l	0	Biochemistry, 2019	1	1	0	0	2 out of 6 supporting structures in 3did showed an interchain interface with rather low scores (3.3, 0.5) and z-scores (3.27, 1.41). The study investigated the structural characteristics of the MYC:MAX heterodimer in the absence of bound DNA. They mentioned both domains (PF00010 HLH in MAX and PF02344 Myc-LZ in MYC) but the interaction between the domains was never described. The introduction gav…	Crystal contact
PF00010_PF02344	1nkp	0	Cell, 2003	1	1	0	0	Second structure checked for PF00010_PF02344. The study investigates the structural architecture and characteristics of the heterodimeric transcription factors Myc-Max and Mad-Max. They describe a C-terminal basic-helix-loop- helix-leucine zipper (bHLHZ) segment in the Myc protein, that are recognized as the HLH domain PF00010 and the Myc-LZ PF02344 domain, and the PF00010 domain is also in the f…	Crystal contact
PF00226_PF00160	7jtk	0	Nature Structural & Molecular Biology, 2021	0			0	Only one supporting CS available that showed interchain evidence but showed only low to medium score (2.05) and z-score (2.23). The abstract lacked both domain names, while results section mentioned one Pfam domain name and a related protein of the other domain, but never in terms of an interaction between them. It was only referred to them having a special function for the ciliary functionality.…	Minimal contact
PF01315_PF01799	1n5w	0	PNAS, 2002	1	1	1	0	29 out of 75 supporting structures detected by 3did showed an interchain interface with medium to low scores (2.08-3.49) and z-score (1.97-3.02). The study was about a eubacterial CO dehydrogenase but focused nearly exclusively on the chemical characterization of the active site as well as the assessment of the enzymatic function. The structural organization seemed to be already described previou…	Minimal contact
PF01315_PF01799	1zxi	0	Journal Biology Inorganic Chemistry, 2005	1	1	1	0	Second structure checked for PF01315_PF01799. The study was from the same authors as the one from the first structure checked. They investigated the same bacterial enzyme, and also focused on further chemical characterization of the active site, while they didn't investigate the PPIs of the dimer of heterotetramers. The structure closely resembled the last one and reproduced the contact in betwee…	Minimal contact
PF07724_PF00227	1g4b	1	Structure, 2001	1	1	0	1	13 out of 13 supporting structures showed an interchain interface with variable scores (1.16-8.22) and z-scores (1.55-4.14). The study investigated the structural organization of the bacterial HslVU Peptidase–ATPase complex and described its stoichiometry and interfaces relevant for the complex and also looked into the functional effects of the binding between HsIU and HsIV subunits. They note th…
PF17820_PF16523	3l4f	0	Journal of Molecular Biology, 2010	0			0	Only one structure supporting the DDI type (score=3.24, z-score= 2.34). The study investigated the 'structural basis for asymmetric association of the βPIX coiled coil and shank PDZ' domain. A trimer of βPIX and Shank were described to form a tetrameric complex functioning in protein scaffolding. Thereby, Shank carries the PDZ PF17820 domain and βPIX carries the betaPIX coiled coil PF16523 domain…	Non-folded HMM
PF18773_PF00071	2x19	1	Molecular Cell, 2010	1	1	0	1	Only one supporting CS was present for the DDI type, exhibiting an interchain interface with a medium score (3.64) and z-score (2.84). The study aimed to investigate the nuclear import mechanism of the exon junction complex (EJC) that is mediated by Importin 13 as well as the regulator RanGTP. Thereby, the importin binds its substrates outside of the nucleus in absence of RanGTP and imports them …
PF04739_PF16579	2v92	0	Nature, 2007	1	1	1	1	45 out of 45 supporting CS showed interchain interfaces with high scores (10.45-37.52) and z-scores (4.67-8.96). The study investigated the 'structural basis for AMP binding to mammalian AMP-activated protein kinase', that is a heterotrimer formed of AMPK alpha, beta and gamma subunits. Even though they focus on competing AMP and ATP binding to the gamma subunit, they state in the introduction th…
PF09291_PF07686	6fur	0	Frontiers Immunology, 2018	1	1	1	0	11 out of 146 supporting 3D structures exhibited interchain interfaces with scores -0.06-5 and z-scores 0.53-3.27. The study investigated the structural flexibility of T-cell receptors by combining multiple crystal structures for different receptor types. They didn't analyze potential protein-protein or domain-domain interactions and generally aimed to derive a structure allowing to observe struc…	Crystal contact
PF09291_PF07686	3vxq	0	Scientific Records, 2013	1	0		0	Second structure checked for PF09291_PF07686. The study was investigating the structural differences of a mutated CTL (cytotoxic T leukozytes) epitope before and after TCR docking. They didn't look into DDIs or PPIs and never mentioned the domains or their interaction. The structure also showed two TCR complexes, with the interface again in between two subunits of the same type. ProtCID showed no…	Crystal contact
PF09291_PF07686	6rpb	0	The Journal of Immunology, 2020	1	0	1	0	Third structure checked for PF09291_PF07686. The study investigated the T-cell receptor binding specificity for antigens and therefore also produced multiple crystal structures to elucidate the different binding mechanisms between the receptors and the pHLA complex presenting the peptide. They never aimed to look into interactions relevant for the complex formation, but they specifically mention …	Crystal contact
PF04824_PF02463	1w1w	1	Molecular Cell, 2004	0			1	In the database there were 7 CS supporting the DDI type (all with scores ≥ 7 , z-scores ≥ 3.5) and only with interchain evidence. The study investigated the 'structure and stability of the intra-cohesin complex interaction between the subunits Smc1 and Scc1 (kleisin). 3did detected the interface to be in between the Rad21_Rec8 PF04824 domain in the Scc1 subunit and the Smc1 subunit carrying the S…
PF00137_PF07850	6vqg	0	Science, 2020	1	1	0	1	12 out of 12 supporting structures exhibited interchain interfaces with scores of 6.79-9.03 and z-scores (3.37-4.32). The crystallized structure is a big vacuolar-type ATPase that uses energy to pump proton. The domain sits inside a proton pump and extensive intermolecular contacts have been detected between the domains. However, the only cluster in ProtCID involves only crystal structures from t…
PF07525_PF03931	3zkj	1	Journal of Molecular Biology, 2013	1	1	1	1	12 out of 12 supporting structures show an interchain interface with scores (3.53-4.84) and z-scores (2.25-2.82). The study investigated the complex formed by the Cullin–RING E3 ligase Cul5 and its adaptor protein in this case the (SOCS)-box-containing ankyrin repeat protein (ASB9) that assemble with Elongin B/C. They described the interfaces of the complex as they were especially interested in t…
PF00089_PF00095	1fle	0	Biochemistry, 1996	1	1	1	1	3 out of 3 CS in the database showed only interchain evidence with scores ≥ 8 and z-scores > 3.7, we inspected the one with the highest score.The abstract and results section did not mention any of the domais, only elafin was mentioned as a protein that contains the PF00095 domain. The CS showed the interface between the two domains with positive/ negative charged sidechains and hydrophobic inter…
PF00149_PF00595	3egg	0	Nature Structural & Molecular Biology, 2010	1	1	0	0	3 of 3 CS in the database showed only interchain evidence with scores (2.76-3.43) and z-scores (2.82-3.23). The abstract didn't mention any of the domains, while the results section mentions one (PF00595), but not in terms of a DDI. They describe a catalytic region of the investigated enzyme complex, that should be identical with the PF00149 domain, but even in this case there is no interaction b…	Crystal contact
PF12026_PF00617	3t6g	1	Nature Structural & Molecular Biology, 2011	0			1	Only one supporting CS was reported for the DDI type displaying interchain evidence (score > 12; z-score >5). The study describes the NSP3 protein carrying the RasGEF domain PF00617 interacting with the prototypical Cas family member p130Cas carrying the Cas_C domain PF12026. The domains were both not fully crystallized; the PF00617 domain didn't seem to have any interaction with the other domain…
PF07654_PF13855	6ka7			0			0	Only one supporting CS for the DDI type, that showed interchain evidence (score = 4,51); z-score= 3.12). No abstract or publication were available, as the paper is still to be published. In another study from the same group, they describe how they made an artificial LRR domain (termed repebody) in an attempt to develop them as strong binders to specific proteins, like antibodies do, but being eas…	Synthetic construct
PF09781_PF09782	6g2j	0	Nature Structural & Molecular Biology, 2018	1	1	1	0	30 out of 30 supporting CS showed interchain evidence (scores ≤ 4.15 ; z-scores ≤ 3.42). Neither the abstract nor the publication mentioned any of the domains, only the NADH:ubiquinone oxidoreductase was mentioned as a related protein. As the publication did mention other NDUF domains as well as it provided information about their interactions and possible functions for the investigated complex, …	Crystal contact
PF09781_PF09782	6zka	0	Science, 2020	1	1	1	0	Second structure checked for PF09781_PF09782. The study investigated the energy conversion from NADH to the electron carrier quinone across spatial separation of the reaction steps necessary. As they focused on structural changes of the part of the complex where the transfer occurs (in the region of the PA arm, membrane domain), they never investigated PPIs in the remaining parts of the complex. …	Crystal contact
PF14978_PF00327	5ool	0	Nature Structural & Molecular Biology, 2017	1	1	1	1	3 out of 3 CS showed interchain evidence with scores ≥ 4.61 and z-scores ≥ 3.16. Neither abstract nor publication mentioned the domain names or an interaction between the two of them; so that text mining wouldn't have been successful here. The publication focuses rather on the protein level of the analysis of the mitoribosomal large subunit, even though there are some domains mentioned as well. B…
PF12162_PF02135	2ka6	1	The EMBO Journal, 2009	0			1	Only one supporting CS was present for the DDI type that showed interchain evidence (score > 11; z-score > 4.7). The publication focused on exploring and describing the interaction of “TAZ1 and TAZ2 domains in complex with the transactivation domains (TADs) of signal transducer and activator of transcription 2 (STAT2) and STAT1”. Thereby, TAZ1 is overlapping greatly with the zf-TAZ domain PF02135…
PF01728_PF00400	6jp6	0	Nucleic Acids Research, 2019	0			0	2 out of 2 supporting CS in the database showed interchain evidence (scores < 4; z-scores <= 3.46). The publication describes both of the domains of the current DDI type, but did never discovers any interaction between the two of them; an interaction between the WD40 domain PF00400 and another region in the AS sequence of Trm7 (chain B) is mentioned, that is explained to have an essential functio…	Crystal contact
PF13646_PF08375	5l4k	0	PNAS, 2016	0			0	Only one supporting CS was present that showed interchain evidence with the score being 2.64 and the z-score being 2.53. The publication didn't mention an interaction between both domains, even though the structural characteristics of the investigated 26S proteasome lid-complex were described in detail. The CS showed only a small interface with few electrostatic and hydrophobic interactions being…	Minimal contact
PF00244_PF01161	3axy	1	Nature, 2011	0			1	Only one supporting CS was present for the current DDI type that showed interchain evidence (score: 10.61; z-score= 4.87). The publication investigated 14-3-3 proteins act as intracellular receptors for rice Hd3a florigen. They described the PF00244 14-3-3 domain (referring to a specific 14-3-3 protein in higher plants), but the other domain PBP PF01161 as well as an interaction between the domai…
PF10208_PF00012	6h9u	1	Nature Communications, 2019	0			1	2 out of 2 supporting CS showed interchain evidence (scores 7.74, 9.46; z-scores 4.03, 4.86). The publication mentioned one of both domains or rather its related protein (PF00012 or HSP70 does not differ from the protein name HSP70) and also a related protein for the other domain (MANF). They describe an interaction between regions corresponding to parts of the Pfam domains, too. Thus, both of th…
PF05997_PF01778	6c0f	0	Nature, 2018	1	0	0	1	2 out of 2 supporting CS displayed interchain evidence with high scores (>5.2). Neither abstract nor publication mentioned any of the domains, but rather focused on investigating PPIs of the investigated premature 60s ribosomal su in terms of identifying possible assembly factors. The only domains that were described in detail were the RNA domains of the premature subunit. The sequence of PF05997…
PF00514_PF00104	3tx7	1	PNAS, 2012	0			1	Only one supporting CS for the DDI type; displayed interchain interaction (score = 2.4). The publication mentions both domains, referring to them with names differing from their Pfam IDs or names, and also described their interaction as they sought to elucidate the interaction interface of beta-catenin (PF00514) with nuclear receptors (NR/ PF00104). The PF00104 showed multiple gaps in the sequenc…
PF11413_PF01847	6gfx	0	Journal of the American Chemical Society, 2018	1	1	0	0	8 out of 8 CS showed interchain evidence (Scores ≥ 8.27 - ≤14.7). The publication described both domains, but always in terms of their related proteins and never described a domain-domain interaction. They rather focused on the chemical selectivity of the VHL protein in binding HIF1 peptides with modified proline residues. In terms of the DDI type's ability to actually mediate PPIs, the publicati…	Non-folded HMM
PF11413_PF01847	4ajy	0	Chemistry & Biology 2012	1	1	0	0	Second structure checked for PF11413_PF01847. The study investigated the potential of Fragment-Based Lead Discovery for discovering peptide inhibitors for therapeutic target that they designed after HIF-1. They crystallized the target von-Hippel-Lindau protein together with a peptide of HIF-1 for comparison. This structure shows the DDI detected by 3did. The study describes the known interaction …	Non-folded HMM
PF16004_PF00400	6id0	0	Cell Research, 2019	1	1	1	0	10 out of 10 supporting CS displayed interchain evidence with variable scores (0-9.03). The abstract didn't mention any of the domains or an interaction between the two of them. The publication mentions the PF00400 WD40 domain and also described some of its interactions but never the current DDI. The publication focused on investigating the spliceosome complex as a whole but also included some de…	Non-folded HMM
PF16004_PF00400	6zym	0	Molecular Cell, 2020	1	1	1	0	Second structure checked for PF16004_PF00400. The study investigated the structural architecture of the spliceosome and focused on metazoan-specific subunits and their functions in the HC complex. They described the domains and interactions of the metazoan-specific subunits in detail and also mentioned a WD40 domain PF00400 but the domain in question was in a conserved subunit. Therefore, the stu…	Non-folded HMM
PF00890_PF13085	1l0v	0	The Journal of Biological Chemistry, 2002	1	1	1	1	77 out of 77 supporting CS displayed interchain evidence with the most scores being exceptionally high for interchain interactions (scores 8.62-20.79). The publication didn’t mention any of the domains or an interaction between them, as the study rather focused on the investigation of the functional differences between both quinone binding sites of the quinol-fumarate reductase. Both domains were…
PF04729_PF15511	5c3i	0	Protein & Cell, 2015	0			0	10 out of 10 supporting CS showed interchain evidence with rather low scores (1.12-3.36). The publication didn't mention any of the domains referring to them with their Pfam names or IDs. The PF04729 ASF1_hist_chap domain was described and also investigated for its interactions with the histone complex H3-H4 the study focused on, but the second domain was never mentioned. The interaction of PF047…	Minimal contact
PF04729_PF15511	5zbb	0	Cell, 2018	0			0	Second structure checked for PF04729_PF15511. The study aimed to investigate the structural architecture of the Rtt109-Asf1-H3-H4 complex. They described interactions within the complex in details and also referred to the potential interaction between Asf1 harboring PF04729 and H4 harboring PF15511. They stated that the C-terminal tail of H4 is paired in an antiparallel way to the C-terminal stra…	Minimal contact
PF06400_PF00057	2fyl	1	Journal of Molecular Biology, 2006	0			1	Only one supporting CS was present in the database that displayed interchain evidence (score 6.94). The study investigated the binding site structure of one LRP-RAP complex and mentioned the interaction between the PF06400 Alpha-2-MRAP_N domain and a module of complement type repeats in the protein carrying the PF00057 Ldl_recept_a domain. Both domains were not fully crystallized, as the publicat…
PF05064_PF13874	5c3l	1	Science, 2015	1	1	0	1	3 out of 3 supporting CS showed interchain evidence with unusually high scores (28.2-48). The study didn't mention any of the domains or an interface between them but related proteins harboring both domains and speaks of a trimerization interface of 3 proteins contributing to the Nup62.Nup58.Nup54 nucleoporin complex that was studied. The publication doesn't mention the specific interface or the …
PF14447_PF00179	3zni	0	Nature Structural and Molecular Biology, 2013	1	1	0	1	5 out of 5 supporting CS displayed interchain evidence (scores 5.2-8.29). The publication described the PF14447 Prok-RING_4 domain but referring to it with another name than its Pfam ID or name, the PF00179 UQ_con domain or an interaction between them is never mentioned, though. They rather focused on the mechanistic characteristics of the PF14447 domain in ubiquitin binding. Both domains were fu…
PF10477_PF00271	5anr	1	Cell Reports, 2015	0			1	Only one supporting CS was present for the DDI type displaying interchain evidence (score 9.06). The study mentions proteins known to have the domains of the DDI type and does also describes a domain that is noted to reside within of the PF10477 domain, but never mentions the Pfam names or IDs of the DDI type itself or an interaction between them. The publication did also mention a domain that wa…
PF00858_PF00087	7cft	1	eLife, 2020	0			1	Only one supporting CS was present for the DDI type, displaying interchain evidence with a high score (15.06). The study investigated the binding mechanism of a snake toxin peptide to human acid-sensing ion channels and described their binding interface. Contacting residues in the studied human ion channel were positioned within the area of the PF00858 domain. Some of the contacting residues of P…
PF00595_PF00071	1nf3	0	The EMBO Journal, 2003	0			0	Only one supporting CS was present for the DDI type with a relatively low score (3.25). Both domains were fully crystallized. The study specifically investigated the interaction between Par6 and GTPase Cdc42, that play a role in cell polarization in another multi-subunit complex. Par6 was described to carry a semi-CRIB motif as well as a PDZ domain PF00595, that were both required for binding Cdc…	Minimal contact
PF01496_PF01991	6qum	0	Science, 2019	1	0		0	Only one supporting CS was shown for the DDI type, displaying interchain evidence but a rather low score (2.25). The publication focused rather on the structural investigation of V-ATPases. There were some domains mentioned, but never the ones of the DDI type and never related to the relevant subunits harboring the domains. Both domains were fully crystallized. The CS didn't show much of an inter…	Minimal contact
PF03962_PF07106	4y66	1	Nucleic Acids Research, 2015	0			1	Only one supporting CS was reported, displaying interchain evidence (score 6.64). The publication mentioned the domains, even though they didn't refer to them with their Pfam IDs or names. The study reported a winged helix domain for each of the subunits forming the investigated heterodimer and didn't specify them anymore, while Pfam annotates them as two different domains. The publication also d…
PF04718_PF05405	6tt7		Nature Structural and Molecular Biology, 2020	1	1	1	1	9 out of 9 supporting CS displayed interchain evidence (scores 2.59-10.91). The abstract didn't mention any of the domains or an interaction between them. The abstract mentioned inter-subunit contacts they investigated for the studied ATP synthase, so it can't be ruled out there could be more valuable information in it. I couldn't inspect the results section as the paper was not available to down…
PF04718_PF05405	6zbb	0	PNAS, 2020	1	1	1	1	The publication doesn't mention the domains or their interaction. The abstract mentions a connection between the two subunits harboring the domains, but the publication doesn't go into more detail about the interaction. The study focuses on the investigation of the structure of the bovine ATP synthetase but doesn't focus on PPIs too much and rather describes the structure of the complex and the c…
PF00289_PF02436	5vyw	1	PNAS, 2017	1	1	1	1	All 15 supporting CS showed interchain evidence (scores 3.51-7.68). The abstract mentioned none of both Pfam domains, but described the domains of the investigated pyruvate carboxylase and mentioned a biotin carboxylase and a PC tetramerization domain that seemed to be overlapping with the Pfam domains in the later checkup. The results mentioned an interaction between the regions of the two descr…
PF00023_PF09067	6moh	0	Science, 2019	0			0	2 out of 2 supporting CS showed interchain evidence with low scores (1.53). Both structures came from the same study. The abstract mentions domain related proteins and notes that they crystallized a synthetic DARPin protein that harbors the Ankyrin repeat domain PF00023. Based on this statement, it is not likely that the current DDI type plays a role in physiological PPIs, as it was only reported…	Synthetic construct
PF17838_PF00071	3kz1	1	Journal of Biological Chemistry, 2010	1	1	0	1	9 out of 9 supporting CS displayed interchain evidence with variable scores (1.25-14.92). The abstract mentioned the PF17838 domain and its interaction with a structural switch element that was later shown to be positioned inside of the PF00071 Ras domain. The results showed the sequences of the contacting parts of the proteins, and they described the interaction in more detail, too. The PF17838 …
PF00019_PF00041	4ui2	0	Nature Structural and Molecular Biology, 2015	0			0	Only 1 supporting CS was present for the DDI type that displayed interchain evidence (Score 4.56). The abstract didn't mention any of the domains or an interaction between them but did mention a protein harboring PF00041. The publication mentioned the PF00041 domain and the interaction to a protein harboring PF00019. As the study was all about the protein interactions of the investigated complex,…	Crystal contact
PF11831_PF08231	6id1	0	Cell Research, 2019	0			0	3 out of 3 supporting CS showed interchain evidence with relatively low Scores (3.46-3.73). All supporting 3D structures arose from the same study. The abstract as well as the publication didn't mention any of the domains or their interaction, even though they did report various interactions while investigating the structure of late phase spliceosome complexes. Only a small part of the PF11831 do…	Wrong annotation
PF05676_PF05821	6zr2	0	Nature Communications, 2020	1	1	1	1	34 out of 34 supporting CS displayed interchain evidence with variable but rather high scores (5.72-16.24). The study was about the structure of an inhibitor-bound NADH:ubiquinone oxidoreductase complex, but neither the abstract nor the publication mentioned any of the both domains or an interaction between them, even though the study referred to another NDUF-NDUF interface but never in terms of …
PF13202_PF04832	5gqq	1	The Journal of Biological Chemistry, 2016	0			1	1 out of 1 supporting CS displayed interchain evidence (high score 7.15, z-score 4.24). The abstract does only mention the complex of interacting proteins harboring the domains, the results section describes the interaction in detail, but not referring to it as an domain-domain interaction. They describe one residue of each interaction partner as important for the interface (EF-hand_5: W57; SOUL:…
PF15985_PF10175	6d6q	1	Cell, 2018	1	1	1	1	3 out of 3 supporting CS showed interchain evidence, two with similar IDs (from the same study) showed high scores > 12 and z-scores > 5, while the third entry only had a low score and z-score (both < 1). The abstract doesn't mention any domain specific interactions but does mention some interactions between different subunits of the studied exosome and the Mtr4 helicase. The publication states t…
PF07417_PF00140	6omf	1	PNAS, 2019	1	1	0	1	2 out of 2 supporting CS showed interchain evidence, both exhibiting rather high scores (4.98 and 10) and z-scores (around 2.9 and 4.3). The abstract mentioned the interaction of a bigger domain of a σ factor including the Sigma70_r1_2 domain and others (called σ2 domain after their annotation) and the Crl domain in Crl. The results section proved the interaction site to be at least partly betwee…
PF17292_PF08644	4khb	0	Nature, 2013	1	1	1	0	3 out of 3 supporting CS displayed interchain evidence (heterogenous but rather low scores 2 out of 3 <0.4, 1 > 2, z-score for 2 out 3 <1, 1 >2.4). The abstract mentioned the respective complex harboring the POB3_N and the SPT16 domains, but not specifically their interaction -> main finding was another interaction in between the complex and H2A/B histones. The results section mentioned the respe…	Minimal contact
PF17292_PF08644	6upk	0	Nature, 2019	1	1	1	0	Second structure checked for PF17292_PF08644. The study reported the structure of FACT bound to the nucleosome and also gave a detailed description of the domains in the FACT heterodimer and stated that the dimerization domains of SPT16 and SSRP1 are responsible for the formation of the heterodimer. As in the first study checked for the DDI type, the dimerization domain is overlapping with the PO…	Minimal contact
PF08644_PF03531	4khb	1	Nature, 2013	1	1	1	1	3 out of 3 supporting CS displayed interchain evidence with high scores (all > 7). The results section of the study described the two domains as part of the heterodimerization interface of the respective FACT heterodimer. The 3D structure showed that the two domains formed most of the extensive interface: The study annotated the POB3_N domain in a region spanning two Pfam domains, with one being …
PF02747_PF00752	1ul1	1	The EMBO Journal, 2004	0			1	Only one supporting CS was reported displaying an interchain interface: score =3.25, z-score > 3.2). The study investigated stoichiometry and mode of the binding between FEN1 to PCNA (FEN1 harboring XPG_N PF00752 and PCNA harboring PCNA_C PF02747). They described the interface between the proteins in detail, referring to the C-Terminal tail of FEN1 (not in the domain in question and also harborin…
PF03166_PF11409	1dev	1	Science, 2000	1	1	0	1	2 out of 2 supporting CS showed interchain interfaces with high scores (>13) and z-scores (>4). The study explored the binding between both domains MH2 PF03166 and SARA PF11409. The study describes their interaction and their importance for binding specificity etc. in detail and also treats the PF11409 as a domain, even though its only 85 AAs long and looked not very globular to me in the 3D stru…
PF00412_PF07686	4kfz	0	Scientific Reports, 2014	0			0	1 out of 1 supporting CS showed an interchain interface with a high score and z-score (19.38, 6.27027). The study described the interaction based on a designed anti-LMO2 single VH domain intracellular antibody fragment (referred to as VH#576) to interfere with LMO2 protein function. The designed antibody fragment carries the specific V-set domain PF07686, that binds to the LIM domain PF00412 in L…	Synthetic construct
PF12139_PF02910	2fja	0	ACS Publications, 2006	1	1	0	0	6 out of 6 supporting CS displayed interchain interfaces with similar scores (3.59-4.57) and z-scores (3.5-3.8). The two highest scoring structures had an identical score, I chose the one with higher z-score then. All the CS were related to one or rather two related studies that had the same authors. The study didn't focus on the protein-protein interactions within the studied APS reductase compl…	Crystal contact
PF12139_PF02910	1jnr	0	PNAS, 2002	1	1	0	0	Second structure checked for PF12139_PF02910. The interface in the CS looked really similar to the one in 2fja.The second study from the same authors focused more on the complex architecture and stated that the studied heterotetramer only forms due to buffer conditions during crystallography, while they suggested that it would only form a heterodimer within solution. Therefore, the interface visi…	Crystal contact
PF00454_PF00017	2y3a	1	Molecular Cell, 2011	1	0		1	1 out of 1 supporting CS showed an interchain interface with medium score and z-score (3.27:2.78). The study mentions the interface as a novel inhibitory interface between the respective SH2 domain PF00017 and the PI3_PI4_kinase domain in the PI3 kinase complex with the SH2 being in its regulatory subunit p85. It describes the residue-residue contacts that make up the interface in detail, while e…
PF09809_PF06984	5ool	0	Nature Structural and Molecular Biology, 2017	1	1	1	1	4 out of 4 supporting CS showed interchain interfaces with high scores >12 and z-scores > 4.9. The study didn't focus on protein-protein interactions on an interface level but was rather interested in identifying auxiliary proteins important for mitoribosome assembly. Therefore, neither abstract nor results section mentioned the interaction or any domains in detail. The structure showed an extens…
PF00009_PF01873	2d74	1	PNAS, 2006	1	1	0	1	11 out of 11 supporting CS showed interchain interfaces with variable scores and z-scores (3.88-9.54, 1.9-3.9). The study describes the interaction of the beta and gamma subunit of the studied translational initiation factor and mentions two interfaces, one being in between a domain annotated as HTH region in the gamma subunit that corresponds to the PF0009 GTP_EFTU domain and a domain annotated …
PF00675_PF02271	1pp9	0	Journal of Molecular Biology, 2005	1	1	1	1	35 out of 35 supporting Cs showed interchain interfaces with similar scores and z-scores (3.2-6.87, 3.4-4.3). The study didn't focus on protein-protein interactions within the studied mitochondrial bc1 complex but concentrated on elucidating the details of the binding of antimycin A and the following conformational changes. The CS showed a relatively small interface between the subunits 2 harbori…
PF05158_PF04801	6f40	1	Nature, 2018	0			1	3 out of 3 supporting CS displayed interchain interfaces with heterogenous scores (3.6-9.4) and z-scores (2.6-4.1). The study focused on elucidating the binding of Pol III to TFIIIB, that serves as transcription initiation factor and the effects of binding on the protein conformation. The interface in between two winged helix domains (WH domains) and an initiation/ termination loop is described, …
PF06857_PF16957	5vj1	1	Nature Communications, 2017	1	1	0	1	2 out of 2 supporting CS showed an interchain interface, both with high scores >11 and z-scores >5. The study aimed to elucidate the structure of the holoenzyme malonate decarboxylase and described the interactions forming the heterotetramer in detail. They described the interaction of subunit MdcA and MdcC, with the total subunits more or less matching the PF06857 and PF16957 domains. They descr…
PF00026_PF06394	1f34	1	Nature Structural Biology, 2000	0			1	1 out of 1 supporting CS showed an interchain interface with relatively low score and z-score (3.53, 2.66). The study focused on exactly the interaction mediated by the Asp PF00026 and Pepsin-I3 PF06394 domains, and also gave detailed information about the interacting residues. The interface detected by the study looked much bigger as they didn't stick to the Pfam domain annotations: While Pfam h…
PF02351_PF17812	6q2n	1	elife, 2019	1	1	1	1	7 out of 7 supporting CS showed interchain interfaces with low scores < 3 and z-scores <3. The study aimed to elucidate the structural basis for the activation of the receptor tyrosine kinase RET and looked into the structure of the complex with its coreceptor and the respective ligand. They described the interface in question but didn’t stick to the Pfam annotation of the RET_CLD3 domain PF17812…
PF00781_PF10171	7cgp	0	Cell Research, 2021	0			0	1 out of 1 supporting CS showed an interchain interface with rather low score and z-score (3.97, 2.73). The study (that was only a letter to the editors) aimed to elucidate the structural organization of the Tim22 complex. It described the interactions among the different subunits in detail and also mentioned a contact between the Tim29 subunit carrying the Tim29 PF10171 domain and the AGK subuni…	Minimal contact
PF01298_PF00405	3ve1	1	Nature Structural and Molecular Biology, 2012	1	1	1	1	1 out of 1 supporting CS showed an interchain interface with a rather high score and z-score (14.25, 5.38). The study aimed to elucidate the structural detail of the binding of TbpB (carrying PF01298) to human transferrin (carrying PF00405). They described the binding interface in detail and even gave a table of residues in the interface area that mostly matched the contacts found by 3did in betw…
PF12348_PF00091	6mzf	1	elife, 2018	1	1	1	1	3 out of 3 supporting CS showed interchain interfaces with medium to high scores (>5) and z-scores (>3). The study investigated the microtubuli-binding of XMAP215/Stu2/ Alp14 MT polymerases complexes or in more detail the recruitment of tubulin a/b heterodimers by Alp14. They describe the binding of tubulin (that is consisting of mainly the tubulin domain PF00091) to the TOG domains in Alp14 PF12…
PF02372_PF18707	4gs7	1	Nature Immunology, 2012	0			1	1 out of 1 supporting CS showed an interchain interface with medium score and z-score (4.69, 3.21). The study compared quaternary complexes including IL-15 and IL-2 regarding their structural and mechanistic characteristics and described the interface in question in detail when mentioning two distinct interfaces one of which was precisely the one detected by 3did. They also described contacting r…
PF00787_PF03643	5f0l	1	Cell, 2016	1	1	0	1	4 out of 4 supporting CS showed an interchain interface with rather low scores < 1.2 and z-scores < 1.9, while all of them seemed to originate from the same study. They investigated the mechanism of cargo recognition by the retromer complex (heterotrimer consisting of Vps26, Vps29 and Vps35). The structure they generated includes Vps26bound to Vps35 and a bound cargo SNX3, with Vps26 carrying the…
PF00571_PF07686	5g5x	0	Biochimica et Biophysica Acta, 2017	1	1	0	0	2 out of 2 supporting CS showed an interchain interface with rather high scores > 5 and medium z-scores > 2.5. The study was interested in the dimeric form of some S2P proteins and therefore crystallized them bound to a designed lama nanobody. The 3D structure showed the interface reported by 3did was between the V-set domain PF07686 of the nanobody and one of the CBS domains PF00571 in S2P. As t…	Synthetic construct
PF00004_PF10584	6epf	0	Cell, 2018	1	1	1	0	1 out of 1 supporting CS showed an interchain interface with medium score and z-score (3.28, 2.98). The study investigated disease-related poly-GA aggregates and the recruitment of 26S proteasomes to the aggregates. As they were primarily interested in studying the poly-GA aggregates, they didn't focus on DDIs within the identified proteasomes that seemed to be recruited to the aggregates. Thus, …	Non-folded HMM
PF04670_PF15454	6jwp	1	Science Advances, 2019	1	1	1	1	6 out of 6 supporting CS showed interchain interfaces with high scores (7.31-9.41) and z-scores (3.2-4.66). The study investigated the binding characteristics between the EGO ternary complex consisting of the gene products of Ego1-3 including the MEH1 protein and the Gtr1-Gtr2 heterodimer, as the EGO-TC is known to recruit the Gtr1-Gtr2 heterodimer to membranes. MEH1 carrying the LAMTOR domain wa…
PF12796_PF00412	3ixe	1	Journal of Structural Biology, 2010	1	1	0	1	5 out of 5 supporting CS showed interchain interfaces with high scores (7.14-13.37) and z-scores (3.88-5.26). The study investigated the structural basis for the competition of the LIM1 domains of PINCH1 and PINCH2 for the binding site at ILK's ankyrin repeat domain. The interface detected by 3did was exactly between the LIM PF00412 domain and the Ank_2 PF12796 domain. They did mention the domain…
PF07741_PF15963	6eu0	0	Nature, 2018	1	1	0	0	9 out of 9 supporting CS showed interchain interfaces with variable scores (2.53-7.73) and z-scores (2.54-4.34). The study investigated the Pre-Initiation complex of RNA polymerase III with the structure including the pol III bound to the TFIIIB complex and a DNA molecule. Even though the studied complex is a multi-subunit complex they also included some functional annotation about its structural…	Minimal contact
PF07741_PF15963	6cnf	0	Cell Discovery, 2018	1	1	0	0	Second structure checked for PF07741_PF15963. The study, even though it was not by the same authors or published in the same journal, was very similar to the one related to the first structure checked. They also aimed to elucidate the structural organization of the RNA pol III transcription machinery with the structure also including the RNA pol complex, the TFIIIB complex and a DNA molecule. The…	Minimal contact
PF07685_PF08245	6fqb	0	Nature Communications, 2018	0			0	3 out of 3 supporting CS showed interchain interfaces with high scores (5.74-8.04) and z-scores (3.53-4.02). The study investigated the structure of the essential peptidoglycan amidotransferase MurT/GatD complex and also provided a detailed description of the protein interactions forming the complex. The structure they generated included 4 complex es in the asymmetric unit, with the interface det…	Crystal contact
PF07685_PF08245	6gs2	0	Scientific Reports, 2018	0			0	Second structure checked for PF07685_PF08245. The study investigated the structure of the GatD/MurT complex in Staphylococcus aureus, while the complex of the first structure was from Streptococcus pneumonia. They describe that the subunits GatD and MurT were crystallized in different orientations to each other and that they used PISA and EPPIC servers to identify the physiologic interaction inte…	Crystal contact
PF07715_PF03544	2gsk	0	Science, 2006	0			0	1 out of 1 supporting CS showed an interchain interface with a rather low score (2.54) and z-score (2.29). The study aimed to investigate 'the molecular mechanism of TonB-dependent outer membrane active transport'. They generated the structure of the BtuB:TonB complex, with BtuB as a TonB-depending membrane transporter and TonB as the subunit of the inner membrane complex responsible to connect t…	Minimal contact
PF03723_PF00372	3wjm	0	Protein Science, 2014	1	1	1	0	8 out of 8 supporting CS showed an interchain interface with rather low scores (1.62-3.41) and z-scores (1.9-2.6). The study aimed to investigate the structural basis for the mechanism of Bombyx mori to utilize the AA storage proteins SP2 and 3 that form a heterohexamer consisting of three SP2-SP3 dimers. The DDI that 3did detected is in between the PF03723 Hemocyanin_C domain in the SP2 and the …	Minimal contact
PF03723_PF00372	3hhs	0	PNAS, 2009	1	1	1	0	Second structure checked for PF03723_PF00372. The study investigated the structural architecture of the prophenoloxidase heterodimer in Manduca sexta. While the orientation of the proteins and domains to each other was differing to the one in the 3wjm structure, the findings of the studies were really similar regarding their binding interface. The authors also annotated non-Pfam domains in both s…	Minimal contact
PF07650_PF08523	6zvh	0	elife, 2020	1	1	0	0	2 out of 2 supporting structures showed an interchain interface with medium scores (3.65-3.84) and z-scores (3.3-3.43) with both structures originating from the same study. They investigated the mechanistic response to ribosomal collisions. They identified EDF1 (human) and its homologue in yeast (Mbf1) to be recruited to those collided ribosomes and found a binding site at a conserved ribosomal v…	Non-folded HMM
