# Supplementary material for: Generation of a high confidence set of domain–domain interface types to guide protein complex structure predictions by AlphaFold
Source: Bioinformatics. 2024 Aug 22;40(8):btae482. doi: 10.1093/bioinformatics/btae482 (PMC11361816; doi:10.1093/bioinformatics/btae482)
Supplement: btae482_Supplementary_Data [file btae482_supplementary_data.zip › S3_ML_Training_Test_Data.xlsx]

## Sheet: Legend
ML_Training_Test_Data
Manually curated DDI types of the manual curation set along with the selected features for the Logistic Regression model.
Header legend
DDI type	Pfam-Pfam combination of the respective Pfam domains forming a DDI type (index, not used as a feature)
Num structures	Total number of structures in the PDB exhibiting a DDI type
Num interchain structures	Number of structures with an interchain interface in the PDB exhibiting a DDI type
Num intrachain structures	Number of structures with only intrachain interfaces in the PDB exhibiting a DDI type
3did score	Highest 3did score available for an interchain interface for a DDI type detected by 3did
3did z-score	3did z-score of the interchain interface for a DDI type with the highest 3did score detected by 3did
Num res-res contacts	Number of residue-residue contacts of the interchain interface for a DDI type with the highest 3did score detected by 3did
Fraction structures interchain	Percentage of structures with an interchain interface exhibiting a DDI type
HuRI z-score	z-score for the enrichment of coocurrence of domains in interacting protein pairs in the HuRI dataset compared to randomized networks
BioPlex z-score	z-score for the enrichment of coocurrence of domains in interacting protein pairs in the BioPlex dataset compared to randomized networks
Num crystal forms in ProtCID cluster	Maximum number of crystal forms available for a ProtCID cluster associated with the Pfam-Pfam combination forming a DDI type that includes the PDB structure with the interface with the highest 3did score
Min seq identity in ProtCID cluster	Minimum sequence identity available for proteins in a ProtCID cluster associated with the Pfam-Pfam combination forming a DDI type that includes the PDB structure with the interface with the highest 3did score
Num proteins in ProtCID cluster	Maximum number of different proteins in a ProtCID cluster associated with the Pfam-Pfam combination forming a DDI type that includes the PDB structure with the interface with the highest 3did score
Model confidence	Maximum AlphaFold2 Multimer model confidence available for the interface prediction performed with the domain-containing sequence fragments of the interface with the highest 3did score
DockQ	Maximum DockQ calculated for the models of the interface with the highest score in 3did based on the native structural template
Avg IUPred Iface full seq	Average IUpred2a score for the contacting residues within both domains forming a DDI type interface calculated based on the full protein sequences of the interacting proteins
Avg IUPred Iface cryst seq	Average IUpred2a score for the contacting residues within both domains forming a DDI type interface calculated based on the crystallized sequence fragments of the interacting proteins
DDI approved	Evaluation of the DDI type based on manual curation (1 for high confidence interfaces, 0 for all candidates lacking evidence for their ability to mediate PPIs)

## Sheet: ML_Training_Test_Data
DDI type	Num structures	Num interchain structures	Num intrachain structures	3did score	3did z-score	Num res-res contacts	Fraction structures interchain	HuRI z-score	BioPlex z-score	Num crystal forms in ProtCID cluster	Min seq identity in ProtCID cluster	Num proteins in ProtCID cluster	Model confidence	DockQ	Avg IUPred Iface full seq	Avg IUPred Iface cryst seq	DDI approved
PF00004_PF10584	1	1	0	3.28	2.97548	8	1	2.54462	-0.693878	6	56	5	0.408763	0.025	0.212922	0.313935	0
PF00009_PF01873	11	11	0	9.54	3.91978	32	1	6.51753	0	1	86	1	0.205861	0.043	0.139932	0.126823	1
PF00010_PF02344	6	2	4	3.3	3.27272	16	0.333333	0.811951	6.245	5	85	3	0.57831	0.053	0.308725	0.485531	0
PF00019_PF00041	1	1	0	4.56	2.98602	18	1	-1.41248	2.37907	1	100	1	0.177166	0.098	0.1784	0.158605	0
PF00026_PF06394	1	1	0	3.53	2.65889	27	1			1	100	1	0.346743	0.079	0.2905	0.306567	1
PF00059_PF00041	1	1	0	11.44	4.14787	23	1	-1.05125	4.71575	1	100	1	0.894116	0.912	0.245523	0.26435	1
PF00089_PF00095	3	3	0	14.24	5.09653	53	1	-0.35472	-0.833359	3	33	3	0.929741	0.958	0.0909749	0.0843208	1
PF00137_PF07850	12	12	0	9.03	4.10171	20	1	-0.0316386	15.7797	13	23	4	0.397783	0.341	0.0389873	0.0562977	1
PF00149_PF00595	3	3	0	3.43	3.2876	6	1	-1.44326	3.78749	1	88	2	0.620706	0.02	0.146829	0.2482	0
PF00226_PF00160	1	1	0	2.05	2.22731	5	1	-0.475906	-0.754768	1	100	1	0.321767	0.032	0.15018	0.16774	0
PF00244_PF01161	1	1	0	10.61	4.86612	23	1	-0.234375	-0.648788	1	100	1	0.323819	0.04	0.252179	0.274034	1
PF00289_PF02436	15	15	0	3.51	2.31078	15	1		-0.0447661	1	100	1	0.273582	0.627	0.33318	0.33318	1
PF00454_PF00017	1	1	0	3.27	2.77647	11	1	6.16512	7.03143	1	100	1	0.239278	0.073	0.0848833	0.0777	1
PF00514_PF00104	1	1	0	2.4	2.3099	6	1	0.481292	0.534716	1	100	1	0.269015	0.024	0.128643	0.18393	1
PF00595_PF00071	1	1	0	3.25	2.75787	8	1	3.64066	0.406839	1	100	1	0.81706	0.035	0.174454	0.176313	0
PF00675_PF02271	35	35	0	6.87	3.67582	15	1	0	15.3399	35	25	15	0.147583	0.843	0.230669	0.301536	1
PF00781_PF10171	1	1	0	3.97	2.73477	6	1	0	8.39217	1	100	1	0.178291	0.121	0.0934625	0.08825	0
PF00787_PF03643	4	4	0	1.18	1.85693	11	1	-0.153432	6.86895	2	98	1	0.226087	0.043	0.20629	0.354252	1
PF00858_PF00087	1	1	0	15.06	5.48032	35	1	0		1	100	1	0.293982	0.039	0.044419	0.058194	1
PF00890_PF13085	77	77	0	20.79	6.94454	45	1	0	22.3383	17	28	12	0.917522	0.851	0.111855	0.141875	1
PF01298_PF00405	1	1	0	14.25	5.37365	36	1			1	100	1	0.243042	0.082	0.360518	0.362329	1
PF01315_PF01799	75	29	46	3.49	3.00464	8	0.386667	0	0	21	15	16	0.265596	0.033	0.26945	0.604783	0
PF01496_PF01991	1	1	0	2.25	2.47314	6	1	0	28.657	1	100	1	0.171559	0.006	0.203795	0.379745	0
PF01585_PF07717	1	1	0	1.05	0.870855	5	1	19.7034	0.451011	1	92	1	0.328038	0.058	0.243925	0.355592	0
PF01728_PF00400	2	2	0	3.79	3.4639	6	1	-0.160128	-0.521584	1	100	1	0.32267	0.008	0.213347	0.36311	0
PF02351_PF17812	7	7	0	2.43	2.66308	13	1	0	-0.0447661	7	22	5	0.227174	0.027	0.13914	0.157812	1
PF02372_PF18707	1	1	0	4.69	3.20616	12	1	1		1	100	1	0.843018	0.88	0.097819	0.149092	1
PF02747_PF00752	1	1	0	3.25	3.21952	7	1	22.3609	22.3383	1	100	1	0.503757	0.016	0.152605	0.223362	1
PF03166_PF11409	2	2	0	16.23	5.66141	50	1	5.87132	44.7214	2	97	2	0.831423	0.543	0.298073	0.364359	1
PF03723_PF00372	17	8	9	3.41	2.60292	11	0.470588			9	12	10	0.933903	0.016	0.138772	0.139222	0
PF03962_PF07106	1	1	0	6.64	3.53791	17	1		1	1	100	1	0.683347	0.41	0.162666	0.253885	1
PF04670_PF15454	6	6	0	9.49	4.39156	23	1	0	28.657	6	17	3	0.312752	0.021	0.142472	0.11597	1
PF04718_PF05405	9	9	0	10.91	4.762	18	1	0	0	19	82	5	0.125513	0.031	0.0783193	0.0783193	1
PF04729_PF15511	10	10	0	3.36	2.63128	18	1	-0.0548546	63.2456	1	100	1	0.613051	0.133	0.312487	0.483938	0
PF04739_PF16579	45	45	0	37.52	8.95811	86	1	10.667	35.1978	15	24	13	0.888569	0.528	0.225658	0.298248	1
PF04824_PF02463	7	7	0	14.84	5.90502	40	1	14.1067	45.8097	1	100	1	0.945447	0.864	0.230427	0.200694	1
PF05064_PF13874	3	3	0	48	10.6304	101	1	7.38702	9.94987	4	28	3	0.68111	0.714	0.310385	0.35436	1
PF05158_PF04801	3	3	0	9.38	4.17016	30	1		18.23	1	100	1	0.210724	0.012	0.348332	0.420645	1
PF05676_PF05821	34	34	0	16.24	6.60502	38	1	0	15.7797	51	22	8	0.582603	0.622	0.215044	0.281388	1
PF05997_PF01778	2	2	0	7.76	4.51752	15	1	0	8.53144	1	100	1	0.727415	0.763	0.179968	0.181522	1
PF06400_PF00057	1	1	0	6.94	4.73833	26	1	-0.127515	31.0801	1	100	1	0.692902	0.13	0.167685	0.275751	1
PF06857_PF16957	2	2	0	11.91	5.38834	37	1			1	98	1	0.93913	0.876	0.262388	0.258158	1
PF06991_PF08082	1	1	0	3.23	2.73014	14	1	-0.0839604	0	1	100	1	0.459279	0.278	0.306084	0.305828	1
PF07417_PF00140	2	2	0	10	4.25948	27	1			2	83	2	0.503938	0.08	0.0887533	0.169536	1
PF07525_PF03931	12	12	0	4.84	2.81979	9	1	35.7816	14.3627	9	22	7	0.380478	0.086	0.108397	0.424478	1
PF07650_PF08523	2	2	0	3.84	3.43394	10	1	0	0	1	100	1	0.668969	0.016	0.330082	0.545775	0
PF07685_PF08245	3	3	0	8.04	4.02488	23	1			1	100	1	0.314953	0.025	0.077697	0.319647	0
PF07715_PF03544	1	1	0	2.54	2.28597	7	1			1	100	1	0.296178	0.024	0.415183	0.554475	0
PF07724_PF00227	13	13	0	8.22	4.13785	33	1	-0.119159	-0.198749	3	50	2	0.18728	0.007	0.156719	0.160033	1
PF07741_PF15963	9	9	0	7.73	4.33744	18	1	0		1	100	1	0.740379	0.087	0.144177	0.241169	0
PF08644_PF03531	3	3	0	36.25	9.27243	86	1	0	18.23	2	35	2	0.870161	0.704	0.369368	0.358794	1
PF09291_PF07686	146	11	135	1.83	2.16753	5	0.0753425	-0.0447661	-0.25943	88	13	19	0.78926	0.008	0.322304	0.322304	0
PF09781_PF09782	30	30	0	4.15	3.41647	13	1	0	22.3383	46	42	6	0.152324	0.006	0.203314	0.325723	0
PF09809_PF06984	4	4	0	17.67	6.58261	54	1		7.60418	40	21	10	0.684422	0.482	0.241977	0.275582	1
PF10208_PF00012	2	2	0	9.46	4.86083	32	1	-0.0316386	-0.0776931	1	100	1	0.917562	0.763	0.133245	0.21852	1
PF10477_PF00271	1	1	0	9.06	4.39204	37	1	2.9841	-0.273179	1	100	1	0.87566	0.754	0.312925	0.492038	1
PF11413_PF01847	8	8	0	14.7	5.64296	42	1	16.3304	31.607	1	100	1	0.867531	0.926	0.378692	0.478666	0
PF11831_PF08231	3	3	0	3.73	3.0609	9	1	0	14.1067	1	100	1	0.250446	0.079	0.534205	0.471938	0
PF11931_PF04037	1	1	0	1.98	2.05669	8	1	-0.0316386	-0.0776931	1	100	1	0.657912	0.502	0.192582	0.271152	1
PF12026_PF00617	1	1	0	12.49	5.09538	25	1	5.74298	38.7689	1	100	1	0.230811	0.541	0.133332	0.156717	1
PF12139_PF02910	6	6	0	4.57	3.65677	12	1			2	50	2	0.175996	0.014	0.053125	0.246531	0
PF12162_PF02135	1	1	0	11.25	4.72579	39	1	-0.175863	0	1	100	1	0.805422	0.671	0.256813	0.374782	1
PF12348_PF00091	3	3	0	6.1	3.67681	19	1	-0.153432	-0.386455	5	13	5	0.259115	0.232	0.200017	0.198872	1
PF12796_PF00412	5	5	0	13.37	5.19616	28	1	3.10948	0.646724	3	83	2	0.89047	0.872	0.0966273	0.233177	1
PF12894_PF00270	1	1	0	-0.18	-0.623115	6	1	-0.365846	-0.711042	1	100	1	0.47759	0.028	0.232625	0.262115	0
PF13202_PF04832	1	1	0	7.15	4.24014	16	1	1		1	100	1	0.44824	0.135	0.336772	0.551628	1
PF13646_PF08375	1	1	0	2.64	2.52752	7	1	-0.0633724	6.12058	1	100	1	0.414044	0.013	0.398829	0.418175	0
PF14447_PF00179	5	5	0	8.29	4.38622	21	1	9.08681	-0.199007	4	36	3	0.799066	0.678	0.0894042	0.139279	1
PF14978_PF00327	3	3	0	6.39	3.81211	26	1	0	5.59089	29	69	5	0.833565	0.586	0.307662	0.385777	1
PF15985_PF10175	3	3	0	12.54	5.36386	38	1	0	25.82	1	100	1	0.829284	0.511	0.0482917	0.0771415	1
PF16004_PF00400	10	10	0	9.03	4.76148	24	1	2.59975	1.88678	33	13	6	0.882613	0.729	0.304733	0.383757	0
PF17292_PF08644	3	3	0	2.26	2.49544	8	1	0	18.23	2	25	2	0.280585	0.145	0.203567	0.175108	0
PF17820_PF16523	1	1	0	3.24	2.33869	6	1	-0.153937	-0.153432	1	100	1	0.213756	0.005	0.530872	0.609525	0
PF17838_PF00071	9	9	0	14.92	5.86783	27	1	10.3637	13.7831	1	23	6	0.889676	0.836	0.116277	0.110752	1
PF18773_PF00071	1	1	0	3.64	2.84169	6	1	2.84674	-0.351625	2	90	2	0.731821	0.013	0.113027	0.16429	1
